# Supplementary material for: Genomic Epidemiology of Clinical Klebsiella pneumoniae in the Middle East and North Africa
Source: Antibiotics (Basel). 2026 Mar 29;15(4):349. doi: 10.3390/antibiotics15040349 (PMC13113317; doi:10.3390/antibiotics15040349)
Supplement: Supplementary file 1 [file antibiotics-15-00349-s001.zip]

Archive with 2 entries (2 files):
- Table S1_Dataset.xlsx
- Tables 2 and 3.pdf
