# Supplementary material for: Genomic Epidemiology of Clinical Klebsiella pneumoniae in the Middle East and North Africa
Source: Antibiotics (Basel). 2026 Mar 29;15(4):349. doi: 10.3390/antibiotics15040349 (PMC13113317; doi:10.3390/antibiotics15040349)
Supplement: Supplementary file 1 [file antibiotics-15-00349-s001.zip › Table S1_Dataset.xlsx]

## Sheet: Sheet1
#Organism group	Strain	Isolate identifiers	Serovar	Isolate	Create date	Location	Isolation type	Food origin	SNP cluster	Min-same	Min-diff	BioSample	Assembly	AMR genotypes	Computed types
Klebsiella pneumoniae	AUH-KIMP152	"AUH-KIMP152"		PDT000277126.1	2018-01-08T18:36:08Z	Lebanon	clinical		PDS000109683.33	21	47	SAMN07173926	GCA_002866505.1	aac(6')-Ib-cr5=COMPLETE,aadA2=COMPLETE,aph(3')-Ia=COMPLETE,blaCTX-M-15=COMPLETE,blaOXA-1=COMPLETE,blaSHV-1=COMPLETE,blaTEM-1=COMPLETE,catB3=PARTIAL,dfrA12=COMPLETE,emrD=COMPLETE,fosA=COMPLETE,gyrA_D87N=POINT,gyrA_S83F=POINT,mph(A)=COMPLETE,oqxA=COMPLETE,oqxB32=COMPLETE,parC_E84K=POINT,sul1=COMPLETE,tet(A)=COMPLETE
Klebsiella pneumoniae	AUH-KIMP181	"AUH-KIMP181"		PDT000277127.1	2018-01-08T18:40:12Z	Lebanon	clinical		PDS000018116.1	19		SAMN07173932	GCA_002866545.1	aac(3)-IIe=COMPLETE,aac(6')-Ib-cr5=COMPLETE,blaCTX-M-15=COMPLETE,blaOXA-1=COMPLETE,blaSHV-1=COMPLETE,catB3=PARTIAL,dfrA14=COMPLETE,dfrA1=COMPLETE,emrD=COMPLETE,fosA10=COMPLETE,fosA=COMPLETE,gyrA_D87N=POINT,gyrA_S83F=POINT,oqxA=COMPLETE,oqxB32=COMPLETE,parC_E84K=POINT,sat2=COMPLETE,tet(D)=COMPLETE
Klebsiella pneumoniae	AUH-KIMP180	"AUH-KIMP180"		PDT000277128.1	2018-01-08T18:40:20Z	Lebanon	clinical		PDS000018116.1	19		SAMN07173931	GCA_002866565.1	aac(3)-IIe=COMPLETE,aac(6')-Ib-cr5=COMPLETE,blaCTX-M-15=COMPLETE,blaOXA-1=COMPLETE,blaSHV-1=COMPLETE,catB3=PARTIAL,dfrA14=COMPLETE,dfrA1=COMPLETE,emrD=COMPLETE,fosA10=COMPLETE,fosA=COMPLETE,gyrA_D87N=POINT,gyrA_S83F=POINT,ompK36_E78STOP=POINT,oqxA=COMPLETE,oqxB32=COMPLETE,parC_E84K=POINT,sat2=COMPLETE,tet(D)=COMPLETE
Klebsiella pneumoniae	AUH-KIMP170	"AUH-KIMP170"		PDT000277129.1	2018-01-08T18:43:12Z	Lebanon	clinical		PDS000018122.1	9		SAMN07173929	GCA_002866585.1	blaOXA-48=COMPLETE,blaSHV=PARTIAL_END_OF_CONTIG,emrD=COMPLETE,fosA=COMPLETE,oqxA=COMPLETE,oqxB=COMPLETE,qnrS1=COMPLETE
Klebsiella pneumoniae	AUH-KIMP148	"AUH-KIMP148"		PDT000277130.1	2018-01-08T18:43:23Z	Lebanon	clinical		PDS000006578.133	18		SAMN07173925	GCA_002866605.1	aac(3)-IIe=COMPLETE,aac(6')-Ib=COMPLETE,aph(3'')-Ib=COMPLETE,aph(6)-Id=COMPLETE,arr-2=COMPLETE,blaCTX-M-15=COMPLETE,blaNDM-1=COMPLETE,blaOXA-1=COMPLETE,blaSHV-11=COMPLETE,blaTEM-1=COMPLETE,ble=COMPLETE,catB3=PARTIAL,catB=COMPLETE,dfrA14=COMPLETE,emrD=COMPLETE,fosA=COMPLETE,gyrA_S83I=POINT,oqxA=COMPLETE,oqxB=COMPLETE,parC_S80I=POINT,qnrB1=COMPLETE,rmtF1=COMPLETE,sul2=COMPLETE
Klebsiella pneumoniae	AUH-KIMP158	"AUH-KIMP158"		PDT000277132.1	2018-01-08T18:45:12Z	Lebanon	clinical		PDS000045329.20	31		SAMN07173927	GCA_002866645.1	blaOXA-48=COMPLETE,blaSHV-28=COMPLETE,emrD=COMPLETE,fosA=COMPLETE,gyrA_D87A=POINT,gyrA_S83F=POINT,oqxA=COMPLETE,oqxB=COMPLETE,parC_S80I=POINT,ramR_A19V=POINT
Klebsiella pneumoniae	AUH-KIMP159	"AUH-KIMP159"		PDT000277133.1	2018-01-08T18:46:11Z	Lebanon	clinical		PDS000038919.6	11		SAMN07173928	GCA_002866665.1	blaOXA-48=COMPLETE,blaSHV-27=COMPLETE,emrD=COMPLETE,fosA=COMPLETE,oqxA11=COMPLETE,oqxB19=COMPLETE
Klebsiella pneumoniae	AUH-KIMP177	"AUH-KIMP177"		PDT000277134.1	2018-01-08T18:47:07Z	Lebanon	clinical		PDS000018122.1	9		SAMN07173930	GCA_002866675.1	blaOXA-48=COMPLETE,blaSHV-28=COMPLETE,emrD=COMPLETE,fosA=COMPLETE,oqxA=COMPLETE,oqxB=COMPLETE,qnrS1=COMPLETE
Klebsiella pneumoniae	KPM-1	"KPM-1"		PDT000308274.1	2018-04-18T21:06:18Z	Lebanon	clinical		PDS000039681.1			SAMN08661330	GCA_003057345.1	aac(6')-Ib-cr5=COMPLETE,aph(3'')-Ib=COMPLETE,aph(6)-Id=COMPLETE,blaCTX-M-15=COMPLETE,blaOXA-1=COMPLETE,blaSHV-1=COMPLETE,blaTEM-1=COMPLETE,catB3=PARTIAL,dfrA14=COMPLETE,emrD=COMPLETE,fosA=COMPLETE,oqxA=COMPLETE,oqxB=COMPLETE,qnrB1=COMPLETE,sul2=COMPLETE,tet(A)=COMPLETE
Klebsiella pneumoniae	MM-2	"MM-2"		PDT000309564.1	2018-04-24T12:06:19Z	Lebanon	clinical		PDS000019838.1	0		SAMN08931440	GCA_003069555.1	aac(6')-Ib-cr5=COMPLETE,aadA2=COMPLETE,blaCTX-M-15=COMPLETE,blaOXA-1=COMPLETE,blaSHV-1=COMPLETE,blaTEM-1=COMPLETE,catB3=PARTIAL,dfrA12=COMPLETE,emrD=COMPLETE,fosA=COMPLETE,gyrA_D87N=POINT,gyrA_S83F=POINT,mph(A)=COMPLETE,oqxA=COMPLETE,oqxB32=COMPLETE,parC_E84K=POINT,sul1=COMPLETE,tet(A)=COMPLETE
Klebsiella pneumoniae	616	"616","Kp616","SRS2898111"		PDT000311284.1	2018-05-01T14:29:11Z	Iran	clinical		PDS000080297.2	25		SAMN08391417	GCA_003076555.1	aph(3'')-Ib=COMPLETE,aph(6)-Id=COMPLETE,blaCTX-M-15=COMPLETE,blaSHV-28=COMPLETE,blaSHV-2A=COMPLETE,dfrA14=COMPLETE,emrD=COMPLETE,fosA=COMPLETE,gyrA_S83I=POINT,oqxA=COMPLETE,oqxB=COMPLETE,parC_S80I=POINT,sul2=COMPLETE
Klebsiella pneumoniae	KPC 14-1	"14-1","KPC 14-1","SRS1609566"		PDT000333205.1	2018-06-19T00:24:26Z	Israel	clinical		PDS000171574.16	8		SAMN05520996	GCA_003244935.1	aac(6')-Ib=COMPLETE,aadA2=COMPLETE,aph(3')-Ia=COMPLETE,blaKPC-3=COMPLETE,blaOXA=MISTRANSLATION,blaSHV-11=COMPLETE,catA1=COMPLETE,dfrA12=COMPLETE,emrD=COMPLETE,fosA=COMPLETE,gyrA_S83I=POINT,mph(A)=COMPLETE,ompK36_D135DGD=POINT,oqxA=COMPLETE,oqxB=COMPLETE,parC_S80I=POINT,sul1=COMPLETE
Klebsiella pneumoniae	KPC 16	"16","KPC 16","SRS1609678"		PDT000333206.1	2018-06-19T00:24:57Z	Israel	clinical		PDS000171574.16	9		SAMN05520998	GCA_003244955.1	aac(6')-Ib=COMPLETE,aadA2=COMPLETE,aph(3')-Ia=COMPLETE,blaKPC-3=COMPLETE,blaOXA=MISTRANSLATION,blaSHV-11=COMPLETE,catA1=COMPLETE,dfrA12=COMPLETE,emrD=COMPLETE,fosA=COMPLETE,gyrA_S83I=POINT,mph(A)=COMPLETE,ompK36_D135DGD=POINT,oqxA=COMPLETE,oqxB=COMPLETE,parC_S80I=POINT,sul1=COMPLETE
Klebsiella pneumoniae	KPC 15	"15","KPC 15","SRS1609567"		PDT000333207.1	2018-06-19T00:25:33Z	Israel	clinical		PDS000171574.16	12		SAMN05520997	GCA_003244945.1	aac(6')-Ib=COMPLETE,aadA1=COMPLETE,aadA2=COMPLETE,aph(3')-Ia=COMPLETE,blaKLUC-2=COMPLETE,blaKPC-3=COMPLETE,blaOXA=MISTRANSLATION,blaSHV-11=COMPLETE,catA1=COMPLETE,dfrA12=COMPLETE,dfrA1=COMPLETE,emrD=COMPLETE,fosA=COMPLETE,gyrA_S83I=POINT,lapB_V43G=POINT,mph(A)=COMPLETE,ompK36_D135DGD=POINT,oqxA=COMPLETE,oqxB=COMPLETE,parC_S80I=POINT,qnrA6=COMPLETE,sul1=COMPLETE,tet(A)=COMPLETE
Klebsiella pneumoniae	KPC 18	"18","KPC 18","SRS1609746"		PDT000333208.1	2018-06-19T00:26:03Z	Israel	clinical		PDS000171574.16	6		SAMN05521000	GCA_003244975.1	aac(6')-Ib=COMPLETE,aadA2=COMPLETE,aph(3')-Ia=COMPLETE,blaKPC-3=COMPLETE,blaOXA=MISTRANSLATION,blaSHV-11=COMPLETE,catA1=COMPLETE,dfrA12=COMPLETE,emrD=COMPLETE,fosA=COMPLETE,gyrA_S83I=POINT,mph(A)=COMPLETE,ompK36_D135DGD=POINT,oqxA=COMPLETE,oqxB=COMPLETE,parC_S80I=POINT,sul1=COMPLETE
Klebsiella pneumoniae	KPC 19	"19","KPC 19","SRS1609757"		PDT000333209.1	2018-06-19T00:26:27Z	Israel	clinical		PDS000171574.16	9		SAMN05521001	GCA_003245015.1	aac(6')-Ib=COMPLETE,aadA2=COMPLETE,blaKPC-3=COMPLETE,blaOXA=MISTRANSLATION,blaSHV-11=COMPLETE,emrD=COMPLETE,fosA=COMPLETE,gyrA_S83I=POINT,ompK36_D135DGD=POINT,oqxA=COMPLETE,oqxB=COMPLETE,parC_S80I=POINT,sul1=COMPLETE
Klebsiella pneumoniae	KPC 27	"27","KPC 27","SRS1609601"		PDT000333210.1	2018-06-19T00:27:00Z	Israel	clinical		PDS000171574.16	16		SAMN05521009	GCA_003245035.1	aac(6')-Ib=COMPLETE,aadA2=COMPLETE,aph(3')-Ia=COMPLETE,blaKPC-3=COMPLETE,blaOXA=MISTRANSLATION,blaSHV-11=COMPLETE,catA1=COMPLETE,dfrA12=COMPLETE,emrD=COMPLETE,fosA=COMPLETE,gyrA_S83I=POINT,mph(A)=COMPLETE,ompK36_D135DGD=POINT,oqxA=COMPLETE,oqxB=COMPLETE,parC_S80I=POINT,sul1=COMPLETE
Klebsiella pneumoniae	KPC 28	"28","KPC 28","SRS1609612"		PDT000333211.1	2018-06-19T00:27:24Z	Israel	clinical		PDS000171574.16	6		SAMN05521010	GCA_003245045.1	aac(6')-Ib=COMPLETE,aadA2=COMPLETE,blaKPC-3=COMPLETE,blaOXA=MISTRANSLATION,blaSHV-11=COMPLETE,emrD=COMPLETE,fosA=COMPLETE,gyrA_S83I=POINT,ompK36_D135DGD=POINT,oqxA=COMPLETE,oqxB=COMPLETE,parC_S80I=POINT,sul1=COMPLETE
Klebsiella pneumoniae	KPC 20	"20","KPC 20","SRS1609768"		PDT000333212.1	2018-06-19T00:28:01Z	Israel	clinical		PDS000171574.16	7		SAMN05521002	GCA_003245025.1	aac(6')-Ib=COMPLETE,aadA2=COMPLETE,aph(3')-Ia=COMPLETE,blaKPC-3=COMPLETE,blaOXA=MISTRANSLATION,blaSHV-11=COMPLETE,catA1=COMPLETE,dfrA12=COMPLETE,emrD=COMPLETE,fosA=COMPLETE,gyrA_S83I=POINT,mph(A)=COMPLETE,ompK36_D135DGD=POINT,oqxA=COMPLETE,oqxB=COMPLETE,parC_S80I=POINT,sul1=COMPLETE
Klebsiella pneumoniae	KPC 39	"39","KPC 39","SRS1609634"		PDT000333213.1	2018-06-19T00:28:28Z	Israel	clinical		PDS000105033.2	7		SAMN05521012	GCA_003245095.1	aac(6')-Ib=COMPLETE,aadA2=COMPLETE,aph(3')-Ia=COMPLETE,blaKPC-3=COMPLETE,blaSHV-11=COMPLETE,catA1=COMPLETE,dfrA12=COMPLETE,emrD=COMPLETE,fosA=COMPLETE,gyrA_S83I=POINT,mph(A)=COMPLETE,ompK36_D135DGD=POINT,oqxA=COMPLETE,oqxB=COMPLETE,parC_S80I=POINT,sul1=COMPLETE
Klebsiella pneumoniae	KPC 40	"40","KPC 40","SRS1609645"		PDT000333214.1	2018-06-19T00:28:53Z	Israel	clinical		PDS000171574.16	1		SAMN05521013	GCA_003245105.1	aac(3)-Ia=COMPLETE,aac(6')-Ib=COMPLETE,aadA2=COMPLETE,aph(3'')-Ib=COMPLETE,aph(3')-Ia=COMPLETE,aph(6)-Id=COMPLETE,blaCTX-M-25=COMPLETE,blaOXA-21=COMPLETE,blaSHV-11=COMPLETE,catA1=COMPLETE,dfrA12=COMPLETE,emrD=COMPLETE,fosA=COMPLETE,gyrA_S83I=POINT,mph(A)=COMPLETE,ompK36_D135DGD=POINT,oqxA=COMPLETE,oqxB=COMPLETE,parC_S80I=POINT,sul1=COMPLETE,sul2=COMPLETE
Klebsiella pneumoniae	KPC 43	"43","KPC 43","SRS1609667"		PDT000333215.1	2018-06-19T00:29:20Z	Israel	clinical		PDS000045572.1	15		SAMN05521015	GCA_003245125.1	aac(6')-Ib=COMPLETE,aadA2=COMPLETE,aph(3')-Ia=COMPLETE,blaKPC-3=COMPLETE,blaOXA=MISTRANSLATION,blaSHV-11=COMPLETE,catA1=COMPLETE,dfrA12=COMPLETE,dfrA16=COMPLETE,emrD=COMPLETE,fosA=COMPLETE,gyrA_S83I=POINT,mph(A)=COMPLETE,ompK36_D135DGD=POINT,oqxA=COMPLETE,oqxB=COMPLETE,parC_S80I=POINT,sul1=COMPLETE
Klebsiella pneumoniae	KPC 47	"47","KPC 47","SRS1609701"		PDT000333216.1	2018-06-19T00:30:11Z	Israel	clinical		PDS000188947.32	8	52	SAMN05521018	GCA_003245135.1	aac(6')-Ib=COMPLETE,aadA2=COMPLETE,aph(3')-Ia=COMPLETE,blaKPC-3=COMPLETE,blaOXA=MISTRANSLATION,blaSHV-11=COMPLETE,catA1=COMPLETE,dfrA12=COMPLETE,emrD=COMPLETE,fosA=COMPLETE,gyrA_S83I=POINT,mph(A)=COMPLETE,ompK36_D135DGD=POINT,oqxA=COMPLETE,oqxB=COMPLETE,parC_S80I=POINT,sul1=COMPLETE
Klebsiella pneumoniae	KPC 48	"48","KPC 48","SRS1609712"		PDT000333217.1	2018-06-19T00:30:43Z	Israel	clinical		PDS000171574.16	3		SAMN05521019	GCA_003245175.1	aac(6')-Ib=COMPLETE,aadA2=COMPLETE,aph(3')-Ia=COMPLETE,blaKPC-3=COMPLETE,blaOXA=MISTRANSLATION,blaSHV-11=COMPLETE,catA1=COMPLETE,dfrA12=COMPLETE,emrD=COMPLETE,fosA=COMPLETE,gyrA_S83I=POINT,mph(A)=COMPLETE,ompK36_D135DGD=POINT,oqxA=COMPLETE,oqxB=COMPLETE,parC_S80I=POINT,sul1=COMPLETE
Klebsiella pneumoniae	KPC 21	"21","KPC 21","SRS1609779"		PDT000333218.1	2018-06-19T00:31:19Z	Israel	clinical		PDS000171574.16	0		SAMN05521003	GCA_003245195.1	aac(6')-Ib=COMPLETE,aadA2=COMPLETE,aph(3')-Ia=COMPLETE,blaKPC-3=COMPLETE,blaOXA=MISTRANSLATION,blaSHV-11=COMPLETE,catA1=COMPLETE,dfrA12=COMPLETE,emrD=COMPLETE,fosA=COMPLETE,gyrA_S83I=POINT,mph(A)=COMPLETE,ompK36_D135DGD=POINT,oqxA=COMPLETE,oqxB=COMPLETE,parC_S80I=POINT,sul1=COMPLETE
Klebsiella pneumoniae	KPC 17	"17","KPC 17","SRS1609735"		PDT000333219.1	2018-06-19T00:31:51Z	Israel	clinical		PDS000171574.16	8		SAMN05520999	GCA_003245185.1	aac(6')-Ib=COMPLETE,aadA2=COMPLETE,aph(3')-Ia=COMPLETE,blaKPC-3=COMPLETE,blaOXA=MISTRANSLATION,blaSHV-11=COMPLETE,catA1=COMPLETE,dfrA12=COMPLETE,emrD=COMPLETE,fosA=COMPLETE,gyrA_S83I=POINT,mph(A)=COMPLETE,ompK36_D135DGD=POINT,oqxA=COMPLETE,oqxB=COMPLETE,parC_S80I=POINT,sul1=COMPLETE
Klebsiella pneumoniae	KPC 22	"22","KPC 22","SRS1609790"		PDT000333220.1	2018-06-19T00:32:32Z	Israel	clinical		PDS000171574.16	0		SAMN05521004	GCA_003245205.1	aac(6')-Ib=COMPLETE,aadA2=COMPLETE,aph(3')-Ia=COMPLETE,blaKPC-3=COMPLETE,blaOXA=MISTRANSLATION,blaSHV-11=COMPLETE,catA1=COMPLETE,dfrA12=COMPLETE,emrD=COMPLETE,fosA=COMPLETE,gyrA_S83I=POINT,mph(A)=COMPLETE,ompK36_D135DGD=POINT,oqxA=COMPLETE,oqxB=COMPLETE,parC_S80I=POINT,sul1=COMPLETE
Klebsiella pneumoniae	KPC 23	"23","KPC 23","SRS1609801"		PDT000333221.1	2018-06-19T00:33:06Z	Israel	clinical		PDS000171574.16	8		SAMN05521005	GCA_003245255.1	aac(6')-Ib=COMPLETE,aadA2=COMPLETE,aph(3')-Ia=COMPLETE,blaKPC-3=COMPLETE,blaOXA=MISTRANSLATION,blaSHV-11=COMPLETE,catA1=COMPLETE,dfrA12=COMPLETE,emrD=COMPLETE,fosA=COMPLETE,gyrA_S83I=POINT,mph(A)=COMPLETE,ompK36_D135DGD=POINT,oqxA=COMPLETE,oqxB=COMPLETE,parC_S80I=POINT,sul1=COMPLETE
Klebsiella pneumoniae	KPC 26	"26","KPC 26","SRS1609590"		PDT000333222.1	2018-06-19T00:33:40Z	Israel	clinical		PDS000171574.16	6		SAMN05521008	GCA_003245275.1	aac(6')-Ib=COMPLETE,aadA2=COMPLETE,aph(3')-Ia=COMPLETE,blaKPC-3=COMPLETE,blaOXA=MISTRANSLATION,blaSHV-11=COMPLETE,catA1=COMPLETE,dfrA12=COMPLETE,emrD=COMPLETE,fosA=COMPLETE,gyrA_S83I=POINT,mph(A)=COMPLETE,ompK36_D135DGD=POINT,oqxA=COMPLETE,oqxB=COMPLETE,parC_S80I=POINT,sul1=COMPLETE
Klebsiella pneumoniae	KPC 38	"38","KPC 38","SRS1609623"		PDT000333223.1	2018-06-19T00:34:10Z	Israel	clinical		PDS000171574.16	1		SAMN05521011	GCA_003245295.1	aac(6')-Ib=COMPLETE,aadA2=COMPLETE,aph(3')-Ia=COMPLETE,blaKPC-3=COMPLETE,blaOXA=MISTRANSLATION,blaSHV-11=COMPLETE,catA1=COMPLETE,dfrA12=COMPLETE,emrD=COMPLETE,fosA=COMPLETE,gyrA_S83I=POINT,mph(A)=COMPLETE,ompK36_D135DGD=POINT,oqxA=COMPLETE,oqxB=COMPLETE,parC_S80I=POINT,sul1=COMPLETE
Klebsiella pneumoniae	KPC 24	"24","KPC 24","SRS1609568"		PDT000333224.1	2018-06-19T00:34:38Z	Israel	clinical		PDS000171574.16	8		SAMN05521006	GCA_003245305.1	aac(6')-Ib=COMPLETE,aadA2=COMPLETE,aph(3')-Ia=COMPLETE,blaKPC-3=COMPLETE,blaOXA=MISTRANSLATION,blaSHV-11=COMPLETE,catA1=COMPLETE,dfrA12=COMPLETE,emrD=COMPLETE,fosA=COMPLETE,gyrA_S83I=POINT,mph(A)=COMPLETE,ompK36_D135DGD=POINT,oqxA=COMPLETE,oqxB=COMPLETE,parC_S80I=POINT,sul1=COMPLETE
Klebsiella pneumoniae	KPC 25	"25","KPC 25","SRS1609579"		PDT000333225.1	2018-06-19T00:35:22Z	Israel	clinical		PDS000171574.16	7		SAMN05521007	GCA_003245315.1	aac(6')-Ib=COMPLETE,aadA2=COMPLETE,aph(3')-Ia=COMPLETE,blaKPC-3=COMPLETE,blaOXA=MISTRANSLATION,blaSHV-11=COMPLETE,catA1=COMPLETE,dfrA12=COMPLETE,emrD=COMPLETE,fosA=COMPLETE,gyrA_S83I=POINT,mph(A)=COMPLETE,ompK36_D135DGD=POINT,oqxA=COMPLETE,oqxB=COMPLETE,parC_S80I=POINT,sul1=COMPLETE
Klebsiella pneumoniae	KPC 46	"46","KPC 46","SRS1609690"		PDT000333226.1	2018-06-19T00:35:58Z	Israel	clinical		PDS000171574.16	13		SAMN05521017	GCA_003245355.1	aac(6')-Ib=COMPLETE,aadA2=COMPLETE,aph(3')-Ia=COMPLETE,blaKPC-3=COMPLETE,blaOXA=MISTRANSLATION,blaSHV-11=COMPLETE,catA1=COMPLETE,dfrA12=COMPLETE,emrD=COMPLETE,fosA=COMPLETE,gyrA_S83I=POINT,mph(A)=COMPLETE,oqxA=COMPLETE,oqxB=COMPLETE,parC_S80I=POINT,sul1=COMPLETE
Klebsiella pneumoniae	EuSCAPE_IL004	"3754STDY6170167-sc-2368104","ERS845611","EuSCAPE_IL004"	not available	PDT000369488.2	2019-09-23T15:59:37Z	Israel	clinical		PDS000171574.16	14		SAMEA3538462	GCA_900512125.2	aac(6')-Ib=COMPLETE,aadA2=COMPLETE,aph(3')-Ia=COMPLETE,blaKPC-3=COMPLETE,blaOXA=MISTRANSLATION,blaSHV-11=COMPLETE,blaTEM-1=COMPLETE,catA1=COMPLETE,dfrA12=COMPLETE,emrD=COMPLETE,fosA=COMPLETE,gyrA_S83I=POINT,mph(A)=COMPLETE,ompK36_D135DGD=POINT,oqxA=COMPLETE,oqxB=COMPLETE,parC_S80I=POINT,sul1=COMPLETE
Klebsiella pneumoniae	EuSCAPE_IL007	"3754STDY6170170-sc-2368107","ERS845614","EuSCAPE_IL007"	not available	PDT000369491.2	2019-09-23T16:01:09Z	Israel	clinical		PDS000051033.1	1		SAMEA3538465	GCA_900512135.2	blaSHV-1=COMPLETE,emrD=COMPLETE,fosA=COMPLETE,oqxA=COMPLETE,oqxB=COMPLETE
Klebsiella pneumoniae	EuSCAPE_IL009	"3754STDY6170172-sc-2368109","ERS845616","EuSCAPE_IL009"	not available	PDT000369492.2	2019-09-23T16:02:09Z	Israel	clinical		PDS000105033.2	23		SAMEA3538467	GCA_900512105.2	aac(6')-Ib=COMPLETE,aadA2=COMPLETE,blaKPC-3=COMPLETE,blaSHV-11=COMPLETE,emrD=COMPLETE,fosA=COMPLETE,gyrA_S83I=POINT,ompK36_D135DGD=POINT,oqxA=COMPLETE,oqxB=COMPLETE,parC_S80I=POINT,sul1=COMPLETE
Klebsiella pneumoniae	EuSCAPE_IL013	"3754STDY6170176-sc-2368113","ERS845620","EuSCAPE_IL013"	not available	PDT000369494.2	2019-09-23T16:03:12Z	Israel	clinical		PDS000105033.2	0		SAMEA3538471	GCA_900512185.2	aac(6')-Ib=COMPLETE,aadA2=COMPLETE,aph(3')-Ia=COMPLETE,blaKPC-3=COMPLETE,blaSHV-11=COMPLETE,catA1=COMPLETE,dfrA12=COMPLETE,emrD=COMPLETE,fosA=COMPLETE,gyrA_S83I=POINT,mph(A)=COMPLETE,ompK36_D135DGD=POINT,oqxA=COMPLETE,oqxB=COMPLETE,parC_S80I=POINT,sul1=COMPLETE
Klebsiella pneumoniae	EuSCAPE_IL018	"3754STDY6170181-sc-2368118","ERS845625","EuSCAPE_IL018"	not available	PDT000369499.2	2019-09-23T16:05:30Z	Israel	clinical		PDS000105033.2	0		SAMEA3538476	GCA_900512215.2	aac(6')-Ib=COMPLETE,aadA2=COMPLETE,aph(3')-Ia=COMPLETE,blaKPC-3=COMPLETE,blaSHV-11=COMPLETE,catA1=COMPLETE,dfrA12=COMPLETE,emrD=COMPLETE,fosA=COMPLETE,gyrA_S83I=POINT,mph(A)=COMPLETE,ompK36_D135DGD=POINT,oqxA=COMPLETE,oqxB=COMPLETE,parC_S80I=POINT,sul1=COMPLETE
Klebsiella pneumoniae	EuSCAPE_IL020	"3754STDY6170183-sc-2368120","ERS845627","EuSCAPE_IL020"	not available	PDT000369501.2	2019-09-23T16:07:16Z	Israel	clinical		PDS000105033.2	1		SAMEA3538478	GCA_900512235.2	aac(6')-Ib=COMPLETE,aadA2=COMPLETE,aph(3')-Ia=COMPLETE,blaKPC-3=COMPLETE,blaSHV-11=COMPLETE,catA1=COMPLETE,dfrA12=COMPLETE,emrD=COMPLETE,fosA=COMPLETE,gyrA_S83I=POINT,mph(A)=COMPLETE,ompK36_D135DGD=POINT,oqxA=COMPLETE,oqxB=COMPLETE,parC_S80I=POINT,sul1=COMPLETE
Klebsiella pneumoniae	EuSCAPE_IL021	"3754STDY6170184-sc-2368121","ERS845628","EuSCAPE_IL021"	not available	PDT000369502.2	2019-09-23T16:07:38Z	Israel	clinical		PDS000171574.16	15		SAMEA3538479	GCA_900512245.2	aac(6')-Ib=COMPLETE,aadA2=COMPLETE,aph(3')-Ia=COMPLETE,blaKPC-3=COMPLETE,blaOXA=MISTRANSLATION,blaSHV-11=COMPLETE,blaTEM-1=COMPLETE,catA1=COMPLETE,dfrA12=COMPLETE,emrD=COMPLETE,fosA=COMPLETE,gyrA_S83I=POINT,mph(A)=COMPLETE,ompK36_D135DGD=POINT,oqxA=COMPLETE,oqxB=COMPLETE,parC_S80I=POINT,sul1=COMPLETE
Klebsiella pneumoniae	EuSCAPE_IL022	"3754STDY6170185-sc-2368122","ERS845629","EuSCAPE_IL022"	not available	PDT000369503.2	2019-09-23T16:08:10Z	Israel	clinical		PDS000051033.1	1		SAMEA3538480	GCA_900512295.2	blaSHV-1=COMPLETE,emrD=COMPLETE,fosA=COMPLETE,oqxA=COMPLETE,oqxB=COMPLETE
Klebsiella pneumoniae	EuSCAPE_IL024	"3754STDY6170187-sc-2368124","ERS845631","EuSCAPE_IL024"	not available	PDT000369505.1	2018-08-24T20:48:11Z	Israel	clinical		PDS000171574.16	27		SAMEA3538482	GCA_900512815.1	aac(6')-Ib=COMPLETE,aadA2=COMPLETE,aph(3')-Ia=COMPLETE,blaKPC-3=COMPLETE,blaOXA-1=COMPLETE,blaOXA=MISTRANSLATION,blaSHV=PARTIAL_END_OF_CONTIG,blaTEM-1=COMPLETE,catA1=COMPLETE,catB3=PARTIAL_END_OF_CONTIG,dfrA12=COMPLETE,emrD=COMPLETE,fosA=COMPLETE,gyrA_S83I=POINT,mph(A)=COMPLETE,ompK36_D135DGD=POINT,oqxA=COMPLETE,oqxB=COMPLETE,parC_S80I=POINT,sul1=COMPLETE,tet(A)=COMPLETE
Klebsiella pneumoniae	EuSCAPE_IL026	"3754STDY6170189-sc-2368126","ERS845633","EuSCAPE_IL026"	not available	PDT000369507.1	2018-08-24T20:49:10Z	Israel	clinical		PDS000045384.36	12		SAMEA3538484	GCA_900513545.1	aac(3)-IIe=COMPLETE,aac(6')-Ib-cr5=COMPLETE,aph(3'')-Ib=COMPLETE,aph(6)-Id=COMPLETE,blaCTX-M-15=COMPLETE,blaOXA-1=COMPLETE,blaSHV-28=COMPLETE,blaTEM-1=COMPLETE,catB3=PARTIAL_END_OF_CONTIG,dfrA14=COMPLETE,emrD=COMPLETE,fosA=COMPLETE,gyrA_S83I=POINT,oqxA=COMPLETE,oqxB19=COMPLETE,parC_S80I=POINT,qnrB1=COMPLETE,sul2=COMPLETE,tet(A)=COMPLETE
Klebsiella pneumoniae	EuSCAPE_IL028	"3754STDY6170191-sc-2368128","ERS845635","EuSCAPE_IL028"	not available	PDT000369508.1	2018-08-24T20:50:08Z	Israel	clinical		PDS000114177.1	20		SAMEA3538486	GCA_900513715.1	aac(3)-IIe=COMPLETE,aac(6')-Ib-cr5=COMPLETE,aph(3'')-Ib=COMPLETE,aph(6)-Id=COMPLETE,blaCTX-M-15=COMPLETE,blaOXA-1=COMPLETE,blaSHV-11=COMPLETE,blaTEM-1=COMPLETE,catB3=PARTIAL_END_OF_CONTIG,dfrA14=COMPLETE,emrD=COMPLETE,fosA=COMPLETE,oqxA=COMPLETE,oqxB25=COMPLETE,qnrB1=COMPLETE,sul2=COMPLETE,tet(A)=COMPLETE
Klebsiella pneumoniae	EuSCAPE_IL029	"3754STDY6170192-sc-2368129","ERS845636","EuSCAPE_IL029"	not available	PDT000369509.1	2018-08-24T20:51:07Z	Israel	clinical		PDS000188947.32	7	58	SAMEA3538487	GCA_900513815.1	aac(6')-Ib=COMPLETE,aadA2=COMPLETE,aph(3')-Ia=COMPLETE,blaKPC-3=COMPLETE,blaOXA=MISTRANSLATION,blaSHV-11=COMPLETE,blaTEM=COMPLETE,catA1=COMPLETE,dfrA12=COMPLETE,emrD=COMPLETE,fosA=COMPLETE,gyrA_S83I=POINT,mph(A)=COMPLETE,ompK36_D135DGD=POINT,oqxA=COMPLETE,oqxB=COMPLETE,parC_S80I=POINT,sul1=COMPLETE
Klebsiella pneumoniae	EuSCAPE_IL033	"3754STDY6170195-sc-2368132","ERS845639","EuSCAPE_IL033"	not available	PDT000369510.1	2018-08-24T20:51:13Z	Israel	clinical		PDS000045427.1	4		SAMEA3538490	GCA_900514085.1	aac(6')-Ib=COMPLETE,aadA2=COMPLETE,aph(3')-Ia=COMPLETE,blaKPC-3=COMPLETE,blaOXA=MISTRANSLATION,blaSHV-11=COMPLETE,blaTEM-1=COMPLETE,catA1=COMPLETE,dfrA12=COMPLETE,emrD=COMPLETE,fosA=COMPLETE,gyrA_S83I=POINT,mph(A)=COMPLETE,ompK36_D135DGD=POINT,oqxA=COMPLETE,oqxB=COMPLETE,parC_S80I=POINT,sul1=COMPLETE
Klebsiella pneumoniae	EuSCAPE_IL034	"3754STDY6170196-sc-2368133","ERS845640","EuSCAPE_IL034"	not available	PDT000369511.1	2018-08-24T20:52:05Z	Israel	clinical		PDS000045427.1	4		SAMEA3538491	GCA_900512785.1	aac(6')-Ib=COMPLETE,aadA2=COMPLETE,aph(3')-Ia=COMPLETE,blaKPC-3=COMPLETE,blaOXA=MISTRANSLATION,blaSHV-11=COMPLETE,blaTEM-1=COMPLETE,catA1=COMPLETE,dfrA12=COMPLETE,emrD=COMPLETE,fosA=COMPLETE,gyrA_S83I=POINT,mph(A)=COMPLETE,ompK36_D135DGD=POINT,oqxA=COMPLETE,oqxB=COMPLETE,parC_S80I=POINT,sul1=COMPLETE
Klebsiella pneumoniae	EuSCAPE_IL040	"3754STDY6170202-sc-2368139","ERS845646","EuSCAPE_IL040"	not available	PDT000369515.1	2018-08-24T20:56:05Z	Israel	clinical		PDS000105033.2	27		SAMEA3538497	GCA_900513395.1	aac(6')-Ib=COMPLETE,aadA2=COMPLETE,aph(3')-Ia=COMPLETE,blaKPC-3=COMPLETE,blaSHV-11=COMPLETE,catA1=COMPLETE,dfrA12=COMPLETE,emrD=COMPLETE,fosA=COMPLETE,gyrA_S83I=POINT,mph(A)=COMPLETE,ompK36_D135DGD=POINT,oqxA=COMPLETE,oqxB=COMPLETE,parC_S80I=POINT,sul1=COMPLETE
Klebsiella pneumoniae	EuSCAPE_IL041	"3754STDY6170203-sc-2368140","ERS845647","EuSCAPE_IL041"	not available	PDT000369516.1	2018-08-24T20:56:11Z	Israel	clinical		PDS000105033.2	21		SAMEA3538498	GCA_900513435.1	aac(6')-Ib=COMPLETE,aadA2=COMPLETE,blaKPC-3=COMPLETE,blaSHV-11=COMPLETE,catA1=COMPLETE,emrD=COMPLETE,fosA=COMPLETE,gyrA_S83I=POINT,ompK36_D135DGD=POINT,oqxA=COMPLETE,oqxB=COMPLETE,parC_S80I=POINT,sul1=COMPLETE
Klebsiella pneumoniae	EuSCAPE_IL046	"3754STDY6170207-sc-2368144","ERS845651","EuSCAPE_IL046"	not available	PDT000369519.1	2018-08-24T20:58:06Z	Israel	clinical		PDS000055645.1	5		SAMEA3538502	GCA_900513475.1	aph(3'')-Ib=COMPLETE,aph(6)-Id=COMPLETE,blaKPC-3=COMPLETE,blaSHV-1=COMPLETE,dfrA30=COMPLETE,dfrA50=COMPLETE,emrD=COMPLETE,fosA=COMPLETE,oqxA=COMPLETE,oqxB=COMPLETE,tet(B)=COMPLETE
Klebsiella pneumoniae	EuSCAPE_IL048	"3754STDY6170209-sc-2368146","ERS845653","EuSCAPE_IL048"	not available	PDT000369521.1	2018-08-24T20:59:06Z	Israel	clinical		PDS000188947.32	1	51	SAMEA3538504	GCA_900513445.1	aac(6')-Ib=COMPLETE,aadA2=COMPLETE,aph(3')-Ia=COMPLETE,blaKPC-3=COMPLETE,blaOXA=MISTRANSLATION,blaSHV-11=COMPLETE,blaTEM=COMPLETE,catA1=COMPLETE,dfrA12=COMPLETE,emrD=COMPLETE,fosA=COMPLETE,gyrA_S83I=POINT,mph(A)=COMPLETE,ompK36_D135DGD=POINT,oqxA=COMPLETE,oqxB=COMPLETE,parC_S80I=POINT,sul1=COMPLETE
Klebsiella pneumoniae	EuSCAPE_IL049	"3754STDY6170211-sc-2368148","ERS845654","EuSCAPE_IL049"	not available	PDT000369522.1	2018-08-24T20:59:10Z	Israel	clinical		PDS000012132.13	25		SAMEA3538505	GCA_900513495.1	aac(3)-IIe=COMPLETE,aac(6')-Ib-cr5=COMPLETE,aph(3'')-Ib=COMPLETE,aph(6)-Id=COMPLETE,blaCTX-M-15=COMPLETE,blaOXA-1=COMPLETE,blaSHV-1=COMPLETE,blaTEM-1=COMPLETE,catB3=PARTIAL,dfrA14=COMPLETE,emrD=COMPLETE,fosA=COMPLETE,oqxA11=COMPLETE,oqxB19=COMPLETE,qnrB1=COMPLETE,sul2=COMPLETE,tet(A)=COMPLETE
Klebsiella pneumoniae	EuSCAPE_IL050	"3754STDY6170212-sc-2368149","ERS845655","EuSCAPE_IL050"	not available	PDT000369523.1	2018-08-24T20:59:16Z	Israel	clinical		PDS000176514.3	17		SAMEA3538506	GCA_900513505.1	aac(3)-IIe=COMPLETE,aac(6')-Ib-cr5=COMPLETE,aph(3'')-Ib=COMPLETE,aph(6)-Id=COMPLETE,blaCTX-M-15=COMPLETE,blaOXA-1=COMPLETE,blaSHV-11=COMPLETE,blaTEM-1=COMPLETE,catB3=PARTIAL_END_OF_CONTIG,dfrA14=COMPLETE,emrD=COMPLETE,fosA7=MISTRANSLATION,fosA=COMPLETE,gyrA_S83F=POINT,oqxA=COMPLETE,oqxB=COMPLETE,qnrB1=COMPLETE,sul2=COMPLETE
Klebsiella pneumoniae	EuSCAPE_IL055	"3754STDY6170218-sc-2368155","ERS845661","EuSCAPE_IL055"	not available	PDT000369526.1	2018-08-24T21:02:06Z	Israel	clinical		PDS000074843.3	23		SAMEA3538512	GCA_900513555.1	aadA2=COMPLETE,aph(3'')-Ib=COMPLETE,aph(3')-Ia=COMPLETE,aph(6)-Id=COMPLETE,blaCTX-M-15=COMPLETE,blaSHV-1=COMPLETE,dfrA12=COMPLETE,dfrA50=COMPLETE,emrD=COMPLETE,fosA=COMPLETE,mph(A)=COMPLETE,oqxA=COMPLETE,oqxB19=COMPLETE,qnrS1=COMPLETE,sul1=COMPLETE,sul2=COMPLETE
Klebsiella pneumoniae	EuSCAPE_IL058	"3754STDY6170221-sc-2368158","ERS845664","EuSCAPE_IL058"	not available	PDT000369529.1	2018-08-24T21:03:37Z	Israel	clinical		PDS000105033.2	0		SAMEA3538515	GCA_900513585.1	aac(6')-Ib=COMPLETE,aadA2=COMPLETE,aph(3')-Ia=COMPLETE,blaKPC-3=COMPLETE,blaSHV-11=COMPLETE,catA1=COMPLETE,dfrA12=COMPLETE,emrD=COMPLETE,fosA=COMPLETE,gyrA_S83I=POINT,mph(A)=COMPLETE,ompK36_D135DGD=POINT,oqxA=COMPLETE,oqxB=COMPLETE,parC_S80I=POINT,sul1=COMPLETE
Klebsiella pneumoniae	EuSCAPE_IL059	"3754STDY6170222-sc-2368159","ERS845665","EuSCAPE_IL059"	not available	PDT000369530.1	2018-08-24T21:03:42Z	Israel	clinical		PDS000105033.2	3		SAMEA3538516	GCA_900513575.1	aac(6')-Ib=COMPLETE,aadA2=COMPLETE,blaKPC-3=COMPLETE,blaSHV-11=COMPLETE,catA1=COMPLETE,emrD=COMPLETE,fosA=COMPLETE,gyrA_S83I=POINT,ompK36_D135DGD=POINT,oqxA=COMPLETE,oqxB=COMPLETE,parC_S80I=POINT,sul1=COMPLETE
Klebsiella pneumoniae	EuSCAPE_IL060	"3754STDY6170223-sc-2368160","ERS845666","EuSCAPE_IL060"	not available	PDT000369531.1	2018-08-24T21:05:07Z	Israel	clinical		PDS000188947.32	12	62	SAMEA3538517	GCA_900513565.1	aac(6')-Ib=COMPLETE,aadA2=COMPLETE,aph(3')-Ia=COMPLETE,blaKPC-3=COMPLETE,blaOXA=MISTRANSLATION,blaSHV-11=COMPLETE,blaTEM-1=COMPLETE,catA1=COMPLETE,dfrA12=COMPLETE,emrD=COMPLETE,fosA=COMPLETE,gyrA_S83I=POINT,mph(A)=COMPLETE,ompK36_D135DGD=POINT,oqxA=COMPLETE,oqxB=COMPLETE,parC_S80I=POINT,sul1=COMPLETE
Klebsiella pneumoniae	EuSCAPE_IL062	"3754STDY6170225-sc-2368162","ERS845668","EuSCAPE_IL062"	not available	PDT000369533.1	2018-08-24T21:05:18Z	Israel	clinical		PDS000105033.2	3		SAMEA3538519	GCA_900513615.1	aac(6')-Ib=COMPLETE,aadA2=COMPLETE,blaKPC-3=COMPLETE,blaSHV-11=COMPLETE,catA1=COMPLETE,dfrA12=COMPLETE,emrD=COMPLETE,fosA=COMPLETE,gyrA_S83I=POINT,ompK36_D135DGD=POINT,oqxA=COMPLETE,oqxB=COMPLETE,parC_S80I=POINT,sul1=COMPLETE
Klebsiella pneumoniae	EuSCAPE_IL063	"3754STDY6170226-sc-2368163","ERS845669","EuSCAPE_IL063"	not available	PDT000369534.1	2018-08-24T21:06:05Z	Israel	clinical		PDS000188947.32	0	52	SAMEA3538520	GCA_900513605.1	aac(6')-Ib=COMPLETE,aadA2=COMPLETE,aph(3')-Ia=COMPLETE,blaKPC-3=COMPLETE,blaOXA=MISTRANSLATION,blaSHV-11=COMPLETE,blaTEM-1=COMPLETE,catA1=COMPLETE,dfrA12=COMPLETE,emrD=COMPLETE,fosA=COMPLETE,gyrA_S83I=POINT,mph(A)=COMPLETE,ompK36_D135DGD=POINT,oqxA=COMPLETE,oqxB=COMPLETE,parC_S80I=POINT,sul1=COMPLETE
Klebsiella pneumoniae	EuSCAPE_IL067	"3754STDY6170230-sc-2368167","ERS845673","EuSCAPE_IL067"	not available	PDT000369537.1	2018-08-24T21:08:09Z	Israel	clinical		PDS000074892.1	24		SAMEA3538524	GCA_900513645.1	aph(3'')-Ib=COMPLETE,aph(6)-Id=COMPLETE,blaCTX-M-15=COMPLETE,blaSHV-33=COMPLETE,blaTEM-1=COMPLETE,blaTEM-30=COMPLETE,emrD=COMPLETE,fosA=COMPLETE,oqxA4=COMPLETE,oqxB19=COMPLETE,qnrS1=COMPLETE,tet(B)=COMPLETE
Klebsiella pneumoniae	EuSCAPE_IL070	"3754STDY6170233-sc-2368170","ERS845676","EuSCAPE_IL070"	not available	PDT000369539.1	2018-08-24T21:09:06Z	Israel	clinical		PDS000105033.2	17		SAMEA3538527	GCA_900513685.1	aac(6')-Ib=COMPLETE,aadA2=COMPLETE,aph(3')-Ia=COMPLETE,blaKPC-3=COMPLETE,blaSHV-11=COMPLETE,catA1=COMPLETE,dfrA12=COMPLETE,emrD=COMPLETE,fosA=COMPLETE,gyrA_S83I=POINT,mph(A)=COMPLETE,ompK36_D135DGD=POINT,oqxA=COMPLETE,oqxB=COMPLETE,parC_S80I=POINT,sul1=COMPLETE
Klebsiella pneumoniae	EuSCAPE_IL072	"3754STDY6170235-sc-2368172","ERS845678","EuSCAPE_IL072"	not available	PDT000369541.1	2018-08-24T21:11:05Z	Israel	clinical		PDS000075528.2	37		SAMEA3538529	GCA_900513665.1	aac(3)-IIe=COMPLETE,aac(6')-Ib-cr5=COMPLETE,aph(3'')-Ib=COMPLETE,aph(6)-Id=COMPLETE,blaCTX-M-15=COMPLETE,blaOXA-1=COMPLETE,blaSHV-11=COMPLETE,catB3=PARTIAL,dfrA14=COMPLETE,emrD=COMPLETE,fosA=COMPLETE,oqxA=COMPLETE,oqxB19=COMPLETE,qnrB1=COMPLETE,sul2=COMPLETE,tet(A)=COMPLETE
Klebsiella pneumoniae	EuSCAPE_IL073	"3754STDY6170236-sc-2368173","ERS845679","EuSCAPE_IL073"	not available	PDT000369542.1	2018-08-24T21:13:06Z	Israel	clinical		PDS000077829.4	18		SAMEA3538530	GCA_900513675.1	aac(6')-Ib=COMPLETE,arr-2=COMPLETE,blaCTX-M-15=COMPLETE,blaNDM=PARTIAL_END_OF_CONTIG,blaOXA-1=COMPLETE,blaSHV-11=COMPLETE,blaTEM-1=COMPLETE,ble=COMPLETE,catA1=COMPLETE,catB3=PARTIAL,catB=COMPLETE,dfrA1=COMPLETE,emrD=COMPLETE,fosA=COMPLETE,gyrA_S83I=POINT,oqxA=COMPLETE,oqxB=COMPLETE,parC_S80I=POINT,qnrB1=COMPLETE,qnrS1=COMPLETE,rmtF1=COMPLETE,sul1=COMPLETE,tet(A)=COMPLETE
Klebsiella pneumoniae	3754STDY6170238	"3754STDY6170238","3754STDY6170238-sc-2368175","ERS845681"		PDT000369543.2	2020-01-10T01:57:08Z	Israel	clinical		PDS000055637.4	0		SAMEA3538532	GCA_900513705.2	aac(6')-Ib=COMPLETE,aadA1=COMPLETE,aph(3')-VI=COMPLETE,blaCTX-M-15=COMPLETE,blaNDM-1=COMPLETE,blaOXA=MISTRANSLATION,blaSHV-11=COMPLETE,blaTEM-1=COMPLETE,ble=COMPLETE,emrD=COMPLETE,fosA=COMPLETE,gyrA_D87A=POINT,gyrA_S83F=POINT,oqxA=COMPLETE,oqxB=COMPLETE,parC_S80I=POINT,qnrS1=COMPLETE
Klebsiella pneumoniae	EuSCAPE_IL076	"3754STDY6170239-sc-2368176","ERS845682","EuSCAPE_IL076"	not available	PDT000369544.1	2018-08-24T21:15:05Z	Israel	clinical		PDS000105033.2	28		SAMEA3538533	GCA_900513695.1	aac(6')-Ib=COMPLETE,aadA2=COMPLETE,aph(3')-Ia=COMPLETE,blaKPC-3=COMPLETE,blaSHV-11=COMPLETE,catA1=COMPLETE,dfrA12=COMPLETE,emrD=COMPLETE,fosA=COMPLETE,gyrA_S83I=POINT,mph(A)=COMPLETE,ompK36_D135DGD=POINT,oqxA=COMPLETE,oqxB=COMPLETE,parC_S80I=POINT,sul1=COMPLETE
Klebsiella pneumoniae	EuSCAPE_IL077	"3754STDY6170240-sc-2368177","ERS845683","EuSCAPE_IL077"	not available	PDT000369545.1	2018-08-24T21:16:07Z	Israel	clinical		PDS000105033.2	0		SAMEA3538534	GCA_900513725.1	aac(6')-Ib=COMPLETE,aadA2=COMPLETE,aph(3')-Ia=COMPLETE,blaKPC-3=COMPLETE,blaSHV-11=COMPLETE,catA1=COMPLETE,dfrA12=COMPLETE,emrD=COMPLETE,fosA=COMPLETE,gyrA_S83I=POINT,mph(A)=COMPLETE,ompK36_D135DGD=POINT,oqxA=COMPLETE,oqxB=COMPLETE,parC_S80I=POINT,sul1=COMPLETE
Klebsiella pneumoniae	EuSCAPE_IL078	"3754STDY6170241-sc-2368178","ERS845684","EuSCAPE_IL078"	not available	PDT000369546.1	2018-08-24T21:17:08Z	Israel	clinical		PDS000105033.2	16		SAMEA3538535	GCA_900513735.1	aac(6')-Ib=COMPLETE,aadA2=COMPLETE,aph(3')-Ia=COMPLETE,blaKPC-3=COMPLETE,blaSHV-11=COMPLETE,catA1=COMPLETE,dfrA12=COMPLETE,emrD=COMPLETE,fosA=COMPLETE,gyrA_S83I=POINT,mph(A)=COMPLETE,ompK36_D135DGD=POINT,oqxA=COMPLETE,oqxB=COMPLETE,parC_S80I=POINT,sul1=COMPLETE
Klebsiella pneumoniae	EuSCAPE_IL079	"3754STDY6170242-sc-2368179","ERS845685","EuSCAPE_IL079"	not available	PDT000369547.1	2018-08-24T21:17:15Z	Israel	clinical		PDS000105033.2	11		SAMEA3538536	GCA_900513755.1	aac(6')-Ib=COMPLETE,aadA2=COMPLETE,aph(3')-Ia=COMPLETE,blaKPC-3=COMPLETE,blaSHV-11=COMPLETE,catA1=COMPLETE,dfrA12=COMPLETE,emrD=COMPLETE,fosA=COMPLETE,gyrA_S83I=POINT,mph(A)=COMPLETE,ompK36_D135DGD=POINT,oqxA=COMPLETE,oqxB=COMPLETE,parC_S80I=POINT,sul1=COMPLETE
Klebsiella pneumoniae	EuSCAPE_IL080	"3754STDY6170243-sc-2368180","ERS845686","EuSCAPE_IL080"	not available	PDT000369548.1	2018-08-24T21:17:21Z	Israel	clinical		PDS000171574.16	32		SAMEA3538537	GCA_900513775.1	aac(6')-Ib=COMPLETE,aadA2=COMPLETE,aph(3')-Ia=COMPLETE,blaKPC-3=COMPLETE,blaOXA=MISTRANSLATION,blaSHV-11=COMPLETE,blaTEM=COMPLETE,catA1=COMPLETE,dfrA12=COMPLETE,emrD=COMPLETE,fosA=COMPLETE,gyrA_S83I=POINT,mph(A)=COMPLETE,ompK36_D135DGD=POINT,oqxA=COMPLETE,oqxB=COMPLETE,parC_S80I=POINT,sul1=COMPLETE
Klebsiella pneumoniae	EuSCAPE_IL083	"3754STDY6170246-sc-2368183","ERS845689","EuSCAPE_IL083"	not available	PDT000369551.1	2018-08-24T21:19:11Z	Israel	clinical		PDS000105033.2	23		SAMEA3538540	GCA_900513785.1	aac(6')-Ib=COMPLETE,aadA2=COMPLETE,blaKPC-3=COMPLETE,blaSHV-11=COMPLETE,catA1=COMPLETE,dfrA12=COMPLETE,emrD=COMPLETE,fosA=COMPLETE,gyrA_S83I=POINT,mph(A)=COMPLETE,ompK36_D135DGD=POINT,oqxA=COMPLETE,oqxB=COMPLETE,parC_S80I=POINT,sul1=COMPLETE
Klebsiella pneumoniae	EuSCAPE_IL086	"3754STDY6170249-sc-2368186","ERS845692","EuSCAPE_IL086"	not available	PDT000369554.1	2018-08-24T21:20:11Z	Israel	clinical		PDS000171574.16	18		SAMEA3538543	GCA_900513865.1	aadA2=COMPLETE,aph(3')-Ia=COMPLETE,blaKPC-3=COMPLETE,blaOXA=MISTRANSLATION,blaSHV-11=COMPLETE,blaTEM-1=COMPLETE,catA1=COMPLETE,dfrA12=COMPLETE,emrD=COMPLETE,fosA=COMPLETE,gyrA_S83I=POINT,mph(A)=COMPLETE,ompK36_D135DGD=POINT,oqxA=COMPLETE,oqxB=COMPLETE,parC_S80I=POINT,sul1=COMPLETE
Klebsiella pneumoniae	EuSCAPE_IL011	"10f07500-bdc1-11e5-9e10-3c4a9275d6c6","ERS1037074","EuSCAPE_IL011"	not available	PDT000370754.1	2018-08-25T15:49:06Z	Israel	clinical		PDS000105033.2	0		SAMEA3729925	GCA_900508455.1	aac(6')-Ib=COMPLETE,aadA2=COMPLETE,blaKPC-3=COMPLETE,blaSHV-11=COMPLETE,emrD=COMPLETE,fosA=COMPLETE,gyrA_S83I=POINT,ompK36_D135DGD=POINT,oqxA=COMPLETE,oqxB=COMPLETE,parC_S80I=POINT,sul1=COMPLETE
Klebsiella pneumoniae	EuSCAPE_IL069	"10fcd110-bdc1-11e5-9e10-3c4a9275d6c6","ERS1037075","EuSCAPE_IL069"	not available	PDT000370755.1	2018-08-25T15:49:11Z	Israel	clinical		PDS000105033.2	32		SAMEA3729926	GCA_900508495.1	aac(3)-IIe=COMPLETE,aac(6')-Ib=COMPLETE,aadA2=COMPLETE,aph(3')-Ia=COMPLETE,blaCTX-M-2=COMPLETE,blaKPC-3=COMPLETE,blaOXA-2=COMPLETE,blaSHV-11=COMPLETE,blaTEM-1=COMPLETE,catA1=COMPLETE,dfrA12=COMPLETE,emrD=COMPLETE,fosA=COMPLETE,gyrA_S83I=POINT,mph(A)=COMPLETE,ompK36_D135DGD=POINT,oqxA=COMPLETE,oqxB=COMPLETE,parC_S80I=POINT,sul1=COMPLETE
Klebsiella pneumoniae	SK	"KP_SK","SK","SRS3827910"		PDT000424810.1	2018-12-24T06:15:35Z	Egypt	clinical		PDS000042807.4	1		SAMN10141027	GCA_003966075.1	aac(6')-Ib=COMPLETE,aac(6')-Il=COMPLETE,aadA1=COMPLETE,aph(3'')-Ib=COMPLETE,aph(3')-VIb=COMPLETE,aph(6)-Id=PARTIAL_END_OF_CONTIG,blaCMY-4=COMPLETE,blaCTX-M-14=COMPLETE,blaOXA-9=COMPLETE,blaSHV-1=COMPLETE,blaVIM-29=COMPLETE,dfrA1=COMPLETE,emrD=COMPLETE,floR=COMPLETE,fosA=COMPLETE,gyrA_D87G=POINT,gyrA_S83Y=POINT,ompK36_D135DGD=POINT,oqxA=COMPLETE,oqxB20=COMPLETE,parC_S80I=POINT,sul2=COMPLETE,tet(A)…
Klebsiella pneumoniae	HM	"HM","KP_HM","SRS3827912"		PDT000424812.1	2018-12-24T06:16:06Z	Egypt	clinical		PDS000042807.4	1		SAMN10141025	GCA_003966135.1	aac(6')-Ib=COMPLETE,aac(6')-Il=COMPLETE,aadA1=COMPLETE,aph(3'')-Ib=COMPLETE,aph(3')-VIb=COMPLETE,aph(6)-Id=PARTIAL_END_OF_CONTIG,blaCMY-4=COMPLETE,blaCTX-M-14=COMPLETE,blaOXA-9=COMPLETE,blaSHV-1=COMPLETE,blaVIM-29=COMPLETE,dfrA1=COMPLETE,emrD=COMPLETE,floR=COMPLETE,fosA=COMPLETE,gyrA_D87G=POINT,gyrA_S83Y=POINT,ompK36_D135DGD=POINT,oqxA=COMPLETE,oqxB20=COMPLETE,parC_S80I=POINT,sul2=COMPLETE,tet(A)…
Klebsiella pneumoniae	KPC	"KP106","KPC","SRS1675091"		PDT000428509.1	2018-12-31T22:55:57Z	Israel	clinical		PDS000171574.16	2		SAMN05730638		aac(6')-Ib=COMPLETE,aadA2=COMPLETE,aph(3')-Ia=COMPLETE,blaKPC-3=COMPLETE,blaOXA=MISTRANSLATION,blaSHV-11=COMPLETE,blaTEM-1=COMPLETE,blaTEM=PARTIAL_END_OF_CONTIG,catA1=COMPLETE,dfrA12=COMPLETE,emrD=COMPLETE,fosA=COMPLETE,gyrA_S83I=POINT,mph(A)=COMPLETE,ompK36_D135DGD=POINT,oqxA=COMPLETE,oqxB=COMPLETE,parC_S80I=POINT,sul1=COMPLETE
Klebsiella pneumoniae	KPC	"KP1908","KPC","SRS1675093"		PDT000428511.1	2018-12-31T22:55:58Z	Israel	clinical		PDS000171574.16	2		SAMN05730640		aac(6')-Ib=COMPLETE,aadA2=COMPLETE,aadA2=PARTIAL_END_OF_CONTIG,aph(3')-Ia=COMPLETE,blaKPC-3=COMPLETE,blaOXA=MISTRANSLATION,blaSHV-11=COMPLETE,blaTEM-1=COMPLETE,blaTEM=PARTIAL_END_OF_CONTIG,catA1=COMPLETE,dfrA12=COMPLETE,emrD=COMPLETE,fosA=COMPLETE,gyrA_S83I=POINT,mph(A)=COMPLETE,ompK36_D135DGD=POINT,oqxA=COMPLETE,oqxB=COMPLETE,parC_S80I=POINT,sul1=COMPLETE
Klebsiella pneumoniae	KPC	"KP15","KPC","SRS1678636"		PDT000428512.1	2018-12-31T22:55:58Z	Israel	clinical		PDS000171574.16	12		SAMN05751231		aac(6')-Ib=COMPLETE,aadA1=COMPLETE,aadA2=COMPLETE,aph(3')-Ia=COMPLETE,blaKLUC-2=COMPLETE,blaKPC-3=COMPLETE,blaOXA=MISTRANSLATION,blaSHV-11=COMPLETE,blaTEM-1=COMPLETE,blaTEM=PARTIAL_END_OF_CONTIG,catA1=COMPLETE,dfrA12=COMPLETE,dfrA1=COMPLETE,emrD=COMPLETE,fosA=COMPLETE,gyrA_S83I=POINT,lapB_V43G=POINT,mph(A)=COMPLETE,ompK36_D135DGD=POINT,oqxA=COMPLETE,oqxB=COMPLETE,parC_S80I=POINT,qnrA6=COMPLETE,su…
Klebsiella pneumoniae	KPC	"KP16","KPC","SRS1678637"		PDT000428513.1	2018-12-31T22:55:58Z	Israel	clinical		PDS000171574.16	0		SAMN05751232		aac(6')-Ib=COMPLETE,aadA2=COMPLETE,aadA2=PARTIAL_END_OF_CONTIG,aph(3')-Ia=COMPLETE,blaKPC-3=COMPLETE,blaOXA=MISTRANSLATION,blaSHV-11=COMPLETE,blaTEM-1=COMPLETE,blaTEM=PARTIAL_END_OF_CONTIG,catA1=COMPLETE,dfrA12=COMPLETE,emrD=COMPLETE,fosA=COMPLETE,gyrA_S83I=POINT,mph(A)=COMPLETE,ompK36_D135DGD=POINT,oqxA=COMPLETE,oqxB=COMPLETE,parC_S80I=POINT,sul1=COMPLETE
Klebsiella pneumoniae	KPC	"KP25","KPC","SRS1678638"		PDT000428514.1	2018-12-31T22:55:58Z	Israel	clinical		PDS000171574.16	2		SAMN05751241		aac(6')-Ib=COMPLETE,aadA2=COMPLETE,aadA2=PARTIAL_END_OF_CONTIG,aph(3')-Ia=COMPLETE,blaKPC-3=COMPLETE,blaOXA=MISTRANSLATION,blaSHV-11=COMPLETE,blaTEM-1=COMPLETE,blaTEM=PARTIAL_END_OF_CONTIG,catA1=COMPLETE,dfrA12=COMPLETE,emrD=COMPLETE,fosA=COMPLETE,gyrA_S83I=POINT,mph(A)=COMPLETE,ompK36_D135DGD=POINT,oqxA=COMPLETE,oqxB=COMPLETE,parC_S80I=POINT,sul1=COMPLETE
Klebsiella pneumoniae	KPC	"KP1912","KPC","SRS1678639"		PDT000428515.1	2018-12-31T22:55:59Z	Israel	clinical		PDS000105033.2	0		SAMN05751334		aac(6')-Ib=COMPLETE,aadA2=COMPLETE,aadA2=PARTIAL_END_OF_CONTIG,aph(3')-Ia=COMPLETE,blaKPC-3=COMPLETE,blaSHV-11=COMPLETE,catA1=COMPLETE,dfrA12=COMPLETE,emrD=COMPLETE,fosA=COMPLETE,gyrA_S83I=POINT,mph(A)=COMPLETE,ompK36_D135DGD=POINT,oqxA=COMPLETE,oqxB=COMPLETE,parC_S80I=POINT,sul1=COMPLETE
Klebsiella pneumoniae	KPC	"KP1914","KPC","SRS1678640"		PDT000428516.1	2018-12-31T22:55:59Z	Israel	clinical		PDS000171574.16	2		SAMN05751335		aac(6')-Ib=COMPLETE,aadA2=COMPLETE,aadA2=PARTIAL_END_OF_CONTIG,aph(3')-Ia=COMPLETE,blaKPC-3=COMPLETE,blaOXA=MISTRANSLATION,blaSHV-11=COMPLETE,blaTEM-1=COMPLETE,blaTEM=PARTIAL_END_OF_CONTIG,catA1=COMPLETE,dfrA12=COMPLETE,emrD=COMPLETE,fosA=COMPLETE,gyrA_S83I=POINT,mph(A)=COMPLETE,ompK36_D135DGD=POINT,oqxA=COMPLETE,oqxB=COMPLETE,parC_S80I=POINT,sul1=COMPLETE
Klebsiella pneumoniae	KPC	"KP1916","KPC","SRS1678641"		PDT000428517.1	2018-12-31T22:55:59Z	Israel	clinical		PDS000171574.16	9		SAMN05751336		aac(6')-Ib=COMPLETE,aadA2=COMPLETE,aph(3')-Ia=COMPLETE,blaKPC-3=COMPLETE,blaOXA=MISTRANSLATION,blaSHV-11=COMPLETE,blaTEM-1=COMPLETE,blaTEM=PARTIAL_END_OF_CONTIG,catA1=COMPLETE,dfrA12=COMPLETE,emrD=COMPLETE,fosA=COMPLETE,gyrA_S83I=POINT,mph(A)=COMPLETE,ompK36_D135DGD=POINT,oqxA=COMPLETE,oqxB=COMPLETE,parC_S80I=POINT,sul1=COMPLETE
Klebsiella pneumoniae	KPC	"KP1917","KPC","SRS1678642"		PDT000428518.1	2018-12-31T22:55:59Z	Israel	clinical		PDS000171574.16	4		SAMN05751337		aac(6')-Ib=COMPLETE,aadA2=COMPLETE,aadA2=PARTIAL_END_OF_CONTIG,aph(3')-Ia=COMPLETE,blaKPC-3=COMPLETE,blaOXA=MISTRANSLATION,blaSHV-11=COMPLETE,blaTEM-1=COMPLETE,blaTEM=PARTIAL_END_OF_CONTIG,catA1=COMPLETE,dfrA12=COMPLETE,emrD=COMPLETE,fosA=COMPLETE,gyrA_S83I=POINT,mph(A)=COMPLETE,ompK36_D135DGD=POINT,oqxA=COMPLETE,oqxB=COMPLETE,parC_S80I=POINT,sul1=COMPLETE
Klebsiella pneumoniae	KPC	"KP1918","KPC","SRS1678643"		PDT000428519.1	2018-12-31T22:56:00Z	Israel	clinical		PDS000171574.16	2		SAMN05751338		aac(6')-Ib=COMPLETE,aadA2=COMPLETE,aadA2=PARTIAL_END_OF_CONTIG,aph(3')-Ia=COMPLETE,blaKPC-3=COMPLETE,blaOXA=MISTRANSLATION,blaSHV-11=COMPLETE,blaTEM-1=COMPLETE,blaTEM=PARTIAL_END_OF_CONTIG,catA1=COMPLETE,dfrA12=COMPLETE,emrD=COMPLETE,fosA=COMPLETE,gyrA_S83I=POINT,mph(A)=COMPLETE,ompK36_D135DGD=POINT,oqxA=COMPLETE,oqxB=COMPLETE,parC_S80I=POINT,sul1=COMPLETE
Klebsiella pneumoniae	KPC	"KP1919","KPC","SRS1678644"		PDT000428520.1	2018-12-31T22:56:00Z	Israel	clinical		PDS000171574.16	26		SAMN05751339		aac(6')-Ib=COMPLETE,aadA2=COMPLETE,aadA2=PARTIAL_END_OF_CONTIG,aph(3')-Ia=COMPLETE,blaKPC-3=COMPLETE,blaOXA=MISTRANSLATION,blaSHV-11=COMPLETE,blaTEM-1=COMPLETE,blaTEM=PARTIAL_END_OF_CONTIG,catA1=COMPLETE,dfrA12=COMPLETE,emrD=COMPLETE,fosA=COMPLETE,gyrA_S83I=POINT,mph(A)=COMPLETE,ompK36_D135DGD=POINT,oqxA=COMPLETE,oqxB=COMPLETE,parC_S80I=POINT,sul1=COMPLETE
Klebsiella pneumoniae	KPC	"KP1920","KPC","SRS1678645"		PDT000428521.1	2018-12-31T22:56:00Z	Israel	clinical		PDS000105033.2	4		SAMN05751340		aac(6')-Ib=COMPLETE,aadA2=COMPLETE,aadA2=PARTIAL_END_OF_CONTIG,aph(3')-Ia=COMPLETE,blaKPC-3=COMPLETE,blaSHV-11=COMPLETE,catA1=COMPLETE,dfrA12=COMPLETE,emrD=COMPLETE,fosA=COMPLETE,gyrA_S83I=POINT,mph(A)=COMPLETE,ompK36_D135DGD=POINT,oqxA=COMPLETE,oqxB=COMPLETE,parC_S80I=POINT,sul1=COMPLETE
Klebsiella pneumoniae	KPC	"KP1921","KPC","SRS1678647"		PDT000428522.1	2018-12-31T22:56:00Z	Israel	clinical		PDS000105033.2	1		SAMN05751341		aac(6')-Ib=COMPLETE,aadA2=COMPLETE,blaKPC-3=COMPLETE,blaSHV-11=COMPLETE,catA1=COMPLETE,emrD=COMPLETE,fosA=COMPLETE,gyrA_S83I=POINT,ompK36_D135DGD=POINT,oqxA=COMPLETE,oqxB=COMPLETE,parC_S80I=POINT,sul1=COMPLETE
Klebsiella pneumoniae	KPC	"KP1922","KPC","SRS1678648"		PDT000428523.1	2018-12-31T22:56:01Z	Israel	clinical		PDS000105033.2	1		SAMN05751342		aac(6')-Ib=COMPLETE,aadA2=COMPLETE,aadA2=PARTIAL_END_OF_CONTIG,aph(3')-Ia=COMPLETE,blaKPC-3=COMPLETE,blaSHV-11=COMPLETE,catA1=COMPLETE,dfrA12=COMPLETE,emrD=COMPLETE,fosA=COMPLETE,gyrA_S83I=POINT,mph(A)=COMPLETE,ompK36_D135DGD=POINT,oqxA=COMPLETE,oqxB=COMPLETE,parC_S80I=POINT,sul1=COMPLETE
Klebsiella pneumoniae	KPC	"KP1923","KPC","SRS1678649"		PDT000428524.1	2018-12-31T22:56:01Z	Israel	clinical		PDS000105033.2	3		SAMN05751343		aac(6')-Ib=COMPLETE,aadA2=COMPLETE,aadA2=PARTIAL_END_OF_CONTIG,aph(3')-Ia=COMPLETE,blaKPC-3=COMPLETE,blaSHV-11=COMPLETE,catA1=COMPLETE,dfrA12=COMPLETE,emrD=COMPLETE,fosA=COMPLETE,gyrA_S83I=POINT,mph(A)=COMPLETE,ompK36_D135DGD=POINT,oqxA=COMPLETE,oqxB=COMPLETE,parC_S80I=POINT,sul1=COMPLETE
Klebsiella pneumoniae	KPC	"KP26","KPC","SRS1678650"		PDT000428525.1	2018-12-31T22:56:01Z	Israel	clinical		PDS000171574.16	6		SAMN05751242		aac(6')-Ib=COMPLETE,aadA2=COMPLETE,aadA2=PARTIAL_END_OF_CONTIG,aph(3')-Ia=COMPLETE,blaKPC-3=COMPLETE,blaOXA=MISTRANSLATION,blaSHV-11=COMPLETE,blaTEM-1=COMPLETE,blaTEM=PARTIAL_END_OF_CONTIG,catA1=COMPLETE,dfrA12=COMPLETE,emrD=COMPLETE,fosA=COMPLETE,gyrA_S83I=POINT,mph(A)=COMPLETE,ompK36_D135DGD=POINT,oqxA=COMPLETE,oqxB=COMPLETE,parC_S80I=POINT,sul1=COMPLETE
Klebsiella pneumoniae	KPC	"KP1924","KPC","SRS1678651"		PDT000428526.1	2018-12-31T22:56:01Z	Israel	clinical		PDS000105033.2	2		SAMN05751344		aac(6')-Ib=COMPLETE,aadA2=COMPLETE,aadA2=PARTIAL_END_OF_CONTIG,aph(3')-Ia=COMPLETE,blaKPC-3=COMPLETE,blaSHV-11=COMPLETE,catA1=COMPLETE,dfrA12=COMPLETE,emrD=COMPLETE,fosA=COMPLETE,gyrA_S83I=POINT,mph(A)=COMPLETE,ompK36_D135DGD=POINT,oqxA=COMPLETE,oqxB=COMPLETE,parC_S80I=POINT,sul1=COMPLETE
Klebsiella pneumoniae	KPC	"KP1981","KPC","SRS1678652"		PDT000428527.1	2018-12-31T22:56:01Z	Israel	clinical		PDS000171574.16	32		SAMN05751345		aac(6')-Ib=COMPLETE,aadA2=COMPLETE,aph(3')-Ia=COMPLETE,blaKPC-3=COMPLETE,blaOXA=MISTRANSLATION,blaSHV-11=COMPLETE,blaTEM-1=COMPLETE,blaTEM=PARTIAL_END_OF_CONTIG,catA1=COMPLETE,dfrA12=COMPLETE,emrD=COMPLETE,fosA=COMPLETE,gyrA_S83I=POINT,mph(A)=COMPLETE,ompK36_D135DGD=POINT,oqxA=COMPLETE,oqxB=COMPLETE,parC_S80I=POINT,sul1=COMPLETE
Klebsiella pneumoniae	KPC	"KP1983","KPC","SRS1678653"		PDT000428528.1	2018-12-31T22:56:02Z	Israel	clinical		PDS000105033.2	11		SAMN05751346		aac(6')-Ib=COMPLETE,aadA2=COMPLETE,aadA2=PARTIAL_END_OF_CONTIG,aph(3')-Ia=COMPLETE,blaKPC-3=COMPLETE,blaSHV-11=COMPLETE,catA1=COMPLETE,dfrA12=COMPLETE,emrD=COMPLETE,fosA=COMPLETE,gyrA_S83I=POINT,mph(A)=COMPLETE,ompK36_D135DGD=POINT,oqxA=COMPLETE,oqxB=COMPLETE,parC_S80I=POINT,sul1=COMPLETE
Klebsiella pneumoniae	KPC	"KP1992","KPC","SRS1678654"		PDT000428529.1	2018-12-31T22:56:02Z	Israel	clinical		PDS000105033.2	0		SAMN05751347		aac(6')-Ib=COMPLETE,aadA2=COMPLETE,aadA2=PARTIAL_END_OF_CONTIG,aph(3')-Ia=COMPLETE,blaKPC-3=COMPLETE,blaSHV-11=COMPLETE,catA1=COMPLETE,dfrA12=COMPLETE,emrD=COMPLETE,fosA=COMPLETE,gyrA_S83I=POINT,mph(A)=COMPLETE,ompK36_D135DGD=POINT,oqxA=COMPLETE,oqxB=COMPLETE,parC_S80I=POINT,sul1=COMPLETE
Klebsiella pneumoniae	KPC	"KP1993","KPC","SRS1678655"		PDT000428530.1	2018-12-31T22:56:02Z	Israel	clinical		PDS000105033.2	0		SAMN05751348		aac(6')-Ib=COMPLETE,aadA2=COMPLETE,aadA2=PARTIAL_END_OF_CONTIG,aph(3')-Ia=COMPLETE,blaKPC-3=COMPLETE,blaSHV-11=COMPLETE,catA1=COMPLETE,dfrA12=COMPLETE,emrD=COMPLETE,fosA=COMPLETE,gyrA_S83I=POINT,mph(A)=COMPLETE,ompK36_D135DGD=POINT,oqxA=COMPLETE,oqxB=COMPLETE,parC_S80I=POINT,sul1=COMPLETE
Klebsiella pneumoniae	KPC	"KP1995","KPC","SRS1678656"		PDT000428531.1	2018-12-31T22:56:02Z	Israel	clinical		PDS000105033.2	24		SAMN05751349		aac(6')-Ib=COMPLETE,aadA2=COMPLETE,aadA2=PARTIAL_END_OF_CONTIG,aph(3')-Ia=COMPLETE,blaKPC-3=COMPLETE,blaSHV-11=COMPLETE,catA1=COMPLETE,dfrA12=COMPLETE,emrD=COMPLETE,fosA=COMPLETE,gyrA_S83I=POINT,mph(A)=COMPLETE,ompK36_D135DGD=POINT,oqxA=COMPLETE,oqxB=MISTRANSLATION,parC_S80I=POINT,sul1=COMPLETE
Klebsiella pneumoniae	KPC	"KP1996","KPC","SRS1678657"		PDT000428532.1	2018-12-31T22:56:02Z	Israel	clinical		PDS000105033.2	11		SAMN05751350		aac(6')-Ib=COMPLETE,aadA2=COMPLETE,blaKPC-3=COMPLETE,blaSHV-11=COMPLETE,emrD=COMPLETE,fosA=COMPLETE,gyrA_S83I=POINT,ompK36_D135DGD=POINT,oqxA=COMPLETE,oqxB=COMPLETE,parC_S80I=POINT,sul1=COMPLETE
Klebsiella pneumoniae	KPC	"KP1997","KPC","SRS1678658"		PDT000428533.1	2018-12-31T22:56:03Z	Israel	clinical		PDS000171574.16	1		SAMN05751351		aac(6')-Ib=COMPLETE,aadA2=COMPLETE,aph(3')-Ia=COMPLETE,blaKPC-3=COMPLETE,blaOXA=MISTRANSLATION,blaSHV-11=COMPLETE,blaTEM-1=COMPLETE,blaTEM=PARTIAL_END_OF_CONTIG,catA1=COMPLETE,dfrA12=COMPLETE,emrD=COMPLETE,fosA=COMPLETE,gyrA_S83I=POINT,mph(A)=COMPLETE,ompK36_D135DGD=POINT,oqxA=COMPLETE,oqxB=COMPLETE,parC_S80I=POINT,sul1=COMPLETE
Klebsiella pneumoniae	KPC	"KP1998","KPC","SRS1678659"		PDT000428534.1	2018-12-31T22:56:03Z	Israel	clinical		PDS000171574.16	0		SAMN05751352		aac(6')-Ib=COMPLETE,aadA2=COMPLETE,aph(3')-Ia=COMPLETE,blaKPC-3=COMPLETE,blaOXA=MISTRANSLATION,blaSHV-11=COMPLETE,blaTEM-1=COMPLETE,blaTEM=PARTIAL_END_OF_CONTIG,catA1=COMPLETE,dfrA12=COMPLETE,emrD=COMPLETE,fosA=COMPLETE,gyrA_S83I=POINT,mph(A)=COMPLETE,ompK36_D135DGD=POINT,oqxA=COMPLETE,oqxB=COMPLETE,parC_S80I=POINT,sul1=COMPLETE
Klebsiella pneumoniae	KPC	"KP1999","KPC","SRS1678660"		PDT000428535.1	2018-12-31T22:56:03Z	Israel	clinical		PDS000171574.16	0		SAMN05751353		aac(6')-Ib=COMPLETE,aadA2=COMPLETE,aph(3')-Ia=COMPLETE,blaKPC-3=COMPLETE,blaOXA=MISTRANSLATION,blaSHV-11=COMPLETE,blaTEM-1=COMPLETE,blaTEM=PARTIAL_END_OF_CONTIG,catA1=COMPLETE,dfrA12=COMPLETE,emrD=COMPLETE,fosA=COMPLETE,gyrA_S83I=POINT,mph(A)=COMPLETE,ompK36_D135DGD=POINT,oqxA=COMPLETE,oqxB=COMPLETE,parC_S80I=POINT,sul1=COMPLETE
Klebsiella pneumoniae	KPC	"KP27","KPC","SRS1678661"		PDT000428536.1	2018-12-31T22:56:03Z	Israel	clinical		PDS000171574.16	0		SAMN05751243		aac(6')-Ib=COMPLETE,aadA2=COMPLETE,aadA2=PARTIAL_END_OF_CONTIG,aph(3')-Ia=COMPLETE,blaKPC-3=COMPLETE,blaOXA=MISTRANSLATION,blaSHV-11=COMPLETE,blaTEM-1=COMPLETE,blaTEM=PARTIAL_END_OF_CONTIG,catA1=COMPLETE,dfrA12=COMPLETE,emrD=COMPLETE,fosA=COMPLETE,gyrA_S83I=POINT,mph(A)=COMPLETE,ompK36_D135DGD=POINT,oqxA=COMPLETE,oqxB=COMPLETE,parC_S80I=POINT,sul1=COMPLETE
Klebsiella pneumoniae	KPC	"KP2000","KPC","SRS1678662"		PDT000428537.1	2018-12-31T22:56:03Z	Israel	clinical		PDS000171574.16	1		SAMN05751354		aac(6')-Ib=COMPLETE,aadA2=COMPLETE,aph(3')-Ia=COMPLETE,blaKPC-3=COMPLETE,blaOXA=MISTRANSLATION,blaSHV-11=COMPLETE,blaTEM-1=COMPLETE,blaTEM=PARTIAL_END_OF_CONTIG,catA1=COMPLETE,dfrA12=COMPLETE,emrD=COMPLETE,fosA=COMPLETE,gyrA_S83I=POINT,mph(A)=COMPLETE,ompK36_D135DGD=POINT,oqxA=COMPLETE,oqxB=COMPLETE,parC_S80I=POINT,sul1=COMPLETE
Klebsiella pneumoniae	KPC	"KP2001","KPC","SRS1678663"		PDT000428538.1	2018-12-31T22:56:04Z	Israel	clinical		PDS000171574.16	17		SAMN05751355		aac(6')-Ib=COMPLETE,aadA2=COMPLETE,aph(3')-Ia=COMPLETE,blaKPC-3=COMPLETE,blaOXA=MISTRANSLATION,blaSHV-11=COMPLETE,blaTEM-1=COMPLETE,blaTEM=PARTIAL_END_OF_CONTIG,catA1=COMPLETE,dfrA12=COMPLETE,emrD=COMPLETE,fosA=COMPLETE,gyrA_S83I=POINT,mph(A)=COMPLETE,ompK36_D135DGD=POINT,oqxA=COMPLETE,oqxB=COMPLETE,parC_S80I=POINT,pmrB_T157P=POINT,sul1=COMPLETE
Klebsiella pneumoniae	KPC	"KP2440","KPC","SRS1678664"		PDT000428539.1	2018-12-31T22:56:04Z	Israel	clinical		PDS000045427.1	3		SAMN05751356		aac(6')-Ib=COMPLETE,aadA2=COMPLETE,aadA2=PARTIAL_END_OF_CONTIG,aph(3')-Ia=COMPLETE,blaKPC-3=COMPLETE,blaOXA=MISTRANSLATION,blaSHV-11=COMPLETE,blaTEM-1=COMPLETE,blaTEM=PARTIAL_END_OF_CONTIG,catA1=COMPLETE,dfrA12=COMPLETE,emrD=COMPLETE,fosA=COMPLETE,gyrA_S83I=POINT,mph(A)=COMPLETE,ompK36_D135DGD=POINT,oqxA=COMPLETE,oqxB=COMPLETE,parC_S80I=POINT,sul1=COMPLETE
Klebsiella pneumoniae	KPC	"KP2442","KPC","SRS1678665"		PDT000428540.1	2018-12-31T22:56:04Z	Israel	clinical		PDS000045427.1	3		SAMN05751357		aac(6')-Ib=COMPLETE,aadA2=COMPLETE,aadA2=PARTIAL_END_OF_CONTIG,aph(3')-Ia=COMPLETE,blaKPC-3=COMPLETE,blaOXA=MISTRANSLATION,blaSHV-11=COMPLETE,blaTEM-1=COMPLETE,blaTEM=PARTIAL_END_OF_CONTIG,catA1=COMPLETE,dfrA12=COMPLETE,emrD=COMPLETE,fosA=COMPLETE,gyrA_S83I=POINT,mph(A)=COMPLETE,ompK36_D135DGD=POINT,oqxA=COMPLETE,oqxB=COMPLETE,parC_S80I=POINT,sul1=COMPLETE
Klebsiella pneumoniae	KPC	"KP2443","KPC","SRS1678666"		PDT000428541.1	2018-12-31T22:56:04Z	Israel	clinical		PDS000045427.1	2		SAMN05751358		aac(6')-Ib=COMPLETE,aadA2=COMPLETE,aadA2=PARTIAL_END_OF_CONTIG,aph(3')-Ia=COMPLETE,blaKPC-3=COMPLETE,blaOXA=MISTRANSLATION,blaSHV-11=COMPLETE,blaTEM-1=COMPLETE,catA1=COMPLETE,dfrA12=COMPLETE,emrD=COMPLETE,fosA=COMPLETE,gyrA_S83I=POINT,mph(A)=COMPLETE,ompK36_D135DGD=POINT,oqxA=COMPLETE,oqxB=COMPLETE,parC_S80I=POINT,sul1=COMPLETE
Klebsiella pneumoniae	KPC	"KP2444","KPC","SRS1678667"		PDT000428542.1	2018-12-31T22:56:04Z	Israel	clinical		PDS000045427.1	16		SAMN05751359		aac(6')-Ib=COMPLETE,aadA2=COMPLETE,aadA2=PARTIAL_END_OF_CONTIG,aph(3')-Ia=COMPLETE,blaKPC-3=COMPLETE,blaOXA=MISTRANSLATION,blaSHV-11=COMPLETE,blaTEM-1=COMPLETE,blaTEM=PARTIAL_END_OF_CONTIG,catA1=COMPLETE,dfrA12=COMPLETE,emrD=COMPLETE,fosA=COMPLETE,gyrA_S83I=POINT,mph(A)=COMPLETE,ompK36_D135DGD=POINT,oqxA=COMPLETE,oqxB=COMPLETE,parC_S80I=POINT,sul1=COMPLETE
Klebsiella pneumoniae	KPC	"KP2445","KPC","SRS1678668"		PDT000428543.1	2018-12-31T22:56:05Z	Israel	clinical		PDS000045427.1	2		SAMN05751360		aac(6')-Ib=COMPLETE,aadA2=COMPLETE,aadA2=PARTIAL_END_OF_CONTIG,aph(3')-Ia=COMPLETE,blaKPC-3=COMPLETE,blaOXA=MISTRANSLATION,blaSHV-11=COMPLETE,blaTEM-1=COMPLETE,blaTEM=PARTIAL_END_OF_CONTIG,catA1=COMPLETE,dfrA12=COMPLETE,emrD=COMPLETE,fosA=COMPLETE,gyrA_S83I=POINT,mph(A)=COMPLETE,ompK36_D135DGD=POINT,oqxA=COMPLETE,oqxB=COMPLETE,parC_S80I=POINT,sul1=COMPLETE
Klebsiella pneumoniae	KPC	"KP2446","KPC","SRS1678669"		PDT000428544.1	2018-12-31T22:56:05Z	Israel	clinical		PDS000171574.16	6		SAMN05751361		aac(6')-Ib=COMPLETE,aadA2=COMPLETE,aadA2=PARTIAL_END_OF_CONTIG,aph(3')-Ia=COMPLETE,blaKPC-3=COMPLETE,blaOXA=MISTRANSLATION,blaSHV-11=COMPLETE,blaTEM-1=COMPLETE,blaTEM=PARTIAL_END_OF_CONTIG,catA1=COMPLETE,dfrA12=COMPLETE,emrD=COMPLETE,fosA=COMPLETE,gyrA_S83I=POINT,mph(A)=COMPLETE,ompK36_D135DGD=POINT,oqxA=COMPLETE,oqxB=COMPLETE,parC_S80I=POINT,sul1=COMPLETE
Klebsiella pneumoniae	KPC	"KP2447","KPC","SRS1678670"		PDT000428545.1	2018-12-31T22:56:05Z	Israel	clinical		PDS000045427.1	7		SAMN05751362		aac(6')-Ib=COMPLETE,aadA2=COMPLETE,aadA2=PARTIAL_END_OF_CONTIG,aph(3')-Ia=COMPLETE,blaKPC-3=COMPLETE,blaOXA=MISTRANSLATION,blaSHV-11=COMPLETE,blaTEM-1=COMPLETE,blaTEM=PARTIAL_END_OF_CONTIG,catA1=COMPLETE,dfrA12=COMPLETE,emrD=COMPLETE,fosA=COMPLETE,gyrA_S83I=POINT,mph(A)=COMPLETE,ompK36_D135DGD=POINT,oqxA=COMPLETE,oqxB=COMPLETE,parC_S80I=POINT,sul1=COMPLETE
Klebsiella pneumoniae	KPC	"KP2448","KPC","SRS1678671"		PDT000428546.1	2018-12-31T22:56:05Z	Israel	clinical		PDS000045427.1	12		SAMN05751363		aac(3)-IIe=COMPLETE,aac(6')-Ib3=COMPLETE,aac(6')-Ib=COMPLETE,aac(6')-Ib=PARTIAL_END_OF_CONTIG,aadA2=COMPLETE,aadA2=PARTIAL_END_OF_CONTIG,aph(3')-Ia=COMPLETE,armA=COMPLETE,blaKPC-3=COMPLETE,blaOXA-2=COMPLETE,blaOXA=MISTRANSLATION,blaSHV-11=COMPLETE,blaTEM-1=COMPLETE,blaTEM-37=COMPLETE,blaTEM-40=COMPLETE,blaTEM-84=COMPLETE,blaTEM=PARTIAL_END_OF_CONTIG,catA1=COMPLETE,dfrA12=COMPLETE,dfrA5=COMPLETE,e…
Klebsiella pneumoniae	KPC	"KP28","KPC","SRS1678673"		PDT000428547.1	2018-12-31T22:56:06Z	Israel	clinical		PDS000171574.16	1		SAMN05751244		aac(6')-Ib=COMPLETE,aadA2=COMPLETE,blaKPC-3=COMPLETE,blaOXA=MISTRANSLATION,blaSHV-11=COMPLETE,blaTEM-1=COMPLETE,blaTEM=PARTIAL_END_OF_CONTIG,emrD=COMPLETE,fosA=COMPLETE,gyrA_S83I=POINT,ompK36_D135DGD=POINT,oqxA=COMPLETE,oqxB=COMPLETE,parC_S80I=POINT,sul1=COMPLETE
Klebsiella pneumoniae	KPC	"KP2449","KPC","SRS1678672"		PDT000428548.1	2018-12-31T22:56:06Z	Israel	clinical		PDS000105033.2	30		SAMN05751364		aac(6')-Ib=COMPLETE,aadA2=COMPLETE,aph(3')-Ia=COMPLETE,blaKPC-3=COMPLETE,blaSHV-11=COMPLETE,catA1=COMPLETE,emrD=COMPLETE,fosA=COMPLETE,gyrA_S83I=POINT,mph(A)=COMPLETE,ompK36_D135DGD=POINT,oqxA=COMPLETE,oqxB=COMPLETE,parC_S80I=POINT,sul1=COMPLETE
Klebsiella pneumoniae	KPC	"KP2545","KPC","SRS1678674"		PDT000428549.1	2018-12-31T22:56:06Z	Israel	clinical		PDS000171574.16	9		SAMN05751365		aac(6')-Ib=COMPLETE,aadA2=COMPLETE,aadA2=PARTIAL_END_OF_CONTIG,aph(3')-Ia=COMPLETE,blaKPC-3=COMPLETE,blaOXA=MISTRANSLATION,blaSHV-11=COMPLETE,blaTEM-1=COMPLETE,blaTEM=PARTIAL_END_OF_CONTIG,catA1=COMPLETE,dfrA12=COMPLETE,emrD=COMPLETE,fosA=COMPLETE,gyrA_S83I=POINT,mph(A)=COMPLETE,ompK36_D135DGD=POINT,oqxA=COMPLETE,oqxB=COMPLETE,parC_S80I=POINT,sul1=COMPLETE
Klebsiella pneumoniae	KPC	"KP2546","KPC","SRS1678675"		PDT000428550.1	2018-12-31T22:56:06Z	Israel	clinical		PDS000171574.16	2		SAMN05751366		aac(6')-Ib=COMPLETE,aadA2=COMPLETE,aadA2=PARTIAL_END_OF_CONTIG,aph(3')-Ia=COMPLETE,blaKPC-3=COMPLETE,blaOXA=MISTRANSLATION,blaSHV-11=COMPLETE,blaTEM-1=COMPLETE,blaTEM=PARTIAL_END_OF_CONTIG,catA1=COMPLETE,dfrA12=COMPLETE,emrD=COMPLETE,fosA=COMPLETE,gyrA_S83I=POINT,mph(A)=COMPLETE,ompK36_D135DGD=POINT,oqxA=COMPLETE,oqxB=COMPLETE,parC_S80I=POINT,sul1=COMPLETE
Klebsiella pneumoniae	KPC	"KP2547","KPC","SRS1678676"		PDT000428551.1	2018-12-31T22:56:07Z	Israel	clinical		PDS000171574.16	2		SAMN05751367		aac(6')-Ib=COMPLETE,aadA2=COMPLETE,aadA2=PARTIAL_END_OF_CONTIG,aph(3')-Ia=COMPLETE,blaKPC-3=COMPLETE,blaOXA=MISTRANSLATION,blaSHV-11=COMPLETE,blaTEM-1=COMPLETE,blaTEM=PARTIAL_END_OF_CONTIG,catA1=COMPLETE,dfrA12=COMPLETE,emrD=COMPLETE,fosA=COMPLETE,gyrA_S83I=POINT,mph(A)=COMPLETE,ompK36_D135DGD=POINT,oqxA=COMPLETE,oqxB=COMPLETE,parC_S80I=POINT,sul1=COMPLETE
Klebsiella pneumoniae	KPC	"KP2548","KPC","SRS1678677"		PDT000428552.1	2018-12-31T22:56:07Z	Israel	clinical		PDS000171574.16	6		SAMN05751368		aac(6')-Ib=COMPLETE,aadA2=COMPLETE,aadA2=PARTIAL_END_OF_CONTIG,aph(3')-Ia=COMPLETE,blaKPC-3=COMPLETE,blaOXA=MISTRANSLATION,blaSHV-11=COMPLETE,blaTEM-1=COMPLETE,blaTEM=PARTIAL_END_OF_CONTIG,catA1=COMPLETE,dfrA12=COMPLETE,emrD=COMPLETE,fosA=COMPLETE,gyrA_S83I=POINT,mph(A)=COMPLETE,ompK36_D135DGD=POINT,oqxA=COMPLETE,oqxB=COMPLETE,parC_S80I=POINT,sul1=COMPLETE
Klebsiella pneumoniae	KPC	"KP149-1","KPC","SRS1678678"		PDT000428553.1	2018-12-31T22:56:07Z	Israel	clinical		PDS000171574.16	0		SAMN05751369		aac(6')-Ib=COMPLETE,aadA2=COMPLETE,aadA2=PARTIAL_END_OF_CONTIG,aph(3')-Ia=COMPLETE,blaKPC-3=COMPLETE,blaOXA=MISTRANSLATION,blaSHV-11=COMPLETE,blaTEM-1=COMPLETE,blaTEM=PARTIAL_END_OF_CONTIG,catA1=COMPLETE,dfrA12=COMPLETE,emrD=COMPLETE,fosA=COMPLETE,gyrA_S83I=POINT,mph(A)=COMPLETE,ompK36_D135DGD=POINT,oqxA=COMPLETE,oqxB=COMPLETE,parC_S80I=POINT,sul1=COMPLETE
Klebsiella pneumoniae	KPC	"KP180-1","KPC","SRS1678679"		PDT000428554.1	2018-12-31T22:56:07Z	Israel	clinical		PDS000188947.32	21	41	SAMN05751370		aac(6')-Ib=COMPLETE,aadA2=COMPLETE,blaKPC-3=COMPLETE,blaSHV-11=COMPLETE,emrD=COMPLETE,fosA=COMPLETE,gyrA_S83I=POINT,ompK36_D135DGD=POINT,oqxA=COMPLETE,oqxB=COMPLETE,parC_S80I=POINT,sul1=COMPLETE
Klebsiella pneumoniae	KPC	"KP184-1","KPC","SRS1678682"		PDT000428555.1	2018-12-31T22:56:07Z	Israel	clinical		PDS000171574.16	2		SAMN05751371		aac(6')-Ib=COMPLETE,aadA2=COMPLETE,aadA2=PARTIAL_END_OF_CONTIG,aph(3')-Ia=COMPLETE,blaKPC-3=COMPLETE,blaOXA=MISTRANSLATION,blaSHV-11=COMPLETE,blaTEM-1=COMPLETE,blaTEM=PARTIAL_END_OF_CONTIG,catA1=COMPLETE,dfrA12=COMPLETE,emrD=COMPLETE,fosA=COMPLETE,gyrA_S83I=POINT,mph(A)=COMPLETE,ompK36_D135DGD=POINT,oqxA=COMPLETE,oqxB=COMPLETE,parC_S80I=POINT,sul1=COMPLETE
Klebsiella pneumoniae	KPC	"KP193-1","KPC","SRS1678681"		PDT000428557.1	2018-12-31T22:56:08Z	Israel	clinical		PDS000171574.16	15		SAMN05751373		aac(6')-Ib=COMPLETE,aadA2=COMPLETE,aadA2=PARTIAL_END_OF_CONTIG,aph(3')-Ia=COMPLETE,blaKPC-3=COMPLETE,blaOXA=MISTRANSLATION,blaSHV-11=COMPLETE,blaTEM-1=COMPLETE,blaTEM=PARTIAL_END_OF_CONTIG,catA1=COMPLETE,dfrA12=COMPLETE,emrD=COMPLETE,fosA=COMPLETE,gyrA_S83I=POINT,mph(A)=COMPLETE,oqxA=COMPLETE,oqxB=COMPLETE,parC_S80I=POINT,sul1=COMPLETE
Klebsiella pneumoniae	KPC	"KP38","KPC","SRS1678683"		PDT000428558.1	2018-12-31T22:56:08Z	Israel	clinical		PDS000171574.16	1		SAMN05751245		aac(6')-Ib=COMPLETE,aadA2=COMPLETE,aadA2=PARTIAL_END_OF_CONTIG,aph(3')-Ia=COMPLETE,blaKPC-3=COMPLETE,blaOXA=MISTRANSLATION,blaSHV-11=COMPLETE,blaTEM-1=COMPLETE,blaTEM=PARTIAL_END_OF_CONTIG,catA1=COMPLETE,dfrA12=COMPLETE,emrD=COMPLETE,fosA=COMPLETE,gyrA_S83I=POINT,mph(A)=COMPLETE,ompK36_D135DGD=POINT,oqxA=COMPLETE,oqxB=COMPLETE,parC_S80I=POINT,sul1=COMPLETE
Klebsiella pneumoniae	KPC	"KP194-1","KPC","SRS1678684"		PDT000428559.1	2018-12-31T22:56:08Z	Israel	clinical		PDS000171574.16	1		SAMN05751374		aac(6')-Ib=COMPLETE,aadA2=COMPLETE,aph(3')-Ia=COMPLETE,blaKPC-3=COMPLETE,blaOXA=MISTRANSLATION,blaSHV-11=COMPLETE,blaTEM-1=COMPLETE,blaTEM=PARTIAL_END_OF_CONTIG,catA1=COMPLETE,dfrA12=COMPLETE,emrD=COMPLETE,fosA=COMPLETE,gyrA_S83I=POINT,mph(A)=COMPLETE,ompK36_D135DGD=POINT,oqxA=COMPLETE,oqxB=COMPLETE,parC_S80I=POINT,sul1=COMPLETE
Klebsiella pneumoniae	KPC	"KP195-1","KPC","SRS1678685"		PDT000428560.1	2018-12-31T22:56:08Z	Israel	clinical		PDS000171574.16	1		SAMN05751375		aac(6')-Ib=COMPLETE,aadA2=COMPLETE,aph(3')-Ia=COMPLETE,blaKPC-3=COMPLETE,blaOXA=MISTRANSLATION,blaSHV-11=COMPLETE,blaTEM-1=COMPLETE,blaTEM=PARTIAL_END_OF_CONTIG,catA1=COMPLETE,dfrA12=COMPLETE,emrD=COMPLETE,fosA=COMPLETE,gyrA_S83I=POINT,mph(A)=COMPLETE,ompK36_D135DGD=POINT,oqxA=COMPLETE,oqxB=COMPLETE,parC_S80I=POINT,sul1=COMPLETE
Klebsiella pneumoniae	KPC	"KP2008-125","KPC","SRS1678686"		PDT000428561.1	2018-12-31T22:56:09Z	Israel	clinical		PDS000171574.16	8		SAMN05751376		aac(3)-IIe=COMPLETE,aac(6')-Ib3=COMPLETE,aac(6')-Ib=COMPLETE,aac(6')-Ib=PARTIAL_END_OF_CONTIG,aadA2=COMPLETE,aadA2=PARTIAL_END_OF_CONTIG,blaCTX-M-2=COMPLETE,blaOXA-2=COMPLETE,blaSHV-11=COMPLETE,blaTEM-1=COMPLETE,dfrA12=COMPLETE,emrD=COMPLETE,fosA=COMPLETE,gyrA_S83I=POINT,ompK36_D135DGD=POINT,oqxA=COMPLETE,oqxB=COMPLETE,parC_S80I=POINT,sul1=COMPLETE,sul2=COMPLETE
Klebsiella pneumoniae	KPC	"KP2008-126","KPC","SRS1678687"		PDT000428562.1	2018-12-31T22:56:09Z	Israel	clinical		PDS000171574.16	19		SAMN05751377		aac(6')-Ib=COMPLETE,aadA2=COMPLETE,aph(3')-Ia=COMPLETE,blaKPC-3=COMPLETE,blaOXA=MISTRANSLATION,blaSHV-11=COMPLETE,blaTEM-1=COMPLETE,blaTEM=PARTIAL_END_OF_CONTIG,catA1=COMPLETE,dfrA12=COMPLETE,emrD=COMPLETE,fosA=COMPLETE,gyrA_S83I=POINT,mph(A)=COMPLETE,ompK36_D135DGD=POINT,oqxA=COMPLETE,oqxB=COMPLETE,parC_S80I=POINT,sul1=COMPLETE
Klebsiella pneumoniae	KPC	"KP2008-127","KPC","SRS1678688"		PDT000428563.1	2018-12-31T22:56:09Z	Israel	clinical		PDS000171574.16	3		SAMN05751378		aac(6')-Ib=COMPLETE,aadA2=COMPLETE,aadA2=PARTIAL_END_OF_CONTIG,aph(3')-Ia=COMPLETE,blaKPC-3=COMPLETE,blaOXA=MISTRANSLATION,blaSHV-11=COMPLETE,blaTEM-1=COMPLETE,blaTEM=PARTIAL_END_OF_CONTIG,catA1=COMPLETE,dfrA12=COMPLETE,emrD=COMPLETE,fosA=COMPLETE,gyrA_S83I=POINT,mph(A)=COMPLETE,ompK36_D135DGD=POINT,oqxA=COMPLETE,oqxB=COMPLETE,parC_S80I=POINT,sul1=COMPLETE
Klebsiella pneumoniae	KPC	"KP2008-128","KPC","SRS1678689"		PDT000428564.1	2018-12-31T22:56:09Z	Israel	clinical		PDS000171574.16	3		SAMN05751379		aac(6')-Ib=COMPLETE,aadA2=COMPLETE,aph(3')-Ia=COMPLETE,blaKPC-3=COMPLETE,blaOXA=MISTRANSLATION,blaSHV-11=COMPLETE,blaTEM-1=COMPLETE,blaTEM=PARTIAL_END_OF_CONTIG,catA1=COMPLETE,dfrA12=COMPLETE,emrD=COMPLETE,fosA=COMPLETE,gyrA_S83I=POINT,mph(A)=COMPLETE,ompK36_D135DGD=POINT,oqxA=COMPLETE,oqxB=COMPLETE,parC_S80I=POINT,sul1=COMPLETE
Klebsiella pneumoniae	KPC	"KP2008-129","KPC","SRS1678690"		PDT000428565.1	2018-12-31T22:56:09Z	Israel	clinical		PDS000188947.32	11	56	SAMN05751380		aac(6')-Ib=COMPLETE,aadA2=COMPLETE,aadA2=PARTIAL_END_OF_CONTIG,aph(3')-Ia=COMPLETE,blaKPC-3=COMPLETE,blaOXA=MISTRANSLATION,blaSHV-11=COMPLETE,blaTEM-1=COMPLETE,blaTEM=PARTIAL_END_OF_CONTIG,catA1=COMPLETE,dfrA12=COMPLETE,emrD=COMPLETE,fosA=COMPLETE,gyrA_S83I=POINT,mph(A)=COMPLETE,ompK36_D135DGD=POINT,oqxA=COMPLETE,oqxB=COMPLETE,parC_S80I=POINT,sul1=COMPLETE
Klebsiella pneumoniae	KPC	"KP2008-130","KPC","SRS1678691"		PDT000428566.1	2018-12-31T22:56:10Z	Israel	clinical		PDS000171574.16	3		SAMN05751381		aac(6')-Ib=COMPLETE,aadA2=COMPLETE,aph(3')-Ia=COMPLETE,blaKPC-3=COMPLETE,blaOXA=MISTRANSLATION,blaSHV-11=COMPLETE,blaTEM-1=COMPLETE,blaTEM=PARTIAL_END_OF_CONTIG,catA1=COMPLETE,dfrA12=COMPLETE,emrD=COMPLETE,fosA=COMPLETE,gyrA_S83I=POINT,mph(A)=COMPLETE,ompK36_D135DGD=POINT,oqxA=COMPLETE,oqxB=COMPLETE,parC_S80I=POINT,sul1=COMPLETE
Klebsiella pneumoniae	KPC	"KP2008-131","KPC","SRS1678692"		PDT000428567.1	2018-12-31T22:56:10Z	Israel	clinical		PDS000045571.1	18		SAMN05751382		aac(6')-Ib=COMPLETE,aadA2=COMPLETE,aph(3')-Ia=COMPLETE,blaKPC-3=COMPLETE,blaOXA=MISTRANSLATION,blaSHV-11=COMPLETE,blaSHV-12=COMPLETE,blaSHV=PARTIAL_END_OF_CONTIG,blaTEM-1=COMPLETE,emrD=COMPLETE,floR=COMPLETE,fosA=COMPLETE,gyrA_S83I=POINT,ompK36_D135DGD=POINT,oqxA=COMPLETE,oqxB=COMPLETE,parC_S80I=POINT,sul1=COMPLETE,sul2=COMPLETE
Klebsiella pneumoniae	KPC	"KP2008-206","KPC","SRS1678693"		PDT000428568.1	2018-12-31T22:56:10Z	Israel	clinical		PDS000105033.2	4		SAMN05751383		aac(6')-Ib=COMPLETE,aadA2=COMPLETE,aph(3')-Ia=COMPLETE,blaKPC-3=COMPLETE,blaTEM-1=COMPLETE,blaTEM=PARTIAL_END_OF_CONTIG,catA1=COMPLETE,dfrA12=COMPLETE,emrD=COMPLETE,fosA=COMPLETE,gyrA_S83I=POINT,mph(A)=COMPLETE,ompK36_D135DGD=POINT,oqxA=COMPLETE,oqxB=COMPLETE,parC_S80I=POINT,sul1=COMPLETE
Klebsiella pneumoniae	KPC	"KP39","KPC","SRS1678694"		PDT000428569.1	2018-12-31T22:56:10Z	Israel	clinical		PDS000105033.2	7		SAMN05751246		aac(6')-Ib=COMPLETE,aadA2=COMPLETE,aadA2=PARTIAL_END_OF_CONTIG,aph(3')-Ia=COMPLETE,blaKPC-3=COMPLETE,blaSHV-11=COMPLETE,catA1=COMPLETE,dfrA12=COMPLETE,emrD=COMPLETE,fosA=COMPLETE,gyrA_S83I=POINT,mph(A)=COMPLETE,ompK36_D135DGD=POINT,oqxA=COMPLETE,oqxB=COMPLETE,parC_S80I=POINT,sul1=COMPLETE
Klebsiella pneumoniae	KPC	"KP2008-208","KPC","SRS1678695"		PDT000428570.1	2018-12-31T22:56:10Z	Israel	clinical		PDS000105033.2	4		SAMN05751384		aac(6')-Ib=COMPLETE,aadA2=COMPLETE,aph(3')-Ia=COMPLETE,blaKPC-3=COMPLETE,blaTEM-1=COMPLETE,blaTEM=PARTIAL_END_OF_CONTIG,catA1=COMPLETE,dfrA12=COMPLETE,emrD=COMPLETE,fosA=COMPLETE,gyrA_S83I=POINT,mph(A)=COMPLETE,ompK36_D135DGD=POINT,oqxA=COMPLETE,oqxB=COMPLETE,parC_S80I=POINT,sul1=COMPLETE
Klebsiella pneumoniae	KPC	"KP2008-210","KPC","SRS1678696"		PDT000428571.1	2018-12-31T22:56:11Z	Israel	clinical		PDS000105033.2	0		SAMN05751385		aac(6')-Ib=COMPLETE,aadA2=COMPLETE,aadA2=PARTIAL_END_OF_CONTIG,aph(3')-Ia=COMPLETE,blaKPC-3=COMPLETE,blaTEM-1=COMPLETE,blaTEM=PARTIAL_END_OF_CONTIG,catA1=COMPLETE,dfrA12=COMPLETE,emrD=COMPLETE,fosA=COMPLETE,gyrA_S83I=POINT,mph(A)=COMPLETE,ompK36_D135DGD=POINT,oqxA=COMPLETE,oqxB=COMPLETE,parC_S80I=POINT,sul1=COMPLETE
Klebsiella pneumoniae	KPC	"KP2008-211","KPC","SRS1678697"		PDT000428572.1	2018-12-31T22:56:11Z	Israel	clinical		PDS000105033.2	3		SAMN05751386		aac(6')-Ib=COMPLETE,aadA2=COMPLETE,aadA2=PARTIAL_END_OF_CONTIG,aph(3')-Ia=COMPLETE,blaKPC-3=COMPLETE,blaTEM-1=COMPLETE,blaTEM=PARTIAL_END_OF_CONTIG,catA1=COMPLETE,dfrA12=COMPLETE,emrD=COMPLETE,fosA=COMPLETE,gyrA_S83I=POINT,mph(A)=COMPLETE,ompK36_D135DGD=POINT,oqxA=COMPLETE,oqxB=COMPLETE,parC_S80I=POINT,sul1=COMPLETE
Klebsiella pneumoniae	KPC	"KP2008-213","KPC","SRS1678698"		PDT000428573.1	2018-12-31T22:56:11Z	Israel	clinical		PDS000105033.2	0		SAMN05751387		aac(6')-Ib=COMPLETE,aadA2=COMPLETE,aadA2=PARTIAL_END_OF_CONTIG,aph(3')-Ia=COMPLETE,blaKPC-3=COMPLETE,blaTEM-1=COMPLETE,blaTEM=PARTIAL_END_OF_CONTIG,catA1=COMPLETE,dfrA12=COMPLETE,emrD=COMPLETE,fosA=COMPLETE,gyrA_S83I=POINT,mph(A)=COMPLETE,ompK36_D135DGD=POINT,oqxA=COMPLETE,oqxB=COMPLETE,parC_S80I=POINT,sul1=COMPLETE
Klebsiella pneumoniae	KPC	"KP2008-215","KPC","SRS1678699"		PDT000428574.1	2018-12-31T22:56:11Z	Israel	clinical		PDS000105033.2	3		SAMN05751388		aac(6')-Ib=COMPLETE,aadA2=COMPLETE,blaKPC-3=COMPLETE,blaTEM-1=COMPLETE,blaTEM=PARTIAL_END_OF_CONTIG,emrD=COMPLETE,fosA=COMPLETE,gyrA_S83I=POINT,ompK36_D135DGD=POINT,oqxA=COMPLETE,oqxB=COMPLETE,parC_S80I=POINT,sul1=COMPLETE
Klebsiella pneumoniae	KPC	"KP2008-217","KPC","SRS1678700"		PDT000428575.1	2018-12-31T22:56:12Z	Israel	clinical		PDS000105033.2	3		SAMN05751389		aac(6')-Ib=COMPLETE,aadA2=COMPLETE,aadA2=PARTIAL_END_OF_CONTIG,aph(3')-Ia=COMPLETE,blaKPC-3=COMPLETE,blaTEM-1=COMPLETE,blaTEM=PARTIAL_END_OF_CONTIG,catA1=COMPLETE,dfrA12=COMPLETE,emrD=COMPLETE,fosA=COMPLETE,gyrA_S83I=POINT,mph(A)=COMPLETE,ompK36_D135DGD=POINT,oqxA=COMPLETE,oqxB=COMPLETE,parC_S80I=POINT,sul1=COMPLETE
Klebsiella pneumoniae	KPC	"KP2008-220","KPC","SRS1678701"		PDT000428576.1	2018-12-31T22:56:13Z	Israel	clinical		PDS000105033.2	2		SAMN05751390		aac(6')-Ib=COMPLETE,aadA2=COMPLETE,aph(3')-Ia=COMPLETE,blaKPC-3=COMPLETE,blaTEM-1=COMPLETE,blaTEM=PARTIAL_END_OF_CONTIG,catA1=COMPLETE,dfrA12=COMPLETE,emrD=COMPLETE,fosA=COMPLETE,gyrA_S83I=POINT,mph(A)=COMPLETE,ompK36_D135DGD=POINT,oqxA=COMPLETE,oqxB=COMPLETE,parC_S80I=POINT,sul1=COMPLETE
Klebsiella pneumoniae	KPC	"KP2008-221","KPC","SRS1678702"		PDT000428577.1	2018-12-31T22:56:13Z	Israel	clinical		PDS000105033.2	4		SAMN05751391		aac(6')-Ib=COMPLETE,aadA2=COMPLETE,blaKPC-3=COMPLETE,blaTEM-1=COMPLETE,blaTEM=PARTIAL_END_OF_CONTIG,emrD=COMPLETE,fosA=COMPLETE,gyrA_S83I=POINT,ompK36_D135DGD=POINT,oqxA=COMPLETE,oqxB=COMPLETE,parC_S80I=POINT,sul1=COMPLETE
Klebsiella pneumoniae	KPC	"KP2008-222","KPC","SRS1678703"		PDT000428578.1	2018-12-31T22:56:13Z	Israel	clinical		PDS000171574.16	18		SAMN05751392		aac(6')-Ib=COMPLETE,aadA2=COMPLETE,aph(3')-Ia=COMPLETE,blaKPC-3=COMPLETE,blaOXA=MISTRANSLATION,blaSHV-11=COMPLETE,blaTEM-1=COMPLETE,blaTEM=PARTIAL_END_OF_CONTIG,catA1=COMPLETE,dfrA12=COMPLETE,emrD=COMPLETE,fosA=COMPLETE,gyrA_S83I=POINT,mph(A)=COMPLETE,ompK36_D135DGD=POINT,oqxA=COMPLETE,oqxB=COMPLETE,parC_S80I=POINT,sul1=COMPLETE
Klebsiella pneumoniae	KPC	"KP2008-223","KPC","SRS1678704"		PDT000428579.1	2018-12-31T22:56:13Z	Israel	clinical		PDS000105033.2	2		SAMN05751393		aac(6')-Ib=COMPLETE,aadA2=COMPLETE,aadA2=PARTIAL_END_OF_CONTIG,aph(3')-Ia=COMPLETE,blaKPC-3=COMPLETE,blaTEM-1=COMPLETE,blaTEM=PARTIAL_END_OF_CONTIG,catA1=COMPLETE,dfrA12=COMPLETE,emrD=COMPLETE,fosA=COMPLETE,gyrA_S83I=POINT,mph(A)=COMPLETE,ompK36_D135DGD=POINT,oqxA=COMPLETE,oqxB=COMPLETE,parC_S80I=POINT,sul1=COMPLETE
Klebsiella pneumoniae	KPC	"KP40","KPC","SRS1678705"		PDT000428580.1	2018-12-31T22:56:13Z	Israel	clinical		PDS000171574.16	1		SAMN05751247		aac(3)-Ia=COMPLETE,aac(6')-Ib3=COMPLETE,aac(6')-Ib=COMPLETE,aadA2=COMPLETE,aph(3'')-Ib=COMPLETE,aph(3')-Ia=COMPLETE,aph(6)-Id=COMPLETE,blaCTX-M-25=COMPLETE,blaOXA-21=COMPLETE,blaSHV-11=COMPLETE,catA1=COMPLETE,dfrA12=COMPLETE,emrD=COMPLETE,fosA=COMPLETE,gyrA_S83I=POINT,mph(A)=COMPLETE,ompK36_D135DGD=POINT,oqxA=COMPLETE,oqxB=COMPLETE,parC_S80I=POINT,sul1=COMPLETE,sul2=COMPLETE
Klebsiella pneumoniae	KPC	"KP2008-57","KPC","SRS1678706"		PDT000428581.1	2018-12-31T22:56:14Z	Israel	clinical		PDS000171574.16	15		SAMN05751394		aac(6')-Ib=COMPLETE,aadA2=COMPLETE,aadA2=PARTIAL_END_OF_CONTIG,aph(3')-Ia=COMPLETE,blaKPC-3=COMPLETE,blaOXA=MISTRANSLATION,blaSHV-11=COMPLETE,blaTEM-1=COMPLETE,blaTEM=PARTIAL_END_OF_CONTIG,catA1=COMPLETE,dfrA12=COMPLETE,emrD=COMPLETE,fosA=COMPLETE,gyrA_S83I=POINT,mph(A)=COMPLETE,ompK36_D135DGD=POINT,oqxA=COMPLETE,oqxB=COMPLETE,parC_S80I=POINT,sul1=COMPLETE
Klebsiella pneumoniae	KPC	"KP2008-58","KPC","SRS1678707"		PDT000428582.1	2018-12-31T22:56:14Z	Israel	clinical		PDS000171574.16	3		SAMN05751395		aac(6')-Ib=COMPLETE,aadA2=COMPLETE,aadA2=PARTIAL_END_OF_CONTIG,aph(3')-Ia=COMPLETE,blaKPC-3=COMPLETE,blaOXA=MISTRANSLATION,blaSHV-11=COMPLETE,blaTEM-1=COMPLETE,blaTEM=PARTIAL_END_OF_CONTIG,catA1=COMPLETE,dfrA12=COMPLETE,emrD=COMPLETE,fosA=COMPLETE,gyrA_S83I=POINT,mph(A)=COMPLETE,ompK36_D135DGD=POINT,oqxA=COMPLETE,oqxB=COMPLETE,parC_S80I=POINT,sul1=COMPLETE
Klebsiella pneumoniae	KPC	"KP2008-59","KPC","SRS1678708"		PDT000428583.1	2018-12-31T22:56:14Z	Israel	clinical		PDS000171574.16	17		SAMN05751396		aac(6')-Ib=COMPLETE,aadA2=COMPLETE,blaKPC-3=COMPLETE,blaOXA=MISTRANSLATION,blaSHV-11=COMPLETE,blaTEM-1=COMPLETE,blaTEM=PARTIAL_END_OF_CONTIG,emrD=COMPLETE,fosA=COMPLETE,gyrA_S83I=POINT,ompK36_D135DGD=POINT,oqxA=COMPLETE,oqxB=COMPLETE,parC_S80I=POINT,sul1=COMPLETE
Klebsiella pneumoniae	KPC	"KP2008-60","KPC","SRS1678709"		PDT000428584.1	2018-12-31T22:56:14Z	Israel	clinical		PDS000171574.16	5		SAMN05751397		aac(6')-Ib=COMPLETE,aadA2=COMPLETE,blaKPC-3=COMPLETE,blaOXA=MISTRANSLATION,blaSHV-11=COMPLETE,blaTEM-1=COMPLETE,blaTEM=PARTIAL_END_OF_CONTIG,catA1=COMPLETE,dfrA12=COMPLETE,emrD=COMPLETE,fosA=COMPLETE,gyrA_S83I=POINT,mph(A)=COMPLETE,ompK36_D135DGD=POINT,oqxA=COMPLETE,oqxB=COMPLETE,parC_S80I=POINT,sul1=COMPLETE
Klebsiella pneumoniae	KPC	"KP2008-61","KPC","SRS1678710"		PDT000428585.1	2018-12-31T22:56:15Z	Israel	clinical		PDS000171574.16	6		SAMN05751398		aac(6')-Ib=COMPLETE,aadA2=COMPLETE,aadA2=PARTIAL_END_OF_CONTIG,aph(3')-Ia=COMPLETE,blaKPC-3=COMPLETE,blaOXA=MISTRANSLATION,blaSHV-11=COMPLETE,blaTEM-1=COMPLETE,blaTEM=PARTIAL_END_OF_CONTIG,catA1=COMPLETE,dfrA12=COMPLETE,emrD=COMPLETE,fosA=COMPLETE,gyrA_S83I=POINT,mph(A)=COMPLETE,ompK36_D135DGD=POINT,oqxA=COMPLETE,oqxB=COMPLETE,parC_S80I=POINT,sul1=COMPLETE
Klebsiella pneumoniae	KPC	"KP2008-63","KPC","SRS1678711"		PDT000428586.1	2018-12-31T22:56:15Z	Israel	clinical		PDS000171574.16	21		SAMN05751399		aac(6')-Ib=COMPLETE,aadA2=COMPLETE,aph(3')-Ia=COMPLETE,blaKPC-3=COMPLETE,blaOXA=MISTRANSLATION,blaSHV-11=COMPLETE,blaTEM-1=COMPLETE,blaTEM=PARTIAL_END_OF_CONTIG,catA1=COMPLETE,dfrA12=COMPLETE,emrD=COMPLETE,fosA=COMPLETE,gyrA_S83I=POINT,mph(A)=COMPLETE,oqxA=COMPLETE,oqxB=COMPLETE,parC_S80I=POINT,sul1=COMPLETE
Klebsiella pneumoniae	KPC	"KP2008-71","KPC","SRS1678713"		PDT000428587.1	2018-12-31T22:56:15Z	Israel	clinical		PDS000171574.16	1		SAMN05751400		aac(6')-Ib=COMPLETE,aadA2=COMPLETE,aph(3')-Ia=COMPLETE,blaKPC-3=COMPLETE,blaOXA=MISTRANSLATION,blaSHV-11=COMPLETE,blaTEM-1=COMPLETE,blaTEM=PARTIAL_END_OF_CONTIG,catA1=COMPLETE,dfrA12=COMPLETE,emrD=COMPLETE,fosA=COMPLETE,gyrA_S83I=POINT,mph(A)=COMPLETE,ompK36_D135DGD=POINT,oqxA=COMPLETE,oqxB=COMPLETE,parC_S80I=POINT,sul1=COMPLETE
Klebsiella pneumoniae	KPC	"KP2008-74","KPC","SRS1678712"		PDT000428588.1	2018-12-31T22:56:15Z	Israel	clinical		PDS000171574.16	15		SAMN05751401		aac(6')-Ib=COMPLETE,aadA2=COMPLETE,aph(3')-Ia=COMPLETE,blaKPC-3=COMPLETE,blaOXA=MISTRANSLATION,blaSHV-11=COMPLETE,blaTEM-1=COMPLETE,blaTEM=PARTIAL_END_OF_CONTIG,catA1=COMPLETE,dfrA12=COMPLETE,emrD=COMPLETE,fosA=COMPLETE,gyrA_S83I=POINT,mph(A)=COMPLETE,ompK36_D135DGD=POINT,oqxA=COMPLETE,oqxB=COMPLETE,parC_S80I=POINT,sul1=COMPLETE
Klebsiella pneumoniae	KPC	"KP2008-75","KPC","SRS1678714"		PDT000428589.1	2018-12-31T22:56:15Z	Israel	clinical		PDS000171574.16	15		SAMN05751402		aac(6')-Ib=COMPLETE,aadA2=COMPLETE,aph(3')-Ia=COMPLETE,blaKPC-3=COMPLETE,blaOXA=MISTRANSLATION,blaSHV-11=COMPLETE,blaTEM-1=COMPLETE,blaTEM=PARTIAL_END_OF_CONTIG,catA1=COMPLETE,dfrA12=COMPLETE,emrD=COMPLETE,fosA=COMPLETE,gyrA_S83I=POINT,mph(A)=COMPLETE,ompK36_D135DGD=POINT,oqxA=COMPLETE,oqxB=COMPLETE,parC_S80I=POINT,sul1=COMPLETE
Klebsiella pneumoniae	KPC	"KP2008-76","KPC","SRS1678715"		PDT000428590.1	2018-12-31T22:56:16Z	Israel	clinical		PDS000171574.16	1		SAMN05751403		aac(6')-Ib=COMPLETE,aadA2=COMPLETE,aadA2=PARTIAL_END_OF_CONTIG,aph(3')-Ia=COMPLETE,blaKPC-3=COMPLETE,blaOXA=MISTRANSLATION,blaSHV-11=COMPLETE,blaTEM-1=COMPLETE,blaTEM=PARTIAL_END_OF_CONTIG,catA1=COMPLETE,dfrA12=COMPLETE,emrD=COMPLETE,fosA=COMPLETE,gyrA_S83I=POINT,mph(A)=COMPLETE,ompK36_D135DGD=POINT,oqxA=COMPLETE,oqxB=COMPLETE,parC_S80I=POINT,sul1=COMPLETE
Klebsiella pneumoniae	KPC	"KP42","KPC","SRS1678716"		PDT000428591.1	2018-12-31T22:56:16Z	Israel	clinical		PDS000171574.16	19		SAMN05751248		aac(6')-Ib=COMPLETE,aadA2=COMPLETE,aph(3')-Ia=COMPLETE,blaKPC-3=COMPLETE,blaOXA=MISTRANSLATION,blaSHV-11=COMPLETE,blaTEM-1=COMPLETE,blaTEM=PARTIAL_END_OF_CONTIG,catA1=COMPLETE,dfrA12=COMPLETE,emrD=COMPLETE,fosA=COMPLETE,gyrA_S83I=POINT,mph(A)=COMPLETE,ompK36_D135DGD=POINT,oqxA=COMPLETE,oqxB=COMPLETE,parC_S80I=POINT,sul1=COMPLETE
Klebsiella pneumoniae	KPC	"KP2008-77","KPC","SRS1678717"		PDT000428592.1	2018-12-31T22:56:16Z	Israel	clinical		PDS000171574.16	15		SAMN05751404		aac(6')-Ib=COMPLETE,aadA2=COMPLETE,aph(3')-Ia=COMPLETE,blaKPC-3=COMPLETE,blaOXA=MISTRANSLATION,blaSHV-11=COMPLETE,blaTEM-1=COMPLETE,blaTEM=PARTIAL_END_OF_CONTIG,catA1=COMPLETE,dfrA12=COMPLETE,emrD=COMPLETE,fosA=COMPLETE,gyrA_S83I=POINT,mph(A)=COMPLETE,ompK36_D135DGD=POINT,oqxA=COMPLETE,oqxB=COMPLETE,parC_S80I=POINT,sul1=COMPLETE
Klebsiella pneumoniae	KPC	"KP2008-78","KPC","SRS1678718"		PDT000428593.1	2018-12-31T22:56:16Z	Israel	clinical		PDS000171574.16	0		SAMN05751405		aac(6')-Ib=COMPLETE,aadA2=COMPLETE,aadA2=PARTIAL_END_OF_CONTIG,aph(3')-Ia=COMPLETE,blaKPC-3=COMPLETE,blaOXA=MISTRANSLATION,blaSHV-11=COMPLETE,blaTEM-1=COMPLETE,blaTEM=PARTIAL_END_OF_CONTIG,catA1=COMPLETE,dfrA12=COMPLETE,emrD=COMPLETE,fosA=COMPLETE,gyrA_S83I=POINT,mph(A)=COMPLETE,ompK36_D135DGD=POINT,oqxA=COMPLETE,oqxB=COMPLETE,parC_S80I=POINT,sul1=COMPLETE
Klebsiella pneumoniae	KPC	"KP2008-79","KPC","SRS1678719"		PDT000428594.1	2018-12-31T22:56:16Z	Israel	clinical		PDS000171574.16	0		SAMN05751406		aac(6')-Ib=COMPLETE,aadA2=COMPLETE,aadA2=PARTIAL_END_OF_CONTIG,aph(3')-Ia=COMPLETE,blaKPC-3=COMPLETE,blaOXA=MISTRANSLATION,blaSHV-11=COMPLETE,blaTEM-1=COMPLETE,blaTEM=PARTIAL_END_OF_CONTIG,catA1=COMPLETE,dfrA12=COMPLETE,emrD=COMPLETE,fosA=COMPLETE,gyrA_S83I=POINT,mph(A)=COMPLETE,ompK36_D135DGD=POINT,oqxA=COMPLETE,oqxB=COMPLETE,parC_S80I=POINT,sul1=COMPLETE
Klebsiella pneumoniae	KPC	"KP2008-80","KPC","SRS1678720"		PDT000428595.1	2018-12-31T22:56:17Z	Israel	clinical		PDS000171574.16	3		SAMN05751407		aac(6')-Ib=COMPLETE,aadA2=COMPLETE,aadA2=PARTIAL_END_OF_CONTIG,aph(3')-Ia=COMPLETE,blaKPC-3=COMPLETE,blaOXA=MISTRANSLATION,blaSHV-11=COMPLETE,blaTEM-1=COMPLETE,blaTEM=PARTIAL_END_OF_CONTIG,catA1=COMPLETE,dfrA12=COMPLETE,emrD=COMPLETE,fosA=COMPLETE,gyrA_S83I=POINT,mph(A)=COMPLETE,ompK36_D135DGD=POINT,oqxA=COMPLETE,oqxB=COMPLETE,parC_S80I=POINT,sul1=COMPLETE
Klebsiella pneumoniae	KPC	"KP2011-130","KPC","SRS1678722"		PDT000428597.1	2018-12-31T22:56:17Z	Israel	clinical		PDS000105033.2	2		SAMN05751409		aac(6')-Ib=COMPLETE,aadA2=COMPLETE,aadA2=PARTIAL_END_OF_CONTIG,aph(3')-Ia=COMPLETE,blaKPC-3=COMPLETE,blaSHV-11=COMPLETE,catA1=COMPLETE,dfrA12=COMPLETE,emrD=COMPLETE,fosA=COMPLETE,gyrA_S83I=POINT,mph(A)=COMPLETE,ompK36_D135DGD=POINT,oqxA=COMPLETE,oqxB=COMPLETE,parC_S80I=POINT,sul1=COMPLETE
Klebsiella pneumoniae	KPC	"KP2011-131","KPC","SRS1678723"		PDT000428598.1	2018-12-31T22:56:17Z	Israel	clinical		PDS000105033.2	7		SAMN05751410		aac(3)-Ia=COMPLETE,aac(6')-Ib3=COMPLETE,aac(6')-Ib=COMPLETE,aadA2=COMPLETE,aadA2=PARTIAL_END_OF_CONTIG,aph(3'')-Ib=COMPLETE,aph(3')-Ia=COMPLETE,aph(6)-Id=COMPLETE,blaCTX-M-25=COMPLETE,blaKPC-3=COMPLETE,blaOXA-21=COMPLETE,blaSHV-11=COMPLETE,catA1=COMPLETE,dfrA12=COMPLETE,emrD=COMPLETE,fosA=COMPLETE,gyrA_S83I=POINT,mph(A)=COMPLETE,ompK36_D135DGD=POINT,oqxA=COMPLETE,oqxB=COMPLETE,parC_S80I=POINT,sul…
Klebsiella pneumoniae	KPC	"KP2011-132","KPC","SRS1678724"		PDT000428599.1	2018-12-31T22:56:18Z	Israel	clinical		PDS000105033.2	6		SAMN05751411		aac(6')-Ib=COMPLETE,aadA2=COMPLETE,aadA2=PARTIAL_END_OF_CONTIG,aph(3')-Ia=COMPLETE,blaKPC-3=COMPLETE,blaSHV-11=COMPLETE,catA1=COMPLETE,dfrA12=COMPLETE,emrD=COMPLETE,fosA=COMPLETE,gyrA_S83I=POINT,mph(A)=COMPLETE,ompK36_D135DGD=POINT,oqxA=COMPLETE,oqxB=COMPLETE,parC_S80I=POINT,sul1=COMPLETE
Klebsiella pneumoniae	KPC	"KP2011-133","KPC","SRS1678726"		PDT000428600.1	2018-12-31T22:56:18Z	Israel	clinical		PDS000171574.16	8		SAMN05751412		aac(6')-Ib=COMPLETE,aadA2=COMPLETE,aph(3')-Ia=COMPLETE,blaKPC-3=COMPLETE,blaOXA=MISTRANSLATION,blaSHV-11=COMPLETE,blaTEM-1=COMPLETE,blaTEM=PARTIAL_END_OF_CONTIG,catA1=COMPLETE,dfrA12=PARTIAL_END_OF_CONTIG,emrD=COMPLETE,fosA=COMPLETE,gyrA_S83I=POINT,mph(A)=COMPLETE,oqxA=COMPLETE,oqxB=COMPLETE,parC_S80I=POINT,sul1=COMPLETE
Klebsiella pneumoniae	KPC	"KP2011-134","KPC","SRS1678725"		PDT000428601.1	2018-12-31T22:56:18Z	Israel	clinical		PDS000105033.2	4		SAMN05751413		aac(6')-Ib=COMPLETE,aadA2=COMPLETE,aadA2=PARTIAL_END_OF_CONTIG,aph(3')-Ia=COMPLETE,blaKPC-3=COMPLETE,blaSHV-11=COMPLETE,catA1=COMPLETE,dfrA12=COMPLETE,emrD=COMPLETE,fosA=COMPLETE,gyrA_S83I=POINT,mph(A)=COMPLETE,ompK36_D135DGD=POINT,oqxA=COMPLETE,oqxB=COMPLETE,parC_S80I=POINT,sul1=COMPLETE
Klebsiella pneumoniae	KPC	"KP43","KPC","SRS1678727"		PDT000428602.1	2018-12-31T22:56:18Z	Israel	clinical		PDS000045572.1	15		SAMN05751249		aac(6')-Ib=COMPLETE,aadA2=COMPLETE,aph(3')-Ia=COMPLETE,blaKPC-3=COMPLETE,blaOXA=MISTRANSLATION,blaSHV-11=COMPLETE,blaTEM-1=COMPLETE,blaTEM=PARTIAL_END_OF_CONTIG,catA1=COMPLETE,dfrA12=COMPLETE,dfrA16=COMPLETE,emrD=COMPLETE,fosA=COMPLETE,gyrA_S83I=POINT,mph(A)=COMPLETE,ompK36_D135DGD=POINT,oqxA=COMPLETE,oqxB=COMPLETE,parC_S80I=POINT,sul1=COMPLETE
Klebsiella pneumoniae	KPC	"KP2011-135","KPC","SRS1678728"		PDT000428603.1	2018-12-31T22:56:18Z	Israel	clinical		PDS000105033.2	3		SAMN05751414		aac(6')-Ib=COMPLETE,aadA2=COMPLETE,blaKPC-3=COMPLETE,blaSHV-11=COMPLETE,emrD=COMPLETE,fosA=COMPLETE,gyrA_S83I=POINT,ompK36_D135DGD=POINT,oqxA=COMPLETE,oqxB=COMPLETE,parC_S80I=POINT,sul1=COMPLETE
Klebsiella pneumoniae	KPC	"KP2011-136","KPC","SRS1678729"		PDT000428604.1	2018-12-31T22:56:18Z	Israel	clinical		PDS000105033.2	2		SAMN05751415		aac(6')-Ib=COMPLETE,aadA2=COMPLETE,aadA2=PARTIAL_END_OF_CONTIG,aph(3')-Ia=COMPLETE,blaKPC-3=COMPLETE,blaSHV-11=COMPLETE,catA1=COMPLETE,dfrA12=COMPLETE,emrD=COMPLETE,fosA=COMPLETE,gyrA_S83I=POINT,mph(A)=COMPLETE,ompK36_D135DGD=POINT,oqxA=COMPLETE,oqxB=COMPLETE,parC_S80I=POINT,sul1=COMPLETE
Klebsiella pneumoniae	KPC	"KP2011-137","KPC","SRS1678730"		PDT000428605.1	2018-12-31T22:56:19Z	Israel	clinical		PDS000105033.2	2		SAMN05751416		aac(6')-Ib=COMPLETE,aadA2=COMPLETE,aadA2=PARTIAL_END_OF_CONTIG,aph(3')-Ia=COMPLETE,blaKPC-3=COMPLETE,blaSHV-11=COMPLETE,catA1=COMPLETE,dfrA12=COMPLETE,emrD=COMPLETE,fosA=COMPLETE,gyrA_S83I=POINT,mph(A)=COMPLETE,ompK36_D135DGD=POINT,oqxA=COMPLETE,oqxB=COMPLETE,parC_S80I=POINT,sul1=COMPLETE
Klebsiella pneumoniae	KPC	"KP2011-138","KPC","SRS1678731"		PDT000428606.1	2018-12-31T22:56:19Z	Israel	clinical		PDS000105033.2	2		SAMN05751417		aac(6')-Ib=COMPLETE,aadA2=COMPLETE,aadA2=PARTIAL_END_OF_CONTIG,aph(3')-Ia=COMPLETE,blaKPC-3=COMPLETE,blaSHV-11=COMPLETE,catA1=COMPLETE,dfrA12=COMPLETE,emrD=COMPLETE,fosA=COMPLETE,gyrA_S83I=POINT,mph(A)=COMPLETE,ompK36_D135DGD=POINT,oqxA=COMPLETE,oqxB=COMPLETE,parC_S80I=POINT,sul1=COMPLETE
Klebsiella pneumoniae	KPC	"KP2011-139","KPC","SRS1678732"		PDT000428607.1	2018-12-31T22:56:19Z	Israel	clinical		PDS000171574.16	1		SAMN05751418		aac(6')-Ib=COMPLETE,aadA2=COMPLETE,aph(3')-Ia=COMPLETE,blaKPC-3=COMPLETE,blaOXA=MISTRANSLATION,blaSHV-11=COMPLETE,blaTEM-1=COMPLETE,blaTEM=PARTIAL_END_OF_CONTIG,catA1=COMPLETE,dfrA12=COMPLETE,emrD=COMPLETE,fosA=COMPLETE,gyrA_S83I=POINT,mph(A)=COMPLETE,ompK36_D135DGD=POINT,oqxA=COMPLETE,oqxB=COMPLETE,parC_S80I=POINT,sul1=COMPLETE
Klebsiella pneumoniae	KPC	"KP2011-140","KPC","SRS1678733"		PDT000428608.1	2018-12-31T22:56:19Z	Israel	clinical		PDS000105033.2	2		SAMN05751419		aac(6')-Ib=COMPLETE,aadA2=COMPLETE,aadA2=PARTIAL_END_OF_CONTIG,aph(3')-Ia=COMPLETE,blaKPC-3=COMPLETE,blaSHV-11=COMPLETE,catA1=COMPLETE,dfrA12=COMPLETE,emrD=COMPLETE,fosA=COMPLETE,gyrA_S83I=POINT,mph(A)=COMPLETE,ompK36_D135DGD=POINT,oqxA=COMPLETE,oqxB=COMPLETE,parC_S80I=POINT,sul1=COMPLETE
Klebsiella pneumoniae	KPC	"KP2011-141","KPC","SRS1678734"		PDT000428609.1	2018-12-31T22:56:19Z	Israel	clinical		PDS000105033.2	2		SAMN05751420		aac(3)-Ia=COMPLETE,aac(6')-Ib3=COMPLETE,aac(6')-Ib=COMPLETE,aadA2=COMPLETE,aph(3'')-Ib=COMPLETE,aph(3')-Ia=COMPLETE,aph(6)-Id=COMPLETE,blaCTX-M-25=COMPLETE,blaKPC-3=COMPLETE,blaOXA-21=COMPLETE,blaSHV-11=COMPLETE,emrD=COMPLETE,fosA=COMPLETE,gyrA_S83I=POINT,mph(A)=COMPLETE,ompK36_D135DGD=POINT,oqxA=COMPLETE,oqxB=COMPLETE,parC_S80I=POINT,sul1=COMPLETE,sul2=COMPLETE
Klebsiella pneumoniae	KPC	"KP2011-142","KPC","SRS1678735"		PDT000428610.1	2018-12-31T22:56:20Z	Israel	clinical		PDS000105033.2	17		SAMN05751421		aac(6')-Ib=COMPLETE,aadA2=COMPLETE,aph(3')-Ia=COMPLETE,blaKPC-3=COMPLETE,blaSHV-11=COMPLETE,catA1=COMPLETE,dfrA12=COMPLETE,emrD=COMPLETE,fosA=COMPLETE,gyrA_S83I=POINT,mph(A)=COMPLETE,ompK36_D135DGD=POINT,oqxA=COMPLETE,oqxB=COMPLETE,parC_S80I=POINT,sul1=COMPLETE
Klebsiella pneumoniae	KPC	"KP2011-143","KPC","SRS1678736"		PDT000428611.1	2018-12-31T22:56:20Z	Israel	clinical		PDS000105033.2	1		SAMN05751422		aac(6')-Ib=COMPLETE,aadA2=COMPLETE,blaKPC-3=COMPLETE,blaSHV-11=COMPLETE,catA1=COMPLETE,emrD=COMPLETE,fosA=COMPLETE,gyrA_S83I=POINT,ompK36_D135DGD=POINT,oqxA=COMPLETE,oqxB=COMPLETE,parC_S80I=POINT,sul1=COMPLETE
Klebsiella pneumoniae	KPC	"KP2011-144","KPC","SRS1678737"		PDT000428612.1	2018-12-31T22:56:20Z	Israel	clinical		PDS000105033.2	2		SAMN05751423		aac(6')-Ib=COMPLETE,aadA2=COMPLETE,aph(3')-Ia=COMPLETE,blaKPC-3=COMPLETE,blaSHV-11=COMPLETE,emrD=COMPLETE,fosA=COMPLETE,gyrA_S83I=POINT,mph(A)=COMPLETE,ompK36_D135DGD=POINT,oqxA=COMPLETE,oqxB=COMPLETE,parC_S80I=POINT,sul1=COMPLETE
Klebsiella pneumoniae	KPC	"KP44","KPC","SRS1678738"		PDT000428613.1	2018-12-31T22:56:20Z	Israel	clinical		PDS000171574.16	2		SAMN05751250		aac(3)-Ia=COMPLETE,aac(6')-Ib3=COMPLETE,aac(6')-Ib=COMPLETE,aadA2=COMPLETE,aph(3'')-Ib=COMPLETE,aph(3')-Ia=COMPLETE,aph(6)-Id=COMPLETE,blaCTX-M-25=COMPLETE,blaOXA-21=COMPLETE,blaSHV-11=COMPLETE,catA1=COMPLETE,dfrA12=COMPLETE,emrD=COMPLETE,fosA=COMPLETE,gyrA_S83I=POINT,mph(A)=COMPLETE,ompK36_D135DGD=POINT,oqxA=COMPLETE,oqxB=COMPLETE,parC_S80I=POINT,sul1=COMPLETE,sul2=COMPLETE
Klebsiella pneumoniae	KPC	"KP2011-145","KPC","SRS1678739"		PDT000428614.1	2018-12-31T22:56:20Z	Israel	clinical		PDS000105033.2	1		SAMN05751424		aac(6')-Ib=COMPLETE,aadA2=COMPLETE,blaKPC-3=COMPLETE,blaSHV-11=COMPLETE,catA1=COMPLETE,emrD=COMPLETE,fosA=COMPLETE,gyrA_S83I=POINT,ompK36_D135DGD=POINT,oqxA=COMPLETE,oqxB=COMPLETE,parC_S80I=POINT,sul1=COMPLETE
Klebsiella pneumoniae	KPC	"KP2011-146","KPC","SRS1678740"		PDT000428615.1	2018-12-31T22:56:21Z	Israel	clinical		PDS000105033.2	2		SAMN05751425		aac(6')-Ib=COMPLETE,aadA2=COMPLETE,aadA2=PARTIAL_END_OF_CONTIG,aph(3')-Ia=COMPLETE,blaKPC-3=COMPLETE,blaSHV-11=COMPLETE,catA1=COMPLETE,dfrA12=COMPLETE,emrD=COMPLETE,fosA=COMPLETE,gyrA_S83I=POINT,mph(A)=COMPLETE,ompK36_D135DGD=POINT,oqxA=COMPLETE,oqxB=COMPLETE,parC_S80I=POINT,sul1=COMPLETE
Klebsiella pneumoniae	KPC	"KP2011-147","KPC","SRS1678741"		PDT000428616.1	2018-12-31T22:56:21Z	Israel	clinical		PDS000105033.2	2		SAMN05751426		aac(6')-Ib=COMPLETE,aadA2=COMPLETE,aadA2=PARTIAL_END_OF_CONTIG,aph(3')-Ia=COMPLETE,blaKPC-3=COMPLETE,blaSHV-11=COMPLETE,catA1=COMPLETE,dfrA12=COMPLETE,emrD=COMPLETE,fosA=COMPLETE,gyrA_S83I=POINT,mph(A)=COMPLETE,ompK36_D135DGD=POINT,oqxA=COMPLETE,oqxB=COMPLETE,parC_S80I=POINT,sul1=COMPLETE
Klebsiella pneumoniae	KPC	"KP2011-148","KPC","SRS1678742"		PDT000428617.1	2018-12-31T22:56:21Z	Israel	clinical		PDS000105033.2	10		SAMN05751427		aac(6')-Ib=COMPLETE,aadA2=COMPLETE,aadA2=PARTIAL_END_OF_CONTIG,aph(3')-Ia=COMPLETE,blaKPC-3=COMPLETE,blaSHV-11=COMPLETE,catA1=COMPLETE,dfrA12=COMPLETE,emrD=COMPLETE,fosA=COMPLETE,gyrA_S83I=POINT,mph(A)=COMPLETE,ompK36_D135DGD=POINT,oqxA=COMPLETE,oqxB=COMPLETE,parC_S80I=POINT,sul1=COMPLETE
Klebsiella pneumoniae	KPC	"KP2011-163","KPC","SRS1678743"		PDT000428618.1	2018-12-31T22:56:21Z	Israel	clinical		PDS000171574.16	0		SAMN05751428		aac(6')-Ib=COMPLETE,aadA2=COMPLETE,aadA2=PARTIAL_END_OF_CONTIG,aph(3')-Ia=COMPLETE,blaKPC-3=COMPLETE,blaOXA=MISTRANSLATION,blaSHV-11=COMPLETE,blaTEM-1=COMPLETE,blaTEM=PARTIAL_END_OF_CONTIG,catA1=COMPLETE,dfrA12=COMPLETE,emrD=COMPLETE,fosA=COMPLETE,gyrA_S83I=POINT,mph(A)=COMPLETE,ompK36_D135DGD=POINT,oqxA=COMPLETE,oqxB=COMPLETE,parC_S80I=POINT,sul1=COMPLETE
Klebsiella pneumoniae	KPC	"KP2011-164","KPC","SRS1678744"		PDT000428619.1	2018-12-31T22:56:22Z	Israel	clinical		PDS000171574.16	9		SAMN05751429		aac(6')-Ib=COMPLETE,aadA2=COMPLETE,aph(3')-Ia=COMPLETE,blaKPC-3=COMPLETE,blaOXA=MISTRANSLATION,blaSHV-11=COMPLETE,blaTEM-1=COMPLETE,blaTEM=PARTIAL_END_OF_CONTIG,catA1=COMPLETE,dfrA12=COMPLETE,emrD=COMPLETE,fosA=COMPLETE,gyrA_S83I=POINT,mph(A)=COMPLETE,ompK36_D135DGD=POINT,oqxA=COMPLETE,oqxB=COMPLETE,parC_S80I=POINT,sul1=COMPLETE
Klebsiella pneumoniae	KPC	"KP2011-166","KPC","SRS1678745"		PDT000428620.1	2018-12-31T22:56:22Z	Israel	clinical		PDS000171574.16	12		SAMN05751430		aac(6')-Ib=COMPLETE,aadA2=COMPLETE,aph(3')-Ia=COMPLETE,blaKPC-3=COMPLETE,blaOXA=MISTRANSLATION,blaSHV-11=COMPLETE,blaTEM-1=COMPLETE,blaTEM=PARTIAL_END_OF_CONTIG,catA1=COMPLETE,dfrA12=COMPLETE,emrD=COMPLETE,fosA=COMPLETE,gyrA_S83I=POINT,mph(A)=COMPLETE,ompK36_D135DGD=POINT,oqxA=COMPLETE,oqxB=COMPLETE,parC_S80I=POINT,sul1=COMPLETE
Klebsiella pneumoniae	KPC	"KP2011-167","KPC","SRS1678746"		PDT000428621.1	2018-12-31T22:56:22Z	Israel	clinical		PDS000171574.16	2		SAMN05751431		aac(6')-Ib=COMPLETE,aadA2=COMPLETE,aph(3')-Ia=COMPLETE,blaKPC-3=COMPLETE,blaOXA=MISTRANSLATION,blaSHV-11=COMPLETE,blaTEM-1=COMPLETE,blaTEM=PARTIAL_END_OF_CONTIG,catA1=COMPLETE,dfrA12=COMPLETE,emrD=COMPLETE,fosA=COMPLETE,gyrA_S83I=POINT,mph(A)=COMPLETE,ompK36_D135DGD=POINT,oqxA=COMPLETE,oqxB=COMPLETE,parC_S80I=POINT,sul1=COMPLETE
Klebsiella pneumoniae	KPC	"KP2011-170","KPC","SRS1678747"		PDT000428622.1	2018-12-31T22:56:22Z	Israel	clinical		PDS000171574.16	3		SAMN05751432		aac(6')-Ib=COMPLETE,aadA2=COMPLETE,aph(3')-Ia=COMPLETE,blaKPC-3=COMPLETE,blaOXA=MISTRANSLATION,blaSHV-11=COMPLETE,blaTEM-1=COMPLETE,blaTEM=PARTIAL_END_OF_CONTIG,catA1=COMPLETE,dfrA12=COMPLETE,emrD=COMPLETE,fosA=COMPLETE,gyrA_S83I=POINT,mph(A)=COMPLETE,ompK36_D135DGD=POINT,oqxA=COMPLETE,oqxB=COMPLETE,parC_S80I=POINT,sul1=COMPLETE
Klebsiella pneumoniae	KPC	"KP2011-172","KPC","SRS1678748"		PDT000428623.1	2018-12-31T22:56:22Z	Israel	clinical		PDS000171574.16	8		SAMN05751433		aac(6')-Ib=COMPLETE,aadA2=COMPLETE,aadA2=PARTIAL_END_OF_CONTIG,aph(3')-Ia=COMPLETE,blaKPC-3=COMPLETE,blaOXA=MISTRANSLATION,blaSHV-11=COMPLETE,blaTEM-1=COMPLETE,blaTEM=PARTIAL_END_OF_CONTIG,catA1=COMPLETE,dfrA12=COMPLETE,emrD=COMPLETE,fosA=COMPLETE,gyrA_S83I=POINT,mph(A)=COMPLETE,ompK36_D135DGD=POINT,oqxA=COMPLETE,oqxB=COMPLETE,parC_S80I=POINT,sul1=COMPLETE
Klebsiella pneumoniae	KPC	"KP17","KPC","SRS1678749"		PDT000428624.1	2018-12-31T22:56:23Z	Israel	clinical		PDS000171574.16	0		SAMN05751233		aac(6')-Ib=COMPLETE,aadA2=COMPLETE,aadA2=PARTIAL_END_OF_CONTIG,aph(3')-Ia=COMPLETE,blaKPC-3=COMPLETE,blaOXA=MISTRANSLATION,blaSHV-11=COMPLETE,blaTEM-1=COMPLETE,blaTEM=PARTIAL_END_OF_CONTIG,catA1=COMPLETE,dfrA12=COMPLETE,emrD=COMPLETE,fosA=COMPLETE,gyrA_S83I=POINT,mph(A)=COMPLETE,ompK36_D135DGD=POINT,oqxA=COMPLETE,oqxB=COMPLETE,parC_S80I=POINT,sul1=COMPLETE
Klebsiella pneumoniae	KPC	"KP46","KPC","SRS1678750"		PDT000428625.1	2018-12-31T22:56:23Z	Israel	clinical		PDS000171574.16	10		SAMN05751251		aac(6')-Ib=COMPLETE,aadA2=COMPLETE,aadA2=PARTIAL_END_OF_CONTIG,aph(3')-Ia=COMPLETE,blaKPC-3=COMPLETE,blaOXA=MISTRANSLATION,blaSHV-11=COMPLETE,blaTEM-1=COMPLETE,blaTEM=PARTIAL_END_OF_CONTIG,catA1=COMPLETE,dfrA12=COMPLETE,emrD=COMPLETE,fosA=COMPLETE,gyrA_S83I=POINT,mph(A)=COMPLETE,oqxA=COMPLETE,oqxB=COMPLETE,parC_S80I=POINT,sul1=COMPLETE
Klebsiella pneumoniae	KPC	"KP2011-176","KPC","SRS1678751"		PDT000428626.1	2018-12-31T22:56:23Z	Israel	clinical		PDS000171574.16	0		SAMN05751434		aac(6')-Ib=COMPLETE,aadA2=COMPLETE,aph(3')-Ia=COMPLETE,blaKPC-3=COMPLETE,blaOXA=MISTRANSLATION,blaSHV-11=COMPLETE,blaTEM-1=COMPLETE,blaTEM=PARTIAL_END_OF_CONTIG,catA1=COMPLETE,dfrA12=COMPLETE,emrD=COMPLETE,fosA=COMPLETE,gyrA_S83I=POINT,mph(A)=COMPLETE,ompK36_D135DGD=POINT,oqxA=COMPLETE,oqxB=COMPLETE,parC_S80I=POINT,sul1=COMPLETE
Klebsiella pneumoniae	KPC	"KP2011-177","KPC","SRS1678752"		PDT000428627.1	2018-12-31T22:56:23Z	Israel	clinical		PDS000171574.16	3		SAMN05751435		aac(6')-Ib=COMPLETE,aadA2=COMPLETE,aph(3')-Ia=COMPLETE,blaKPC-3=COMPLETE,blaOXA=MISTRANSLATION,blaSHV-11=COMPLETE,blaSHV-12=COMPLETE,blaSHV=PARTIAL_END_OF_CONTIG,blaTEM-1=COMPLETE,blaTEM=PARTIAL_END_OF_CONTIG,catA1=COMPLETE,dfrA12=COMPLETE,emrD=COMPLETE,fosA=COMPLETE,gyrA_S83I=POINT,mph(A)=COMPLETE,ompK36_D135DGD=POINT,oqxA=COMPLETE,oqxB=COMPLETE,parC_S80I=POINT,sul1=COMPLETE
Klebsiella pneumoniae	KPC	"KP2011-178","KPC","SRS1678753"		PDT000428628.1	2018-12-31T22:56:23Z	Israel	clinical		PDS000171574.16	2		SAMN05751436		aac(6')-Ib=COMPLETE,aadA2=COMPLETE,aadA2=PARTIAL_END_OF_CONTIG,aph(3')-Ia=COMPLETE,blaKPC-3=COMPLETE,blaOXA=MISTRANSLATION,blaSHV-11=COMPLETE,blaTEM-1=COMPLETE,blaTEM=PARTIAL_END_OF_CONTIG,catA1=COMPLETE,dfrA12=COMPLETE,emrD=COMPLETE,fosA=COMPLETE,gyrA_S83I=POINT,mph(A)=COMPLETE,ompK36_D135DGD=POINT,oqxA=COMPLETE,oqxB=COMPLETE,parC_S80I=POINT,sul1=COMPLETE
Klebsiella pneumoniae	KPC	"KP2011-179","KPC","SRS1678755"		PDT000428629.1	2018-12-31T22:56:24Z	Israel	clinical		PDS000171574.16	23		SAMN05751437		aac(6')-Ib=COMPLETE,aadA2=COMPLETE,aadA2=PARTIAL_END_OF_CONTIG,aph(3')-Ia=COMPLETE,blaKPC-3=COMPLETE,blaOXA=MISTRANSLATION,blaSHV-11=COMPLETE,blaTEM-1=COMPLETE,blaTEM=PARTIAL_END_OF_CONTIG,catA1=COMPLETE,dfrA12=COMPLETE,emrD=COMPLETE,fosA=COMPLETE,gyrA_S83I=POINT,mph(A)=COMPLETE,ompK36_D135DGD=POINT,oqxA=COMPLETE,oqxB=COMPLETE,parC_S80I=POINT,sul1=COMPLETE
Klebsiella pneumoniae	KPC	"KP2011-180","KPC","SRS1678754"		PDT000428630.1	2018-12-31T22:56:24Z	Israel	clinical		PDS000171574.16	17		SAMN05751438		aac(6')-Ib=COMPLETE,aadA2=COMPLETE,aadA2=PARTIAL_END_OF_CONTIG,aph(3')-Ia=COMPLETE,blaKPC-3=COMPLETE,blaOXA=MISTRANSLATION,blaSHV-11=COMPLETE,blaTEM-1=COMPLETE,blaTEM=PARTIAL_END_OF_CONTIG,catA1=COMPLETE,dfrA12=COMPLETE,emrD=COMPLETE,fosA=COMPLETE,gyrA_S83I=POINT,mph(A)=COMPLETE,ompK36_D135DGD=POINT,oqxA=COMPLETE,oqxB=COMPLETE,parC_S80I=POINT,sul1=COMPLETE
Klebsiella pneumoniae	KPC	"KP2011-31_1","KPC","SRS1678756"		PDT000428631.1	2018-12-31T22:56:24Z	Israel	clinical		PDS000171574.16	0		SAMN05751439		aac(6')-Ib=COMPLETE,aadA2=COMPLETE,blaKPC-3=COMPLETE,blaOXA=MISTRANSLATION,blaSHV-11=COMPLETE,blaTEM-1=COMPLETE,blaTEM=PARTIAL_END_OF_CONTIG,dfrA50=COMPLETE,emrD=COMPLETE,fosA=COMPLETE,gyrA_S83I=POINT,ompK36_D135DGD=POINT,oqxA=COMPLETE,oqxB=COMPLETE,parC_S80I=POINT,sul1=COMPLETE
Klebsiella pneumoniae	KPC	"KP2011-31_2","KPC","SRS1678757"		PDT000428632.1	2018-12-31T22:56:24Z	Israel	clinical		PDS000171574.16	0		SAMN05751440		aac(6')-Ib=COMPLETE,aadA2=COMPLETE,aph(3')-Ia=COMPLETE,blaKPC-3=COMPLETE,blaOXA=MISTRANSLATION,blaSHV-11=COMPLETE,blaTEM-1=COMPLETE,blaTEM=PARTIAL_END_OF_CONTIG,catA1=COMPLETE,dfrA12=COMPLETE,dfrA50=COMPLETE,emrD=COMPLETE,fosA=COMPLETE,gyrA_S83I=POINT,mph(A)=COMPLETE,ompK36_D135DGD=POINT,oqxA=COMPLETE,oqxB=COMPLETE,parC_S80I=POINT,sul1=COMPLETE
Klebsiella pneumoniae	KPC	"KP2011-32","KPC","SRS1678758"		PDT000428633.1	2018-12-31T22:56:25Z	Israel	clinical		PDS000105033.2	1		SAMN05751441		aac(6')-Ib=COMPLETE,aadA2=COMPLETE,aph(3')-Ia=COMPLETE,blaKPC-3=COMPLETE,blaTEM-1=COMPLETE,blaTEM=PARTIAL_END_OF_CONTIG,catA1=COMPLETE,dfrA12=COMPLETE,emrD=COMPLETE,fosA=COMPLETE,gyrA_S83I=POINT,mph(A)=COMPLETE,ompK36_D135DGD=POINT,oqxA=COMPLETE,oqxB=COMPLETE,parC_S80I=POINT,sul1=COMPLETE
Klebsiella pneumoniae	KPC	"KP2011-34","KPC","SRS1678759"		PDT000428634.1	2018-12-31T22:56:25Z	Israel	clinical		PDS000171574.16	9		SAMN05751442		aac(6')-Ib=COMPLETE,aadA2=COMPLETE,aadA2=PARTIAL_END_OF_CONTIG,aph(3')-Ia=COMPLETE,blaKPC-3=COMPLETE,blaOXA=MISTRANSLATION,blaSHV-11=COMPLETE,blaTEM-1=COMPLETE,blaTEM=PARTIAL_END_OF_CONTIG,catA1=COMPLETE,dfrA12=COMPLETE,dfrA50=COMPLETE,emrD=COMPLETE,fosA=COMPLETE,gyrA_S83I=POINT,mph(A)=COMPLETE,ompK36_D135DGD=POINT,oqxA=COMPLETE,oqxB=COMPLETE,parC_S80I=POINT,sul1=COMPLETE
Klebsiella pneumoniae	KPC	"KP2011-35","KPC","SRS1678760"		PDT000428635.1	2018-12-31T22:56:25Z	Israel	clinical		PDS000171574.16	8		SAMN05751443		aac(6')-Ib=COMPLETE,aadA2=COMPLETE,aadA2=PARTIAL_END_OF_CONTIG,aph(3')-Ia=COMPLETE,blaKPC-3=COMPLETE,blaOXA=MISTRANSLATION,blaSHV-11=COMPLETE,blaTEM-1=COMPLETE,blaTEM=PARTIAL_END_OF_CONTIG,catA1=COMPLETE,dfrA12=COMPLETE,dfrA50=COMPLETE,emrD=COMPLETE,fosA=COMPLETE,gyrA_S83I=POINT,mph(A)=COMPLETE,ompK36_D135DGD=POINT,oqxA=COMPLETE,oqxB=COMPLETE,parC_S80I=POINT,sul1=COMPLETE
Klebsiella pneumoniae	KPC	"KP47","KPC","SRS1678761"		PDT000428636.1	2018-12-31T22:56:25Z	Israel	clinical		PDS000188947.32	8	44	SAMN05751252		aac(6')-Ib=COMPLETE,aadA2=COMPLETE,aadA2=PARTIAL_END_OF_CONTIG,aph(3')-Ia=COMPLETE,blaKPC-3=COMPLETE,blaOXA=MISTRANSLATION,blaSHV-11=COMPLETE,blaTEM-1=COMPLETE,blaTEM=PARTIAL_END_OF_CONTIG,catA1=COMPLETE,dfrA12=COMPLETE,emrD=COMPLETE,fosA=COMPLETE,gyrA_S83I=POINT,mph(A)=COMPLETE,ompK36_D135DGD=POINT,oqxA=COMPLETE,oqxB=COMPLETE,parC_S80I=POINT,sul1=COMPLETE
Klebsiella pneumoniae	KPC	"KP2011-37","KPC","SRS1678762"		PDT000428637.1	2018-12-31T22:56:26Z	Israel	clinical		PDS000171574.16	27		SAMN05751444		aac(6')-Ib=COMPLETE,aadA2=COMPLETE,aadA2=PARTIAL_END_OF_CONTIG,aph(3')-Ia=COMPLETE,blaKPC-3=COMPLETE,blaOXA=MISTRANSLATION,blaSHV-11=COMPLETE,blaTEM-1=COMPLETE,blaTEM=PARTIAL_END_OF_CONTIG,catA1=COMPLETE,dfrA12=COMPLETE,emrD=COMPLETE,fosA=COMPLETE,gyrA_S83I=POINT,mph(A)=COMPLETE,ompK36_D135DGD=POINT,oqxA=COMPLETE,oqxB=COMPLETE,parC_S80I=POINT,sul1=COMPLETE
Klebsiella pneumoniae	KPC	"KP2011-38","KPC","SRS1678763"		PDT000428638.1	2018-12-31T22:56:26Z	Israel	clinical		PDS000105033.2	1		SAMN05751445		aac(6')-Ib=COMPLETE,aadA2=COMPLETE,aadA2=PARTIAL_END_OF_CONTIG,aph(3')-Ia=COMPLETE,blaKPC-3=COMPLETE,blaTEM-1=COMPLETE,blaTEM=PARTIAL_END_OF_CONTIG,catA1=COMPLETE,dfrA12=COMPLETE,emrD=COMPLETE,fosA=COMPLETE,gyrA_S83I=POINT,mph(A)=COMPLETE,ompK36_D135DGD=POINT,oqxA=COMPLETE,oqxB=COMPLETE,parC_S80I=POINT,sul1=COMPLETE
Klebsiella pneumoniae	KPC	"KP2011-40","KPC","SRS1678764"		PDT000428639.1	2018-12-31T22:56:26Z	Israel	clinical		PDS000171574.16	16		SAMN05751446		aac(6')-Ib=COMPLETE,aadA2=COMPLETE,aadA2=PARTIAL_END_OF_CONTIG,aph(3')-Ia=COMPLETE,blaKPC-3=COMPLETE,blaOXA=MISTRANSLATION,blaSHV-11=COMPLETE,blaTEM-1=COMPLETE,blaTEM=PARTIAL_END_OF_CONTIG,catA1=COMPLETE,dfrA12=COMPLETE,emrD=COMPLETE,fosA=COMPLETE,gyrA_S83I=POINT,mph(A)=COMPLETE,ompK36_D135DGD=POINT,oqxA=COMPLETE,oqxB=COMPLETE,parC_S80I=POINT,sul1=COMPLETE
Klebsiella pneumoniae	KPC	"KP2011-41","KPC","SRS1678765"		PDT000428640.1	2018-12-31T22:56:26Z	Israel	clinical		PDS000171574.16	0		SAMN05751447		aac(6')-Ib=COMPLETE,aadA2=COMPLETE,aph(3')-Ia=COMPLETE,blaKPC-3=COMPLETE,blaOXA=MISTRANSLATION,blaSHV-11=COMPLETE,blaTEM-1=COMPLETE,blaTEM=PARTIAL_END_OF_CONTIG,catA1=COMPLETE,dfrA12=COMPLETE,emrD=COMPLETE,fosA=COMPLETE,gyrA_S83I=POINT,mph(A)=COMPLETE,ompK36_D135DGD=POINT,oqxA=COMPLETE,oqxB=COMPLETE,parC_S80I=POINT,sul1=COMPLETE
Klebsiella pneumoniae	KPC	"KP2011-42","KPC","SRS1678766"		PDT000428641.1	2018-12-31T22:56:27Z	Israel	clinical		PDS000171574.16	0		SAMN05751448		aac(6')-Ib=COMPLETE,aadA2=COMPLETE,aadA2=PARTIAL_END_OF_CONTIG,aph(3')-Ia=COMPLETE,blaKPC-3=COMPLETE,blaOXA=MISTRANSLATION,blaSHV-11=COMPLETE,blaTEM-1=COMPLETE,blaTEM=PARTIAL_END_OF_CONTIG,catA1=COMPLETE,dfrA12=COMPLETE,emrD=COMPLETE,fosA=COMPLETE,gyrA_S83I=POINT,mph(A)=COMPLETE,ompK36_D135DGD=POINT,oqxA=COMPLETE,oqxB=COMPLETE,parC_S80I=POINT,sul1=COMPLETE
Klebsiella pneumoniae	KPC	"KP2011-43","KPC","SRS1678767"		PDT000428642.1	2018-12-31T22:56:27Z	Israel	clinical		PDS000105033.2	6		SAMN05751449		aac(6')-Ib=COMPLETE,aadA2=COMPLETE,aph(3')-Ia=COMPLETE,blaKPC-3=COMPLETE,blaTEM-1=COMPLETE,blaTEM=PARTIAL_END_OF_CONTIG,catA1=COMPLETE,dfrA12=COMPLETE,emrD=COMPLETE,fosA=COMPLETE,gyrA_S83I=POINT,mph(A)=COMPLETE,ompK36_D135DGD=POINT,oqxA=COMPLETE,oqxB=COMPLETE,parC_S80I=POINT,sul1=COMPLETE
Klebsiella pneumoniae	KPC	"KP2011-44","KPC","SRS1678768"		PDT000428643.1	2018-12-31T22:56:27Z	Israel	clinical		PDS000105033.2	5		SAMN05751450		aac(6')-Ib=COMPLETE,aadA2=COMPLETE,aph(3')-Ia=COMPLETE,blaKPC-3=COMPLETE,blaSHV-11=COMPLETE,catA1=COMPLETE,dfrA12=COMPLETE,emrD=COMPLETE,fosA=COMPLETE,gyrA_S83I=POINT,mph(A)=COMPLETE,ompK36_D135DGD=POINT,oqxA=COMPLETE,oqxB=COMPLETE,parC_S80I=POINT,sul1=COMPLETE
Klebsiella pneumoniae	KPC	"KP2011-45","KPC","SRS1678769"		PDT000428644.1	2018-12-31T22:56:27Z	Israel	clinical		PDS000105033.2	2		SAMN05751451		aac(6')-Ib=COMPLETE,aadA2=COMPLETE,aadA2=PARTIAL_END_OF_CONTIG,aph(3')-Ia=COMPLETE,blaKPC-3=COMPLETE,blaSHV-11=COMPLETE,catA1=COMPLETE,dfrA12=COMPLETE,emrD=COMPLETE,fosA=COMPLETE,gyrA_S83I=POINT,mph(A)=COMPLETE,ompK36_D135DGD=POINT,oqxA=COMPLETE,oqxB=COMPLETE,parC_S80I=POINT,sul1=COMPLETE
Klebsiella pneumoniae	KPC	"KP2011-46","KPC","SRS1678770"		PDT000428645.1	2018-12-31T22:56:28Z	Israel	clinical		PDS000171574.16	15		SAMN05751452		aac(6')-Ib=COMPLETE,aadA2=COMPLETE,aadA2=PARTIAL_END_OF_CONTIG,aph(3')-Ia=COMPLETE,blaKPC-3=COMPLETE,blaOXA=MISTRANSLATION,blaSHV-11=COMPLETE,blaTEM-1=COMPLETE,blaTEM=PARTIAL_END_OF_CONTIG,catA1=COMPLETE,dfrA12=COMPLETE,emrD=COMPLETE,fosA=COMPLETE,gyrA_S83I=POINT,mph(A)=COMPLETE,oqxA=COMPLETE,oqxB=COMPLETE,parC_S80I=POINT,sul1=COMPLETE
Klebsiella pneumoniae	KPC	"KP2011-47","KPC","SRS1678771"		PDT000428646.1	2018-12-31T22:56:28Z	Israel	clinical		PDS000105033.2	2		SAMN05751453		aac(6')-Ib=COMPLETE,aadA2=COMPLETE,aadA2=PARTIAL_END_OF_CONTIG,aph(3')-Ia=COMPLETE,blaKPC-3=COMPLETE,blaSHV-11=COMPLETE,catA1=COMPLETE,dfrA12=COMPLETE,emrD=COMPLETE,fosA=COMPLETE,gyrA_S83I=POINT,mph(A)=COMPLETE,ompK36_D135DGD=POINT,oqxA=COMPLETE,oqxB=COMPLETE,parC_S80I=POINT,sul1=COMPLETE
Klebsiella pneumoniae	KPC	"KP48","KPC","SRS1678772"		PDT000428647.1	2018-12-31T22:56:28Z	Israel	clinical		PDS000171574.16	0		SAMN05751253		aac(6')-Ib=COMPLETE,aadA2=COMPLETE,aph(3')-Ia=COMPLETE,blaKPC-3=COMPLETE,blaOXA=MISTRANSLATION,blaSHV-11=COMPLETE,blaTEM-1=COMPLETE,blaTEM=PARTIAL_END_OF_CONTIG,catA1=COMPLETE,dfrA12=COMPLETE,emrD=COMPLETE,fosA=COMPLETE,gyrA_S83I=POINT,mph(A)=COMPLETE,ompK36_D135DGD=POINT,oqxA=COMPLETE,oqxB=COMPLETE,parC_S80I=POINT,sul1=COMPLETE
Klebsiella pneumoniae	KPC	"KP2013-1941","KPC","SRS1678773"		PDT000428648.1	2018-12-31T22:56:28Z	Israel	clinical		PDS000105033.2	1		SAMN05751454		aac(6')-Ib=COMPLETE,aadA2=COMPLETE,aadA2=PARTIAL_END_OF_CONTIG,aph(3')-Ia=COMPLETE,blaKPC-3=COMPLETE,blaSHV-11=COMPLETE,catA1=COMPLETE,dfrA12=COMPLETE,emrD=COMPLETE,fosA=COMPLETE,gyrA_S83I=POINT,mph(A)=COMPLETE,ompK36_D135DGD=POINT,oqxA=COMPLETE,oqxB=COMPLETE,parC_S80I=POINT,sul1=COMPLETE
Klebsiella pneumoniae	KPC	"KP2013-1942","KPC","SRS1678774"		PDT000428649.1	2018-12-31T22:56:28Z	Israel	clinical		PDS000171574.16	20		SAMN05751455		aac(3)-IIe=COMPLETE,aac(6')-Ib3=COMPLETE,aac(6')-Ib=COMPLETE,aac(6')-Ib=PARTIAL_END_OF_CONTIG,aadA2=COMPLETE,aph(3'')-Ib=COMPLETE,aph(3')-Ia=COMPLETE,aph(6)-Id=COMPLETE,blaKPC-3=COMPLETE,blaOXA-2=COMPLETE,blaOXA=MISTRANSLATION,blaSHV-11=COMPLETE,blaTEM-1=COMPLETE,blaTEM=COMPLETE,blaTEM=PARTIAL_END_OF_CONTIG,catA1=COMPLETE,dfrA12=COMPLETE,dfrA14=COMPLETE,emrD=COMPLETE,fosA=COMPLETE,gyrA_S83I=POINT…
Klebsiella pneumoniae	KPC	"KP2013-1943","KPC","SRS1678775"		PDT000428650.1	2018-12-31T22:56:28Z	Israel	clinical		PDS000105033.2	1		SAMN05751456		aac(6')-Ib=COMPLETE,aadA2=COMPLETE,aadA2=PARTIAL_END_OF_CONTIG,aph(3')-Ia=COMPLETE,blaKPC-3=COMPLETE,blaSHV-11=COMPLETE,catA1=COMPLETE,dfrA12=COMPLETE,emrD=COMPLETE,fosA=COMPLETE,gyrA_S83I=POINT,mph(A)=COMPLETE,ompK36_D135DGD=POINT,oqxA=COMPLETE,oqxB=COMPLETE,parC_S80I=POINT,sul1=COMPLETE
Klebsiella pneumoniae	KPC	"KP2013-1946","KPC","SRS1678776"		PDT000428651.1	2018-12-31T22:56:29Z	Israel	clinical		PDS000105033.2	1		SAMN05751457		aac(6')-Ib=COMPLETE,aadA2=COMPLETE,aadA2=PARTIAL_END_OF_CONTIG,aph(3')-Ia=COMPLETE,blaKPC-3=COMPLETE,blaSHV-11=COMPLETE,catA1=COMPLETE,dfrA12=COMPLETE,emrD=COMPLETE,fosA=COMPLETE,gyrA_S83I=POINT,mph(A)=COMPLETE,ompK36_D135DGD=POINT,oqxA=COMPLETE,oqxB=COMPLETE,parC_S80I=POINT,sul1=COMPLETE
Klebsiella pneumoniae	KPC	"KP2013-1949","KPC","SRS1678777"		PDT000428652.1	2018-12-31T22:56:29Z	Israel	clinical		PDS000171574.16	4		SAMN05751458		aac(6')-Ib=COMPLETE,aadA2=COMPLETE,aph(3')-Ia=COMPLETE,blaKPC-3=COMPLETE,blaOXA=MISTRANSLATION,blaSHV-11=COMPLETE,blaTEM-1=COMPLETE,blaTEM=PARTIAL_END_OF_CONTIG,catA1=COMPLETE,dfrA12=COMPLETE,emrD=COMPLETE,fosA=COMPLETE,gyrA_S83I=POINT,mph(A)=COMPLETE,oqxA=COMPLETE,oqxB=COMPLETE,parC_S80I=POINT,sul1=COMPLETE
Klebsiella pneumoniae	KPC	"KP2013-1950","KPC","SRS1678778"		PDT000428653.1	2018-12-31T22:56:29Z	Israel	clinical		PDS000171574.16	4		SAMN05751459		aac(6')-Ib=COMPLETE,aadA2=COMPLETE,aph(3')-Ia=COMPLETE,blaKPC-3=COMPLETE,blaOXA=MISTRANSLATION,blaSHV-11=COMPLETE,blaTEM-1=COMPLETE,blaTEM=PARTIAL_END_OF_CONTIG,catA1=COMPLETE,dfrA12=COMPLETE,emrD=COMPLETE,fosA=COMPLETE,gyrA_S83I=POINT,mph(A)=COMPLETE,oqxA=COMPLETE,oqxB=COMPLETE,parC_S80I=POINT,sul1=COMPLETE
Klebsiella pneumoniae	KPC	"KP2013-1951","KPC","SRS1678779"		PDT000428654.1	2018-12-31T22:56:29Z	Israel	clinical		PDS000105033.2	3		SAMN05751460		aac(6')-Ib=COMPLETE,aadA2=COMPLETE,aadA2=PARTIAL_END_OF_CONTIG,blaKPC-3=COMPLETE,blaSHV-11=COMPLETE,catA1=COMPLETE,dfrA12=COMPLETE,emrD=COMPLETE,fosA=COMPLETE,gyrA_S83I=POINT,oqxA=COMPLETE,oqxB=COMPLETE,parC_S80I=POINT,sul1=COMPLETE
Klebsiella pneumoniae	KPC	"KP2013-1952","KPC","SRS1678781"		PDT000428655.1	2018-12-31T22:56:30Z	Israel	clinical		PDS000105033.2	3		SAMN05751461		aac(6')-Ib=COMPLETE,aadA2=COMPLETE,aadA2=PARTIAL_END_OF_CONTIG,blaKPC-3=COMPLETE,blaSHV-11=COMPLETE,catA1=COMPLETE,dfrA12=COMPLETE,emrD=COMPLETE,fosA=COMPLETE,gyrA_S83I=POINT,oqxA=COMPLETE,oqxB=COMPLETE,parC_S80I=POINT,sul1=COMPLETE
Klebsiella pneumoniae	KPC	"KP2013-1954","KPC","SRS1678780"		PDT000428656.1	2018-12-31T22:56:30Z	Israel	clinical		PDS000105033.2	3		SAMN05751462		aac(6')-Ib=COMPLETE,aadA2=COMPLETE,aadA2=PARTIAL_END_OF_CONTIG,aph(3')-Ia=COMPLETE,blaKPC-3=COMPLETE,blaSHV-11=COMPLETE,catA1=COMPLETE,dfrA12=COMPLETE,emrD=COMPLETE,fosA=COMPLETE,gyrA_S83I=POINT,mph(A)=COMPLETE,ompK36_D135DGD=POINT,oqxA=COMPLETE,oqxB=COMPLETE,parC_S80I=POINT,sul1=COMPLETE
Klebsiella pneumoniae	KPC	"KP2013-2228","KPC","SRS1678782"		PDT000428657.1	2018-12-31T22:56:30Z	Israel	clinical		PDS000105033.2	4		SAMN05751463		aac(6')-Ib=COMPLETE,aadA2=COMPLETE,aph(3')-Ia=COMPLETE,blaKPC-3=COMPLETE,blaSHV-11=COMPLETE,catA1=COMPLETE,dfrA12=COMPLETE,emrD=COMPLETE,fosA=COMPLETE,gyrA_S83I=POINT,mph(A)=COMPLETE,ompK36_D135DGD=POINT,oqxA=COMPLETE,oqxB=COMPLETE,parC_S80I=POINT,sul1=COMPLETE
Klebsiella pneumoniae	KPC	"KP50","KPC","SRS1678783"		PDT000428658.1	2018-12-31T22:56:30Z	Israel	clinical		PDS000171574.16	2		SAMN05751254		aac(6')-Ib=COMPLETE,aadA2=COMPLETE,aph(3')-Ia=COMPLETE,blaKPC-3=COMPLETE,blaOXA=MISTRANSLATION,blaSHV-11=COMPLETE,blaTEM-1=COMPLETE,blaTEM=PARTIAL_END_OF_CONTIG,catA1=COMPLETE,dfrA12=COMPLETE,emrD=COMPLETE,fosA=COMPLETE,gyrA_S83I=POINT,mph(A)=COMPLETE,ompK36_D135DGD=POINT,oqxA=COMPLETE,oqxB=COMPLETE,parC_S80I=POINT,sul1=COMPLETE
Klebsiella pneumoniae	KPC	"KP2013-2229","KPC","SRS1678784"		PDT000428659.1	2018-12-31T22:56:30Z	Israel	clinical		PDS000105033.2	5		SAMN05751464		aac(6')-Ib=COMPLETE,aadA2=COMPLETE,aadA2=PARTIAL_END_OF_CONTIG,aph(3')-Ia=COMPLETE,blaKPC-3=COMPLETE,blaSHV-11=COMPLETE,catA1=COMPLETE,dfrA12=COMPLETE,emrD=COMPLETE,fosA=COMPLETE,gyrA_S83I=POINT,mph(A)=COMPLETE,ompK36_D135DGD=POINT,oqxA=COMPLETE,oqxB=COMPLETE,parC_S80I=POINT,sul1=COMPLETE
Klebsiella pneumoniae	KPC	"KP2013-2230","KPC","SRS1678785"		PDT000428660.1	2018-12-31T22:56:31Z	Israel	clinical		PDS000105033.2	4		SAMN05751465		aac(6')-Ib=COMPLETE,aadA2=COMPLETE,aadA2=PARTIAL_END_OF_CONTIG,aph(3')-Ia=COMPLETE,blaKPC-3=COMPLETE,blaSHV-11=COMPLETE,catA1=COMPLETE,dfrA12=COMPLETE,emrD=COMPLETE,fosA=COMPLETE,gyrA_S83I=POINT,mph(A)=COMPLETE,ompK36_D135DGD=POINT,oqxA=COMPLETE,oqxB=COMPLETE,parC_S80I=POINT,sul1=COMPLETE
Klebsiella pneumoniae	KPC	"KP2013-2231","KPC","SRS1678786"		PDT000428661.1	2018-12-31T22:56:31Z	Israel	clinical		PDS000105033.2	4		SAMN05751466		aac(6')-Ib=COMPLETE,aadA2=COMPLETE,aph(3')-Ia=COMPLETE,blaKPC-3=COMPLETE,blaSHV-11=COMPLETE,catA1=COMPLETE,dfrA12=COMPLETE,emrD=COMPLETE,fosA=COMPLETE,gyrA_S83I=POINT,mph(A)=COMPLETE,ompK36_D135DGD=POINT,oqxA=COMPLETE,oqxB=COMPLETE,parC_S80I=POINT,sul1=COMPLETE
Klebsiella pneumoniae	KPC	"KP2013-2232","KPC","SRS1678787"		PDT000428662.1	2018-12-31T22:56:31Z	Israel	clinical		PDS000105033.2	6		SAMN05751467		aac(6')-Ib=COMPLETE,aadA2=COMPLETE,aadA2=PARTIAL_END_OF_CONTIG,aph(3')-Ia=COMPLETE,blaKPC-3=COMPLETE,blaSHV-11=COMPLETE,catA1=COMPLETE,dfrA12=COMPLETE,emrD=COMPLETE,fosA=COMPLETE,gyrA_S83I=POINT,mph(A)=COMPLETE,ompK36_D135DGD=POINT,oqxA=COMPLETE,oqxB=COMPLETE,parC_S80I=POINT,sul1=COMPLETE
Klebsiella pneumoniae	KPC	"KP2013-2233","KPC","SRS1678788"		PDT000428663.1	2018-12-31T22:56:31Z	Israel	clinical		PDS000171574.16	15		SAMN05751468		aac(6')-Ib=COMPLETE,aadA2=COMPLETE,aadA2=PARTIAL_END_OF_CONTIG,aph(3')-Ia=COMPLETE,blaKPC-3=COMPLETE,blaOXA=MISTRANSLATION,blaSHV-11=COMPLETE,blaTEM-1=COMPLETE,blaTEM=PARTIAL_END_OF_CONTIG,catA1=COMPLETE,dfrA12=COMPLETE,emrD=COMPLETE,fosA=COMPLETE,gyrA_S83I=POINT,mph(A)=COMPLETE,ompK36_D135DGD=POINT,oqxA=COMPLETE,oqxB=COMPLETE,parC_S80I=POINT,sul1=COMPLETE
Klebsiella pneumoniae	KPC	"KP2013-2563","KPC","SRS1678789"		PDT000428664.1	2018-12-31T22:56:31Z	Israel	clinical		PDS000105033.2	17		SAMN05751469		aac(6')-Ib=COMPLETE,aadA2=COMPLETE,aadA2=PARTIAL_END_OF_CONTIG,aph(3')-Ia=COMPLETE,blaKPC-3=COMPLETE,blaSHV-11=COMPLETE,catA1=COMPLETE,dfrA12=COMPLETE,emrD=COMPLETE,fosA=COMPLETE,gyrA_S83I=POINT,mph(A)=COMPLETE,ompK36_D135DGD=POINT,oqxA=COMPLETE,oqxB=COMPLETE,parC_S80I=POINT,sul1=COMPLETE
Klebsiella pneumoniae	KPC	"KP2013-2564","KPC","SRS1678790"		PDT000428665.1	2018-12-31T22:56:32Z	Israel	clinical		PDS000105033.2	17		SAMN05751470		aac(6')-Ib=COMPLETE,aadA2=COMPLETE,aadA2=PARTIAL_END_OF_CONTIG,aph(3')-Ia=COMPLETE,blaKPC-3=COMPLETE,blaSHV-11=COMPLETE,catA1=COMPLETE,dfrA12=COMPLETE,emrD=COMPLETE,fosA=COMPLETE,gyrA_S83I=POINT,mph(A)=COMPLETE,ompK36_D135DGD=POINT,oqxA=COMPLETE,oqxB=COMPLETE,parC_S80I=POINT,sul1=COMPLETE
Klebsiella pneumoniae	KPC	"KP49-1","KPC","SRS1678791"		PDT000428666.1	2018-12-31T22:56:32Z	Israel	clinical		PDS000171574.16	0		SAMN05751471		aac(6')-Ib=COMPLETE,aadA2=COMPLETE,aph(3')-Ia=COMPLETE,blaKPC-3=COMPLETE,blaOXA=MISTRANSLATION,blaSHV-11=COMPLETE,blaTEM=PARTIAL_END_OF_CONTIG,catA1=COMPLETE,dfrA12=COMPLETE,emrD=COMPLETE,fosA=COMPLETE,gyrA_S83I=POINT,mph(A)=COMPLETE,ompK36_D135DGD=POINT,oqxA=COMPLETE,oqxB=COMPLETE,parC_S80I=POINT,sul1=COMPLETE
Klebsiella pneumoniae	KPC	"KP99-288","KPC","SRS1678792"		PDT000428667.1	2018-12-31T22:56:32Z	Israel	clinical		PDS000171574.16	4		SAMN05751472		aac(6')-Ib=COMPLETE,aadA2=COMPLETE,aph(3')-Ia=COMPLETE,blaKPC-3=COMPLETE,blaOXA=MISTRANSLATION,blaSHV-11=COMPLETE,blaTEM-1=COMPLETE,blaTEM=PARTIAL_END_OF_CONTIG,catA1=COMPLETE,dfrA12=COMPLETE,emrD=COMPLETE,fosA=COMPLETE,gyrA_S83I=POINT,mph(A)=COMPLETE,ompK36_D135DGD=POINT,oqxA=COMPLETE,oqxB=COMPLETE,parC_S80I=POINT,sul1=COMPLETE
Klebsiella pneumoniae	KPC	"KP99-315","KPC","SRS1678793"		PDT000428668.1	2018-12-31T22:56:32Z	Israel	clinical		PDS000171574.16	2		SAMN05751473		aac(6')-Ib=COMPLETE,aadA2=COMPLETE,aph(3')-Ia=COMPLETE,blaKPC-3=COMPLETE,blaOXA=MISTRANSLATION,blaSHV-11=COMPLETE,blaTEM-1=COMPLETE,blaTEM=PARTIAL_END_OF_CONTIG,catA1=COMPLETE,dfrA12=COMPLETE,emrD=COMPLETE,fosA=COMPLETE,gyrA_S83I=POINT,mph(A)=COMPLETE,ompK36_D135DGD=POINT,oqxA=COMPLETE,oqxB=COMPLETE,parC_S80I=POINT,sul1=COMPLETE
Klebsiella pneumoniae	KPC	"KP51","KPC","SRS1678794"		PDT000428669.1	2018-12-31T22:56:33Z	Israel	clinical		PDS000171574.16	1		SAMN05751255		aac(6')-Ib=COMPLETE,aadA2=COMPLETE,aph(3')-Ia=COMPLETE,blaKPC-3=COMPLETE,blaOXA=MISTRANSLATION,blaSHV-11=COMPLETE,blaTEM-1=COMPLETE,blaTEM=PARTIAL_END_OF_CONTIG,catA1=COMPLETE,dfrA12=COMPLETE,emrD=COMPLETE,fosA=COMPLETE,gyrA_S83I=POINT,mph(A)=COMPLETE,ompK36_D135DGD=POINT,oqxA=COMPLETE,oqxB=COMPLETE,parC_S80I=POINT,sul1=COMPLETE
Klebsiella pneumoniae	KPC	"KP52","KPC","SRS1678795"		PDT000428670.1	2018-12-31T22:56:33Z	Israel	clinical		PDS000171574.16	2		SAMN05751256		aac(6')-Ib=COMPLETE,aadA2=COMPLETE,aph(3')-Ia=COMPLETE,blaKPC-3=COMPLETE,blaOXA=MISTRANSLATION,blaSHV-11=COMPLETE,blaTEM-1=COMPLETE,blaTEM=PARTIAL_END_OF_CONTIG,catA1=COMPLETE,dfrA12=COMPLETE,emrD=COMPLETE,fosA=COMPLETE,gyrA_S83I=POINT,mph(A)=COMPLETE,ompK36_D135DGD=POINT,oqxA=COMPLETE,oqxB=COMPLETE,parC_S80I=POINT,sul1=COMPLETE
Klebsiella pneumoniae	KPC	"KP53","KPC","SRS1678796"		PDT000428671.1	2018-12-31T22:56:33Z	Israel	clinical		PDS000171574.16	6		SAMN05751257		aac(6')-Ib=COMPLETE,aadA2=COMPLETE,aph(3')-Ia=COMPLETE,blaKPC-3=COMPLETE,blaOXA=MISTRANSLATION,blaSHV-11=COMPLETE,blaTEM-1=COMPLETE,blaTEM=PARTIAL_END_OF_CONTIG,catA1=COMPLETE,dfrA12=COMPLETE,emrD=COMPLETE,fosA=COMPLETE,gyrA_S83I=POINT,mph(A)=COMPLETE,ompK36_D135DGD=POINT,oqxA=COMPLETE,oqxB=COMPLETE,parC_S80I=POINT,sul1=COMPLETE
Klebsiella pneumoniae	KPC	"KP54","KPC","SRS1678797"		PDT000428672.1	2018-12-31T22:56:33Z	Israel	clinical		PDS000171574.16	3		SAMN05751258		aac(6')-Ib=COMPLETE,aadA2=COMPLETE,aph(3')-Ia=COMPLETE,blaKPC-3=COMPLETE,blaOXA=MISTRANSLATION,blaSHV-11=COMPLETE,blaTEM-1=COMPLETE,blaTEM=PARTIAL_END_OF_CONTIG,catA1=COMPLETE,dfrA12=COMPLETE,emrD=COMPLETE,fosA=COMPLETE,gyrA_S83I=POINT,mph(A)=COMPLETE,ompK36_D135DGD=POINT,oqxA=COMPLETE,oqxB=COMPLETE,parC_S80I=POINT,sul1=COMPLETE
Klebsiella pneumoniae	KPC	"KP55","KPC","SRS1678798"		PDT000428673.1	2018-12-31T22:56:33Z	Israel	clinical		PDS000171574.16	1		SAMN05751259		aac(6')-Ib=COMPLETE,aadA2=COMPLETE,aph(3')-Ia=COMPLETE,blaKPC-3=COMPLETE,blaOXA=MISTRANSLATION,blaSHV-11=COMPLETE,blaTEM-1=COMPLETE,blaTEM=PARTIAL_END_OF_CONTIG,catA1=COMPLETE,dfrA12=COMPLETE,emrD=COMPLETE,fosA=COMPLETE,gyrA_S83I=POINT,mph(A)=COMPLETE,ompK36_D135DGD=POINT,oqxA=COMPLETE,oqxB=COMPLETE,parC_S80I=POINT,sul1=COMPLETE
Klebsiella pneumoniae	KPC	"KP56","KPC","SRS1678799"		PDT000428674.1	2018-12-31T22:56:34Z	Israel	clinical		PDS000171574.16	1		SAMN05751260		aac(6')-Ib=COMPLETE,aadA2=COMPLETE,aph(3')-Ia=COMPLETE,blaKPC-3=COMPLETE,blaOXA=MISTRANSLATION,blaSHV-11=COMPLETE,blaTEM-1=COMPLETE,blaTEM=PARTIAL_END_OF_CONTIG,catA1=COMPLETE,dfrA12=COMPLETE,emrD=COMPLETE,fosA=COMPLETE,gyrA_S83I=POINT,mph(A)=COMPLETE,ompK36_D135DGD=POINT,oqxA=COMPLETE,oqxB=COMPLETE,parC_S80I=POINT,sul1=COMPLETE
Klebsiella pneumoniae	KPC	"KP18","KPC","SRS1678800"		PDT000428675.1	2018-12-31T22:56:34Z	Israel	clinical		PDS000171574.16	1		SAMN05751234		aac(6')-Ib=COMPLETE,aadA2=COMPLETE,aadA2=PARTIAL_END_OF_CONTIG,aph(3')-Ia=COMPLETE,blaKPC-3=COMPLETE,blaOXA=MISTRANSLATION,blaSHV-11=COMPLETE,blaTEM-1=COMPLETE,blaTEM=PARTIAL_END_OF_CONTIG,catA1=COMPLETE,dfrA12=COMPLETE,emrD=COMPLETE,fosA=COMPLETE,gyrA_S83I=POINT,mph(A)=COMPLETE,ompK36_D135DGD=POINT,oqxA=COMPLETE,oqxB=COMPLETE,parC_S80I=POINT,sul1=COMPLETE
Klebsiella pneumoniae	KPC	"KP97","KPC","SRS1678801"		PDT000428676.1	2018-12-31T22:56:34Z	Israel	clinical		PDS000171574.16	1		SAMN05751261		aac(6')-Ib=COMPLETE,aadA2=COMPLETE,aph(3')-Ia=COMPLETE,blaKPC-3=COMPLETE,blaOXA=MISTRANSLATION,blaSHV-11=COMPLETE,blaTEM-1=COMPLETE,blaTEM=PARTIAL_END_OF_CONTIG,catA1=COMPLETE,dfrA12=COMPLETE,emrD=COMPLETE,fosA=COMPLETE,gyrA_S83I=POINT,mph(A)=COMPLETE,ompK36_D135DGD=POINT,oqxA=COMPLETE,oqxB=COMPLETE,parC_S80I=POINT,sul1=COMPLETE
Klebsiella pneumoniae	KPC	"KP98","KPC","SRS1678802"		PDT000428677.1	2018-12-31T22:56:34Z	Israel	clinical		PDS000171574.16	2		SAMN05751262		aac(3)-IIe=COMPLETE,aac(6')-Ib-cr5=COMPLETE,aac(6')-Ib-cr=PARTIAL_END_OF_CONTIG,aac(6')-Ib=COMPLETE,aac(6')-Ib=PARTIAL_END_OF_CONTIG,aadA2=COMPLETE,aph(3'')-Ib=COMPLETE,aph(3')-Ia=COMPLETE,aph(6)-Id=COMPLETE,blaCTX-M-15=COMPLETE,blaKPC-3=COMPLETE,blaOXA-1=COMPLETE,blaOXA=MISTRANSLATION,blaSHV-11=COMPLETE,blaTEM-1=COMPLETE,blaTEM=PARTIAL_END_OF_CONTIG,catA1=COMPLETE,catB3=PARTIAL,catB3=PARTIAL_END…
Klebsiella pneumoniae	KPC	"KP100","KPC","SRS1678803"		PDT000428678.1	2018-12-31T22:56:34Z	Israel	clinical		PDS000171574.16	2		SAMN05751263		aac(6')-Ib=COMPLETE,aadA2=COMPLETE,aph(3')-Ia=COMPLETE,blaKPC-3=COMPLETE,blaOXA=MISTRANSLATION,blaSHV-11=COMPLETE,blaTEM-1=COMPLETE,blaTEM=PARTIAL_END_OF_CONTIG,catA1=COMPLETE,dfrA12=COMPLETE,emrD=COMPLETE,fosA=COMPLETE,gyrA_S83I=POINT,mph(A)=COMPLETE,ompK36_D135DGD=POINT,oqxA=COMPLETE,oqxB=COMPLETE,parC_S80I=POINT,sul1=COMPLETE
Klebsiella pneumoniae	KPC	"KP101","KPC","SRS1678805"		PDT000428679.1	2018-12-31T22:56:34Z	Israel	clinical		PDS000171574.16	5		SAMN05751264		aac(6')-Ib=COMPLETE,aadA2=COMPLETE,aph(3')-Ia=COMPLETE,blaKPC-3=COMPLETE,blaOXA=MISTRANSLATION,blaSHV-11=COMPLETE,blaTEM-1=COMPLETE,blaTEM=PARTIAL_END_OF_CONTIG,catA1=COMPLETE,dfrA12=COMPLETE,emrD=COMPLETE,fosA=COMPLETE,gyrA_S83I=POINT,mph(A)=COMPLETE,ompK36_D135DGD=POINT,oqxA=COMPLETE,oqxB=COMPLETE,parC_S80I=POINT,sul1=COMPLETE
Klebsiella pneumoniae	KPC	"KP102","KPC","SRS1678806"		PDT000428680.1	2018-12-31T22:56:35Z	Israel	clinical		PDS000171574.16	9		SAMN05751265		aac(6')-Ib=COMPLETE,blaKPC-3=COMPLETE,blaOXA=MISTRANSLATION,blaSHV-11=COMPLETE,blaTEM-1=COMPLETE,blaTEM=PARTIAL_END_OF_CONTIG,emrD=COMPLETE,fosA=COMPLETE,gyrA_S83I=POINT,ompK36_D135DGD=POINT,oqxA=COMPLETE,oqxB=COMPLETE,parC_S80I=POINT
Klebsiella pneumoniae	KPC	"KP104","KPC","SRS1678807"		PDT000428681.1	2018-12-31T22:56:35Z	Israel	clinical		PDS000171574.16	1		SAMN05751266		aac(6')-Ib=COMPLETE,aadA2=COMPLETE,aph(3')-Ia=COMPLETE,blaKPC-3=COMPLETE,blaOXA=MISTRANSLATION,blaSHV-11=COMPLETE,blaTEM-1=COMPLETE,blaTEM=PARTIAL_END_OF_CONTIG,catA1=COMPLETE,dfrA12=COMPLETE,emrD=COMPLETE,fosA=COMPLETE,gyrA_S83I=POINT,mph(A)=COMPLETE,ompK36_D135DGD=POINT,oqxA=COMPLETE,oqxB=COMPLETE,parC_S80I=POINT,sul1=COMPLETE
Klebsiella pneumoniae	KPC	"KP105","KPC","SRS1678808"		PDT000428682.1	2018-12-31T22:56:35Z	Israel	clinical		PDS000171574.16	2		SAMN05751267		aac(6')-Ib=COMPLETE,aadA2=COMPLETE,aph(3')-Ia=COMPLETE,blaKPC-3=COMPLETE,blaOXA=MISTRANSLATION,blaSHV-11=COMPLETE,blaTEM-1=COMPLETE,blaTEM=PARTIAL_END_OF_CONTIG,catA1=COMPLETE,dfrA12=COMPLETE,emrD=COMPLETE,fosA=COMPLETE,gyrA_S83I=POINT,mph(A)=COMPLETE,ompK36_D135DGD=POINT,oqxA=COMPLETE,oqxB=COMPLETE,parC_S80I=POINT,sul1=COMPLETE
Klebsiella pneumoniae	KPC	"KP108","KPC","SRS1678809"		PDT000428683.1	2018-12-31T22:56:35Z	Israel	clinical		PDS000171574.16	2		SAMN05751269		aac(6')-Ib=COMPLETE,aadA2=COMPLETE,aph(3')-Ia=COMPLETE,blaKPC-3=COMPLETE,blaOXA=MISTRANSLATION,blaSHV-11=COMPLETE,blaTEM-1=COMPLETE,blaTEM=PARTIAL_END_OF_CONTIG,catA1=COMPLETE,dfrA12=COMPLETE,emrD=COMPLETE,fosA=COMPLETE,gyrA_S83I=POINT,mph(A)=COMPLETE,ompK36_D135DGD=POINT,oqxA=COMPLETE,oqxB=COMPLETE,parC_S80I=POINT,sul1=COMPLETE
Klebsiella pneumoniae	KPC	"KP109","KPC","SRS1678810"		PDT000428684.1	2018-12-31T22:56:36Z	Israel	clinical		PDS000171574.16	4		SAMN05751270		aac(3)-IIe=COMPLETE,aac(6')-Ib-cr5=COMPLETE,aac(6')-Ib-cr=PARTIAL_END_OF_CONTIG,aac(6')-Ib=COMPLETE,aac(6')-Ib=PARTIAL_END_OF_CONTIG,aadA2=COMPLETE,aph(3'')-Ib=COMPLETE,aph(3')-Ia=COMPLETE,aph(6)-Id=COMPLETE,blaCTX-M-15=COMPLETE,blaKPC-3=COMPLETE,blaOXA-1=COMPLETE,blaOXA=MISTRANSLATION,blaSHV-11=COMPLETE,blaTEM-1=COMPLETE,blaTEM=COMPLETE,blaTEM=PARTIAL_END_OF_CONTIG,catA1=COMPLETE,catB3=PARTIAL,c…
Klebsiella pneumoniae	KPC	"KP138","KPC","SRS1678811"		PDT000428685.1	2018-12-31T22:56:36Z	Israel	clinical		PDS000171574.16	14		SAMN05751272		aac(6')-Ib=COMPLETE,aadA2=COMPLETE,aadA2=PARTIAL_END_OF_CONTIG,aph(3')-Ia=COMPLETE,blaKPC-3=COMPLETE,blaOXA=MISTRANSLATION,blaSHV-11=COMPLETE,blaTEM-1=COMPLETE,blaTEM=PARTIAL_END_OF_CONTIG,catA1=COMPLETE,dfrA12=COMPLETE,emrD=COMPLETE,fosA=COMPLETE,gyrA_S83I=POINT,mph(A)=COMPLETE,ompK36_D135DGD=POINT,oqxA=COMPLETE,oqxB=COMPLETE,parC_S80I=POINT,sul1=COMPLETE
Klebsiella pneumoniae	KPC	"KP19","KPC","SRS1678812"		PDT000428686.1	2018-12-31T22:56:36Z	Israel	clinical		PDS000171574.16	9		SAMN05751235		aac(6')-Ib=COMPLETE,aadA2=COMPLETE,blaKPC-3=COMPLETE,blaOXA=MISTRANSLATION,blaSHV-11=COMPLETE,blaTEM-1=COMPLETE,blaTEM=PARTIAL_END_OF_CONTIG,emrD=COMPLETE,fosA=COMPLETE,gyrA_S83I=POINT,ompK36_D135DGD=POINT,oqxA=COMPLETE,oqxB=COMPLETE,parC_S80I=POINT,sul1=COMPLETE
Klebsiella pneumoniae	KPC	"KP139","KPC","SRS1678813"		PDT000428687.1	2018-12-31T22:56:36Z	Israel	clinical		PDS000171574.16	6		SAMN05751273		aac(6')-Ib=COMPLETE,aadA2=COMPLETE,aadA2=PARTIAL_END_OF_CONTIG,aph(3')-Ia=COMPLETE,blaKPC-3=COMPLETE,blaOXA=MISTRANSLATION,blaSHV-11=COMPLETE,blaTEM-1=COMPLETE,blaTEM=PARTIAL_END_OF_CONTIG,catA1=COMPLETE,dfrA12=COMPLETE,emrD=COMPLETE,fosA=COMPLETE,gyrA_S83I=POINT,mph(A)=COMPLETE,ompK36_D135DGD=POINT,oqxA=COMPLETE,oqxB=COMPLETE,parC_S80I=POINT,sul1=COMPLETE
Klebsiella pneumoniae	KPC	"KP142","KPC","SRS1678814"		PDT000428688.1	2018-12-31T22:56:36Z	Israel	clinical		PDS000171574.16	0		SAMN05751274		aac(6')-Ib=COMPLETE,aadA2=COMPLETE,aadA2=PARTIAL_END_OF_CONTIG,aph(3')-Ia=COMPLETE,blaKPC-3=COMPLETE,blaOXA=MISTRANSLATION,blaSHV-11=COMPLETE,blaTEM-1=COMPLETE,blaTEM=PARTIAL_END_OF_CONTIG,catA1=COMPLETE,dfrA12=COMPLETE,emrD=COMPLETE,fosA=COMPLETE,gyrA_S83I=POINT,mph(A)=COMPLETE,ompK36_D135DGD=POINT,oqxA=COMPLETE,oqxB=COMPLETE,parC_S80I=POINT,sul1=COMPLETE
Klebsiella pneumoniae	KPC	"KP147","KPC","SRS1678815"		PDT000428689.1	2018-12-31T22:56:36Z	Israel	clinical		PDS000171574.16	0		SAMN05751275		aac(6')-Ib=COMPLETE,aadA2=COMPLETE,aadA2=PARTIAL_END_OF_CONTIG,aph(3')-Ia=COMPLETE,blaKPC-3=COMPLETE,blaOXA=MISTRANSLATION,blaSHV-11=COMPLETE,blaTEM-1=COMPLETE,blaTEM=PARTIAL_END_OF_CONTIG,catA1=COMPLETE,dfrA12=COMPLETE,emrD=COMPLETE,fosA=COMPLETE,gyrA_S83I=POINT,mph(A)=COMPLETE,ompK36_D135DGD=POINT,oqxA=COMPLETE,oqxB=COMPLETE,parC_S80I=POINT,sul1=COMPLETE
Klebsiella pneumoniae	KPC	"KP148","KPC","SRS1678816"		PDT000428690.1	2018-12-31T22:56:37Z	Israel	clinical		PDS000171574.16	0		SAMN05751276		aac(6')-Ib=COMPLETE,aadA2=COMPLETE,aadA2=PARTIAL_END_OF_CONTIG,aph(3')-Ia=COMPLETE,blaKPC-3=COMPLETE,blaOXA=MISTRANSLATION,blaSHV-11=COMPLETE,blaTEM-1=COMPLETE,blaTEM=PARTIAL_END_OF_CONTIG,catA1=COMPLETE,dfrA12=COMPLETE,emrD=COMPLETE,fosA=COMPLETE,gyrA_S83I=POINT,mph(A)=COMPLETE,ompK36_D135DGD=POINT,oqxA=COMPLETE,oqxB=COMPLETE,parC_S80I=POINT,sul1=COMPLETE
Klebsiella pneumoniae	KPC	"KP150","KPC","SRS1678817"		PDT000428691.1	2018-12-31T22:56:37Z	Israel	clinical		PDS000171574.16	0		SAMN05751277		aac(6')-Ib=COMPLETE,aadA2=COMPLETE,aadA2=PARTIAL_END_OF_CONTIG,aph(3')-Ia=COMPLETE,blaKPC-3=COMPLETE,blaOXA=MISTRANSLATION,blaSHV-11=COMPLETE,blaTEM-1=COMPLETE,blaTEM=PARTIAL_END_OF_CONTIG,catA1=COMPLETE,dfrA12=COMPLETE,emrD=COMPLETE,fosA=COMPLETE,gyrA_S83I=POINT,mph(A)=COMPLETE,ompK36_D135DGD=POINT,oqxA=COMPLETE,oqxB=COMPLETE,parC_S80I=POINT,sul1=COMPLETE
Klebsiella pneumoniae	KPC	"KP153","KPC","SRS1678818"		PDT000428692.1	2018-12-31T22:56:37Z	Israel	clinical		PDS000188947.32	18	38	SAMN05751278		aac(6')-Ib=COMPLETE,aadA2=COMPLETE,blaKPC-3=COMPLETE,blaOXA=MISTRANSLATION,blaSHV-11=COMPLETE,blaTEM-1=COMPLETE,blaTEM=PARTIAL_END_OF_CONTIG,emrD=COMPLETE,fosA=COMPLETE,gyrA_S83I=POINT,ompK36_D135DGD=POINT,oqxA=COMPLETE,oqxB=COMPLETE,parC_S80I=POINT,sul1=COMPLETE
Klebsiella pneumoniae	KPC	"KP154","KPC","SRS1678819"		PDT000428693.1	2018-12-31T22:56:37Z	Israel	clinical		PDS000171574.16	11		SAMN05751279		aac(6')-Ib=COMPLETE,aadA2=COMPLETE,aph(3')-Ia=COMPLETE,blaKPC-3=COMPLETE,blaSHV-11=COMPLETE,catA1=COMPLETE,dfrA12=COMPLETE,emrD=COMPLETE,fosA=COMPLETE,gyrA_S83I=POINT,mph(A)=COMPLETE,ompK36_D135DGD=POINT,oqxA=COMPLETE,oqxB=COMPLETE,parC_S80I=POINT,sul1=COMPLETE
Klebsiella pneumoniae	KPC	"KP155","KPC","SRS1678820"		PDT000428694.1	2018-12-31T22:56:37Z	Israel	clinical		PDS000188947.32	27	47	SAMN05751280		aac(6')-Ib=COMPLETE,aadA2=COMPLETE,aadA2=PARTIAL_END_OF_CONTIG,aph(3')-Ia=COMPLETE,blaKPC-3=COMPLETE,blaOXA=MISTRANSLATION,blaSHV-11=COMPLETE,blaTEM-1=COMPLETE,blaTEM=PARTIAL_END_OF_CONTIG,catA1=COMPLETE,dfrA12=COMPLETE,emrD=COMPLETE,fosA=COMPLETE,gyrA_S83I=POINT,mph(A)=COMPLETE,ompK36_D135DGD=POINT,oqxA=COMPLETE,oqxB=COMPLETE,parC_S80I=POINT,sul1=COMPLETE
Klebsiella pneumoniae	KPC	"KP156","KPC","SRS1678821"		PDT000428695.1	2018-12-31T22:56:38Z	Israel	clinical		PDS000188947.32	15	34	SAMN05751281		aac(6')-Ib=COMPLETE,aadA2=COMPLETE,aadA2=PARTIAL_END_OF_CONTIG,aph(3')-Ia=COMPLETE,blaKPC-3=COMPLETE,blaOXA=MISTRANSLATION,blaSHV-11=COMPLETE,blaTEM-1=COMPLETE,blaTEM=PARTIAL_END_OF_CONTIG,catA1=COMPLETE,dfrA12=COMPLETE,emrD=COMPLETE,fosA=COMPLETE,gyrA_S83I=POINT,mph(A)=COMPLETE,ompK36_D135DGD=POINT,oqxA=COMPLETE,oqxB=COMPLETE,parC_S80I=POINT,sul1=COMPLETE
Klebsiella pneumoniae	KPC	"KP157","KPC","SRS1678822"		PDT000428696.1	2018-12-31T22:56:38Z	Israel	clinical		PDS000171574.16	9		SAMN05751282		aac(6')-Ib=COMPLETE,aadA2=COMPLETE,aadA2=PARTIAL_END_OF_CONTIG,aph(3')-Ia=COMPLETE,blaKPC-3=COMPLETE,blaOXA=MISTRANSLATION,blaSHV-11=COMPLETE,blaTEM-1=COMPLETE,blaTEM=PARTIAL_END_OF_CONTIG,catA1=COMPLETE,dfrA12=COMPLETE,emrD=COMPLETE,fosA=COMPLETE,gyrA_S83I=POINT,mph(A)=COMPLETE,ompK36_D135DGD=POINT,oqxA=COMPLETE,oqxB=COMPLETE,parC_S80I=POINT,sul1=COMPLETE
Klebsiella pneumoniae	KPC	"KP20","KPC","SRS1678823"		PDT000428697.1	2018-12-31T22:56:38Z	Israel	clinical		PDS000171574.16	1		SAMN05751236		aac(6')-Ib=COMPLETE,aadA2=COMPLETE,aadA2=PARTIAL_END_OF_CONTIG,aph(3')-Ia=COMPLETE,blaKPC-3=COMPLETE,blaOXA=MISTRANSLATION,blaSHV-11=COMPLETE,blaTEM-1=COMPLETE,blaTEM=PARTIAL_END_OF_CONTIG,catA1=COMPLETE,dfrA12=COMPLETE,emrD=COMPLETE,fosA=COMPLETE,gyrA_S83I=POINT,mph(A)=COMPLETE,ompK36_D135DGD=POINT,oqxA=COMPLETE,oqxB=COMPLETE,parC_S80I=POINT,sul1=COMPLETE
Klebsiella pneumoniae	KPC	"KP159","KPC","SRS1678824"		PDT000428698.1	2018-12-31T22:56:38Z	Israel	clinical		PDS000171574.16	11		SAMN05751283		aac(6')-Ib=COMPLETE,aadA2=COMPLETE,aph(3')-Ia=COMPLETE,blaKPC-3=COMPLETE,blaOXA=MISTRANSLATION,blaSHV-11=COMPLETE,blaTEM-1=COMPLETE,blaTEM=PARTIAL_END_OF_CONTIG,catA1=COMPLETE,dfrA12=COMPLETE,emrD=COMPLETE,fosA=COMPLETE,gyrA_S83I=POINT,mph(A)=COMPLETE,ompK36_D135DGD=POINT,oqxA=COMPLETE,oqxB=COMPLETE,parC_S80I=POINT,sul1=COMPLETE
Klebsiella pneumoniae	KPC	"KP177","KPC","SRS1678825"		PDT000428699.1	2018-12-31T22:56:38Z	Israel	clinical		PDS000171574.16	20		SAMN05751284		aac(6')-Ib=COMPLETE,aadA2=COMPLETE,aadA2=PARTIAL_END_OF_CONTIG,aph(3')-Ia=COMPLETE,blaKPC-3=COMPLETE,blaOXA=MISTRANSLATION,blaSHV-11=COMPLETE,blaTEM-1=COMPLETE,blaTEM=PARTIAL_END_OF_CONTIG,catA1=COMPLETE,dfrA12=COMPLETE,emrD=COMPLETE,fosA=COMPLETE,gyrA_S83I=POINT,mph(A)=COMPLETE,ompK36_D135DGD=POINT,oqxA=COMPLETE,oqxB=COMPLETE,parC_S80I=POINT,sul1=COMPLETE
Klebsiella pneumoniae	KPC	"KP181","KPC","SRS1678826"		PDT000428700.1	2018-12-31T22:56:39Z	Israel	clinical		PDS000171574.16	0		SAMN05751285		aac(6')-Ib=COMPLETE,aadA2=COMPLETE,aph(3')-Ia=COMPLETE,blaKPC-3=COMPLETE,blaOXA=MISTRANSLATION,blaSHV-11=COMPLETE,blaTEM-1=COMPLETE,blaTEM=PARTIAL_END_OF_CONTIG,catA1=COMPLETE,dfrA12=COMPLETE,emrD=COMPLETE,fosA=COMPLETE,gyrA_S83I=POINT,mph(A)=COMPLETE,ompK36_D135DGD=POINT,oqxA=COMPLETE,oqxB=COMPLETE,parC_S80I=POINT,sul1=COMPLETE
Klebsiella pneumoniae	KPC	"KP182","KPC","SRS1678827"		PDT000428701.1	2018-12-31T22:56:39Z	Israel	clinical		PDS000171574.16	0		SAMN05751286		aac(6')-Ib=COMPLETE,aadA2=COMPLETE,aph(3')-Ia=COMPLETE,blaKPC-3=COMPLETE,blaOXA=MISTRANSLATION,blaSHV-11=COMPLETE,blaTEM-1=COMPLETE,blaTEM=PARTIAL_END_OF_CONTIG,catA1=COMPLETE,dfrA12=COMPLETE,emrD=COMPLETE,fosA=COMPLETE,gyrA_S83I=POINT,mph(A)=COMPLETE,ompK36_D135DGD=POINT,oqxA=COMPLETE,oqxB=COMPLETE,parC_S80I=POINT,sul1=COMPLETE
Klebsiella pneumoniae	KPC	"KP184","KPC","SRS1678828"		PDT000428702.1	2018-12-31T22:56:39Z	Israel	clinical		PDS000105033.2	4		SAMN05751287		aac(6')-Ib=COMPLETE,aadA2=COMPLETE,aadA2=PARTIAL_END_OF_CONTIG,aph(3')-Ia=COMPLETE,blaKPC-3=COMPLETE,blaSHV-11=COMPLETE,catA1=COMPLETE,dfrA12=COMPLETE,emrD=COMPLETE,fosA=COMPLETE,gyrA_S83I=POINT,mph(A)=COMPLETE,ompK36_D135DGD=POINT,oqxA=COMPLETE,oqxB=COMPLETE,parC_S80I=POINT,sul1=COMPLETE
Klebsiella pneumoniae	KPC	"KP185","KPC","SRS1678830"		PDT000428703.1	2018-12-31T22:56:39Z	Israel	clinical		PDS000188947.32	25	45	SAMN05751288		aadA2=COMPLETE,blaKPC-3=COMPLETE,blaOXA=MISTRANSLATION,blaSHV-11=COMPLETE,blaTEM-1=COMPLETE,emrD=COMPLETE,fosA=COMPLETE,gyrA_S83I=POINT,oqxA=COMPLETE,oqxB=COMPLETE,parC_S80I=POINT,sul1=COMPLETE
Klebsiella pneumoniae	KPC	"KP187","KPC","SRS1678829"		PDT000428704.1	2018-12-31T22:56:39Z	Israel	clinical		PDS000105033.2	0		SAMN05751289		aac(6')-Ib=COMPLETE,aadA2=COMPLETE,aadA2=PARTIAL_END_OF_CONTIG,aph(3')-Ia=COMPLETE,blaKPC-3=COMPLETE,blaSHV-11=COMPLETE,catA1=COMPLETE,dfrA12=COMPLETE,emrD=COMPLETE,fosA=COMPLETE,gyrA_S83I=POINT,mph(A)=COMPLETE,ompK36_D135DGD=POINT,oqxA=COMPLETE,oqxB=COMPLETE,parC_S80I=POINT,sul1=COMPLETE
Klebsiella pneumoniae	KPC	"KP188","KPC","SRS1678831"		PDT000428705.1	2018-12-31T22:56:39Z	Israel	clinical		PDS000105033.2	1		SAMN05751290		aac(6')-Ib=COMPLETE,aadA2=COMPLETE,aph(3')-Ia=COMPLETE,blaKPC-3=COMPLETE,blaSHV-11=COMPLETE,catA1=COMPLETE,dfrA12=COMPLETE,emrD=COMPLETE,fosA=COMPLETE,gyrA_S83I=POINT,mph(A)=COMPLETE,ompK36_D135DGD=POINT,oqxA=COMPLETE,oqxB=COMPLETE,parC_S80I=POINT,sul1=COMPLETE
Klebsiella pneumoniae	KPC	"KP189","KPC","SRS1678832"		PDT000428706.1	2018-12-31T22:56:40Z	Israel	clinical		PDS000105033.2	0		SAMN05751291		aac(6')-Ib=COMPLETE,aadA2=COMPLETE,aadA2=PARTIAL_END_OF_CONTIG,aph(3')-Ia=COMPLETE,blaKPC-3=COMPLETE,blaSHV-11=COMPLETE,catA1=COMPLETE,dfrA12=COMPLETE,emrD=COMPLETE,fosA=COMPLETE,gyrA_S83I=POINT,mph(A)=COMPLETE,ompK36_D135DGD=POINT,oqxA=COMPLETE,oqxB=COMPLETE,parC_S80I=POINT,sul1=COMPLETE
Klebsiella pneumoniae	KPC	"KP190","KPC","SRS1678833"		PDT000428707.1	2018-12-31T22:56:40Z	Israel	clinical		PDS000105033.2	1		SAMN05751292		aac(6')-Ib=COMPLETE,aadA2=COMPLETE,aadA2=PARTIAL_END_OF_CONTIG,aph(3')-Ia=COMPLETE,blaKPC-3=COMPLETE,blaSHV-11=COMPLETE,catA1=COMPLETE,dfrA12=COMPLETE,emrD=COMPLETE,fosA=COMPLETE,gyrA_S83I=POINT,mph(A)=COMPLETE,ompK36_D135DGD=POINT,oqxA=COMPLETE,oqxB=COMPLETE,parC_S80I=POINT,sul1=COMPLETE
Klebsiella pneumoniae	KPC	"KP21","KPC","SRS1678834"		PDT000428708.1	2018-12-31T22:56:40Z	Israel	clinical		PDS000171574.16	1		SAMN05751237		aac(6')-Ib=COMPLETE,aadA2=COMPLETE,aadA2=PARTIAL_END_OF_CONTIG,aph(3')-Ia=COMPLETE,blaKPC-3=COMPLETE,blaOXA=MISTRANSLATION,blaSHV-11=COMPLETE,blaTEM-1=COMPLETE,blaTEM=PARTIAL_END_OF_CONTIG,catA1=COMPLETE,dfrA12=COMPLETE,emrD=COMPLETE,fosA=COMPLETE,gyrA_S83I=POINT,mph(A)=COMPLETE,ompK36_D135DGD=POINT,oqxA=COMPLETE,oqxB=COMPLETE,parC_S80I=POINT,sul1=COMPLETE
Klebsiella pneumoniae	KPC	"KP191","KPC","SRS1678835"		PDT000428709.1	2018-12-31T22:56:40Z	Israel	clinical		PDS000105033.2	6		SAMN05751293		aac(6')-Ib=COMPLETE,aadA2=COMPLETE,aadA2=PARTIAL_END_OF_CONTIG,aph(3')-Ia=COMPLETE,blaKPC-3=COMPLETE,blaSHV-11=COMPLETE,catA1=COMPLETE,dfrA12=COMPLETE,emrD=COMPLETE,fosA=COMPLETE,gyrA_S83I=POINT,mph(A)=COMPLETE,ompK36_D135DGD=POINT,oqxA=COMPLETE,oqxB=COMPLETE,parC_S80I=POINT,sul1=COMPLETE
Klebsiella pneumoniae	KPC	"KP192","KPC","SRS1678836"		PDT000428710.1	2018-12-31T22:56:40Z	Israel	clinical		PDS000105033.2	1		SAMN05751294		aac(6')-Ib=COMPLETE,aadA2=COMPLETE,aadA2=PARTIAL_END_OF_CONTIG,aph(3')-Ia=COMPLETE,blaKPC-3=COMPLETE,blaSHV-11=COMPLETE,catA1=COMPLETE,dfrA12=COMPLETE,emrD=COMPLETE,fosA=COMPLETE,gyrA_S83I=POINT,mph(A)=COMPLETE,ompK36_D135DGD=POINT,oqxA=COMPLETE,oqxB=COMPLETE,parC_S80I=POINT,sul1=COMPLETE
Klebsiella pneumoniae	KPC	"KP193","KPC","SRS1678837"		PDT000428711.1	2018-12-31T22:56:41Z	Israel	clinical		PDS000105033.2	0		SAMN05751295		aac(6')-Ib=COMPLETE,aadA2=COMPLETE,aph(3')-Ia=COMPLETE,blaKPC-3=COMPLETE,blaSHV-11=COMPLETE,catA1=COMPLETE,dfrA12=COMPLETE,emrD=COMPLETE,fosA=COMPLETE,gyrA_S83I=POINT,mph(A)=COMPLETE,ompK36_D135DGD=POINT,oqxA=COMPLETE,oqxB=COMPLETE,parC_S80I=POINT,sul1=COMPLETE
Klebsiella pneumoniae	KPC	"KP194","KPC","SRS1678838"		PDT000428712.1	2018-12-31T22:56:41Z	Israel	clinical		PDS000105033.2	3		SAMN05751296		aac(6')-Ib=COMPLETE,aadA2=COMPLETE,aadA2=PARTIAL_END_OF_CONTIG,aph(3')-Ia=COMPLETE,blaKPC-3=COMPLETE,blaSHV-11=COMPLETE,catA1=COMPLETE,dfrA12=COMPLETE,emrD=COMPLETE,fosA=COMPLETE,gyrA_S83I=POINT,mph(A)=COMPLETE,ompK36_D135DGD=POINT,oqxA=COMPLETE,oqxB=COMPLETE,parC_S80I=POINT,sul1=COMPLETE
Klebsiella pneumoniae	KPC	"KP195","KPC","SRS1678839"		PDT000428713.1	2018-12-31T22:56:41Z	Israel	clinical		PDS000105033.2	0		SAMN05751297		aac(6')-Ib=COMPLETE,aadA2=COMPLETE,aadA2=PARTIAL_END_OF_CONTIG,aph(3')-Ia=COMPLETE,blaKPC-3=COMPLETE,blaSHV-11=COMPLETE,catA1=COMPLETE,dfrA12=COMPLETE,emrD=COMPLETE,fosA=COMPLETE,gyrA_S83I=POINT,mph(A)=COMPLETE,ompK36_D135DGD=POINT,oqxA=COMPLETE,oqxB=COMPLETE,parC_S80I=POINT,sul1=COMPLETE
Klebsiella pneumoniae	KPC	"KP196","KPC","SRS1678840"		PDT000428714.1	2018-12-31T22:56:41Z	Israel	clinical		PDS000105033.2	0		SAMN05751298		aac(6')-Ib=COMPLETE,aadA2=COMPLETE,blaKPC-3=COMPLETE,blaSHV-11=COMPLETE,emrD=COMPLETE,fosA=COMPLETE,gyrA_S83I=POINT,ompK36_D135DGD=POINT,oqxA=COMPLETE,oqxB=COMPLETE,parC_S80I=POINT,sul1=COMPLETE
Klebsiella pneumoniae	KPC	"KP197","KPC","SRS1678842"		PDT000428715.1	2018-12-31T22:56:41Z	Israel	clinical		PDS000105033.2	2		SAMN05751299		aac(6')-Ib=COMPLETE,aadA2=COMPLETE,aadA2=PARTIAL_END_OF_CONTIG,aph(3')-Ia=COMPLETE,blaKPC-3=COMPLETE,blaSHV-11=COMPLETE,catA1=COMPLETE,dfrA12=COMPLETE,emrD=COMPLETE,fosA=COMPLETE,gyrA_S83I=POINT,mph(A)=COMPLETE,ompK36_D135DGD=POINT,oqxA=COMPLETE,oqxB=COMPLETE,parC_S80I=POINT,sul1=COMPLETE
Klebsiella pneumoniae	KPC	"KP198","KPC","SRS1678841"		PDT000428716.1	2018-12-31T22:56:42Z	Israel	clinical		PDS000105033.2	0		SAMN05751300		aac(6')-Ib=COMPLETE,aadA2=COMPLETE,aadA2=PARTIAL_END_OF_CONTIG,aph(3')-Ia=COMPLETE,blaKPC-3=COMPLETE,blaSHV-11=COMPLETE,catA1=COMPLETE,dfrA12=COMPLETE,emrD=COMPLETE,fosA=COMPLETE,gyrA_S83I=POINT,mph(A)=COMPLETE,ompK36_D135DGD=POINT,oqxA=COMPLETE,oqxB=COMPLETE,parC_S80I=POINT,sul1=COMPLETE
Klebsiella pneumoniae	KPC	"KP199","KPC","SRS1678843"		PDT000428717.1	2018-12-31T22:56:42Z	Israel	clinical		PDS000105033.2	4		SAMN05751301		aac(6')-Ib=COMPLETE,aadA2=COMPLETE,aph(3')-Ia=COMPLETE,blaKPC-3=COMPLETE,blaSHV-11=COMPLETE,catA1=COMPLETE,dfrA12=COMPLETE,emrD=COMPLETE,fosA=COMPLETE,gyrA_S83I=POINT,mph(A)=COMPLETE,ompK36_D135DGD=POINT,oqxA=COMPLETE,oqxB=COMPLETE,parC_S80I=POINT,sul1=COMPLETE
Klebsiella pneumoniae	KPC	"KP200","KPC","SRS1678844"		PDT000428718.1	2018-12-31T22:56:42Z	Israel	clinical		PDS000171574.16	6		SAMN05751302		aac(6')-Ib=COMPLETE,aadA2=COMPLETE,aadA2=PARTIAL_END_OF_CONTIG,aph(3')-Ia=COMPLETE,blaKPC-3=COMPLETE,blaOXA=MISTRANSLATION,blaSHV-11=COMPLETE,blaTEM-1=COMPLETE,blaTEM=PARTIAL_END_OF_CONTIG,catA1=COMPLETE,dfrA12=COMPLETE,emrD=COMPLETE,fosA=COMPLETE,gyrA_S83I=POINT,mph(A)=COMPLETE,oqxA=COMPLETE,oqxB=COMPLETE,parC_S80I=POINT,sul1=COMPLETE
Klebsiella pneumoniae	KPC	"KP22","KPC","SRS1678845"		PDT000428719.1	2018-12-31T22:56:42Z	Israel	clinical		PDS000171574.16	5		SAMN05751238		aac(6')-Ib=COMPLETE,aadA2=COMPLETE,aadA2=PARTIAL_END_OF_CONTIG,aph(3')-Ia=COMPLETE,blaKPC-3=COMPLETE,blaOXA=MISTRANSLATION,blaSHV-11=COMPLETE,blaTEM-1=COMPLETE,blaTEM=PARTIAL_END_OF_CONTIG,catA1=COMPLETE,dfrA12=COMPLETE,emrD=COMPLETE,fosA=COMPLETE,gyrA_S83I=POINT,mph(A)=COMPLETE,ompK36_D135DGD=POINT,oqxA=COMPLETE,oqxB=COMPLETE,parC_S80I=POINT,sul1=COMPLETE
Klebsiella pneumoniae	KPC	"KP201","KPC","SRS1678846"		PDT000428720.1	2018-12-31T22:56:42Z	Israel	clinical		PDS000105033.2	2		SAMN05751303		aac(6')-Ib=COMPLETE,aadA2=COMPLETE,aadA2=PARTIAL_END_OF_CONTIG,aph(3')-Ia=COMPLETE,blaKPC-3=COMPLETE,blaSHV-11=COMPLETE,catA1=COMPLETE,dfrA12=COMPLETE,emrD=COMPLETE,fosA=COMPLETE,gyrA_S83I=POINT,mph(A)=COMPLETE,ompK36_D135DGD=POINT,oqxA=COMPLETE,oqxB=COMPLETE,parC_S80I=POINT,sul1=COMPLETE
Klebsiella pneumoniae	KPC	"KP202","KPC","SRS1678847"		PDT000428721.1	2018-12-31T22:56:43Z	Israel	clinical		PDS000105033.2	0		SAMN05751304		aac(6')-Ib=COMPLETE,aadA2=COMPLETE,aadA2=PARTIAL_END_OF_CONTIG,aph(3')-Ia=COMPLETE,blaKPC-3=COMPLETE,blaSHV-11=COMPLETE,catA1=COMPLETE,dfrA12=COMPLETE,emrD=COMPLETE,fosA=COMPLETE,gyrA_S83I=POINT,mph(A)=COMPLETE,ompK36_D135DGD=POINT,oqxA=COMPLETE,oqxB=COMPLETE,parC_S80I=POINT,sul1=COMPLETE
Klebsiella pneumoniae	KPC	"KP203","KPC","SRS1678848"		PDT000428722.1	2018-12-31T22:56:43Z	Israel	clinical		PDS000105033.2	2		SAMN05751305		aac(6')-Ib=COMPLETE,aadA2=COMPLETE,aph(3')-Ia=COMPLETE,blaKPC-3=COMPLETE,blaSHV-11=COMPLETE,catA1=COMPLETE,dfrA12=COMPLETE,emrD=COMPLETE,fosA=COMPLETE,gyrA_S83I=POINT,mph(A)=COMPLETE,ompK36_D135DGD=POINT,oqxA=COMPLETE,oqxB=COMPLETE,parC_S80I=POINT,sul1=COMPLETE
Klebsiella pneumoniae	KPC	"KP204","KPC","SRS1678849"		PDT000428723.1	2018-12-31T22:56:43Z	Israel	clinical		PDS000105033.2	4		SAMN05751306		aac(6')-Ib=COMPLETE,aadA2=COMPLETE,aadA2=PARTIAL_END_OF_CONTIG,aph(3')-Ia=COMPLETE,blaKPC-3=COMPLETE,blaSHV-11=COMPLETE,catA1=COMPLETE,dfrA12=COMPLETE,emrD=COMPLETE,fosA=COMPLETE,gyrA_S83I=POINT,mph(A)=COMPLETE,ompK36_D135DGD=POINT,oqxA=COMPLETE,oqxB=COMPLETE,parC_S80I=POINT,sul1=COMPLETE
Klebsiella pneumoniae	KPC	"KP205","KPC","SRS1678850"		PDT000428724.1	2018-12-31T22:56:43Z	Israel	clinical		PDS000105033.2	1		SAMN05751307		aac(6')-Ib=COMPLETE,aadA2=COMPLETE,aadA2=PARTIAL_END_OF_CONTIG,aph(3')-Ia=COMPLETE,blaKPC-3=COMPLETE,blaSHV-11=COMPLETE,catA1=COMPLETE,dfrA12=COMPLETE,emrD=COMPLETE,fosA=COMPLETE,gyrA_S83I=POINT,mph(A)=COMPLETE,ompK36_D135DGD=POINT,oqxA=COMPLETE,oqxB=COMPLETE,parC_S80I=POINT,sul1=COMPLETE
Klebsiella pneumoniae	KPC	"KP206","KPC","SRS1678851"		PDT000428725.1	2018-12-31T22:56:44Z	Israel	clinical		PDS000105033.2	1		SAMN05751308		aac(6')-Ib=COMPLETE,aadA2=COMPLETE,aadA2=PARTIAL_END_OF_CONTIG,aph(3')-Ia=COMPLETE,blaKPC-3=COMPLETE,blaSHV-11=COMPLETE,catA1=COMPLETE,dfrA12=COMPLETE,emrD=COMPLETE,fosA=COMPLETE,gyrA_S83I=POINT,mph(A)=COMPLETE,ompK36_D135DGD=POINT,oqxA=COMPLETE,oqxB=COMPLETE,parC_S80I=POINT,sul1=COMPLETE
Klebsiella pneumoniae	KPC	"KP207","KPC","SRS1678852"		PDT000428726.1	2018-12-31T22:56:44Z	Israel	clinical		PDS000171574.16	6		SAMN05751309		aac(6')-Ib=COMPLETE,aadA2=COMPLETE,aadA2=PARTIAL_END_OF_CONTIG,aph(3')-Ia=COMPLETE,blaKPC-3=COMPLETE,blaOXA=MISTRANSLATION,blaSHV-11=COMPLETE,blaTEM-1=COMPLETE,blaTEM=PARTIAL_END_OF_CONTIG,catA1=COMPLETE,dfrA12=COMPLETE,emrD=COMPLETE,fosA=COMPLETE,gyrA_S83I=POINT,mph(A)=COMPLETE,oqxA=COMPLETE,oqxB=COMPLETE,parC_S80I=POINT,sul1=COMPLETE
Klebsiella pneumoniae	KPC	"KP208","KPC","SRS1678853"		PDT000428727.1	2018-12-31T22:56:44Z	Israel	clinical		PDS000105033.2	2		SAMN05751310		aac(6')-Ib=COMPLETE,aadA2=COMPLETE,aph(3')-Ia=COMPLETE,blaKPC-3=COMPLETE,blaSHV-11=COMPLETE,catA1=COMPLETE,dfrA12=COMPLETE,emrD=COMPLETE,fosA=COMPLETE,gyrA_S83I=POINT,mph(A)=COMPLETE,ompK36_D135DGD=POINT,oqxA=COMPLETE,oqxB=COMPLETE,parC_S80I=POINT,sul1=COMPLETE
Klebsiella pneumoniae	KPC	"KP210","KPC","SRS1678854"		PDT000428728.1	2018-12-31T22:56:44Z	Israel	clinical		PDS000105033.2	13		SAMN05751311		aac(6')-Ib=COMPLETE,aadA2=COMPLETE,aadA2=PARTIAL_END_OF_CONTIG,aph(3')-Ia=COMPLETE,blaKPC-3=COMPLETE,blaSHV-11=COMPLETE,catA1=COMPLETE,dfrA12=COMPLETE,emrD=COMPLETE,fosA=COMPLETE,gyrA_S83I=POINT,mph(A)=COMPLETE,ompK36_D135DGD=POINT,oqxA=COMPLETE,oqxB=COMPLETE,parC_S80I=POINT,sul1=COMPLETE
Klebsiella pneumoniae	KPC	"KP211","KPC","SRS1678855"		PDT000428729.1	2018-12-31T22:56:44Z	Israel	clinical		PDS000045571.1	18		SAMN05751312		aac(6')-Ib=COMPLETE,aadA2=COMPLETE,aph(3')-Ia=COMPLETE,blaKPC-3=COMPLETE,blaSHV-11=COMPLETE,blaTEM-1=COMPLETE,blaTEM=PARTIAL_END_OF_CONTIG,emrD=COMPLETE,floR=COMPLETE,fosA=COMPLETE,gyrA_S83I=POINT,ompK36_D135DGD=POINT,oqxA=COMPLETE,oqxB=COMPLETE,parC_S80I=POINT,sul1=COMPLETE,sul2=COMPLETE
Klebsiella pneumoniae	KPC	"KP23","KPC","SRS1678856"		PDT000428730.1	2018-12-31T22:56:44Z	Israel	clinical		PDS000171574.16	0		SAMN05751239		aac(6')-Ib=COMPLETE,aadA2=COMPLETE,aadA2=PARTIAL_END_OF_CONTIG,aph(3')-Ia=COMPLETE,blaKPC-3=COMPLETE,blaOXA=MISTRANSLATION,blaSHV-11=COMPLETE,blaTEM-1=COMPLETE,blaTEM=PARTIAL_END_OF_CONTIG,catA1=COMPLETE,dfrA12=COMPLETE,emrD=COMPLETE,fosA=COMPLETE,gyrA_S83I=POINT,mph(A)=COMPLETE,ompK36_D135DGD=POINT,oqxA=COMPLETE,oqxB=COMPLETE,parC_S80I=POINT,sul1=COMPLETE
Klebsiella pneumoniae	KPC	"KP212","KPC","SRS1678857"		PDT000428731.1	2018-12-31T22:56:45Z	Israel	clinical		PDS000105033.2	10		SAMN05751313		aac(6')-Ib=COMPLETE,aadA2=COMPLETE,aadA2=PARTIAL_END_OF_CONTIG,aph(3')-Ia=COMPLETE,blaKPC-3=COMPLETE,blaSHV-11=COMPLETE,catA1=COMPLETE,dfrA12=COMPLETE,emrD=COMPLETE,fosA=COMPLETE,gyrA_S83I=POINT,mph(A)=COMPLETE,ompK36_D135DGD=POINT,oqxA=COMPLETE,oqxB=COMPLETE,parC_S80I=POINT,sul1=COMPLETE
Klebsiella pneumoniae	KPC	"KP213","KPC","SRS1678858"		PDT000428732.1	2018-12-31T22:56:45Z	Israel	clinical		PDS000105033.2	5		SAMN05751314		aac(6')-Ib=COMPLETE,aadA2=COMPLETE,aadA2=PARTIAL_END_OF_CONTIG,blaKPC-3=COMPLETE,blaSHV-11=COMPLETE,catA1=COMPLETE,dfrA12=COMPLETE,emrD=COMPLETE,fosA=COMPLETE,gyrA_S83I=POINT,ompK36_D135DGD=POINT,oqxA=COMPLETE,oqxB=COMPLETE,parC_S80I=POINT,sul1=COMPLETE
Klebsiella pneumoniae	KPC	"KP214","KPC","SRS1678859"		PDT000428733.1	2018-12-31T22:56:45Z	Israel	clinical		PDS000171574.16	25		SAMN05751315		aac(6')-Ib=COMPLETE,aadA2=COMPLETE,aadA2=PARTIAL_END_OF_CONTIG,aph(3')-Ia=COMPLETE,blaKPC-3=COMPLETE,blaOXA=MISTRANSLATION,blaSHV-11=COMPLETE,blaTEM-1=COMPLETE,blaTEM=PARTIAL_END_OF_CONTIG,catA1=COMPLETE,dfrA12=COMPLETE,emrD=COMPLETE,fosA=COMPLETE,gyrA_S83I=POINT,mph(A)=COMPLETE,ompK36_D135DGD=POINT,oqxA=COMPLETE,oqxB=COMPLETE,parC_S80I=POINT,sul1=COMPLETE
Klebsiella pneumoniae	KPC	"KP215","KPC","SRS1678860"		PDT000428734.1	2018-12-31T22:56:45Z	Israel	clinical		PDS000105033.2	12		SAMN05751316		aac(6')-Ib=COMPLETE,aadA2=COMPLETE,aadA2=PARTIAL_END_OF_CONTIG,aph(3')-Ia=COMPLETE,blaKPC-3=COMPLETE,blaSHV-11=COMPLETE,catA1=COMPLETE,dfrA12=COMPLETE,emrD=COMPLETE,fosA=COMPLETE,gyrA_S83I=POINT,mph(A)=COMPLETE,ompK36_D135DGD=POINT,oqxA=COMPLETE,oqxB=COMPLETE,parC_S80I=POINT,sul1=COMPLETE
Klebsiella pneumoniae	KPC	"KP230","KPC","SRS1678861"		PDT000428735.1	2018-12-31T22:56:45Z	Israel	clinical		PDS000188947.32	1	38	SAMN05751317		aac(6')-Ib=COMPLETE,aadA2=COMPLETE,aadA2=PARTIAL_END_OF_CONTIG,blaKPC-3=COMPLETE,blaOXA=MISTRANSLATION,blaSHV-11=COMPLETE,blaTEM-1=COMPLETE,blaTEM=PARTIAL_END_OF_CONTIG,catA1=COMPLETE,dfrA12=COMPLETE,emrD=COMPLETE,fosA=COMPLETE,gyrA_S83I=POINT,mph(A)=COMPLETE,ompK36_D135DGD=POINT,oqxA=COMPLETE,oqxB=COMPLETE,parC_S80I=POINT,sul1=COMPLETE
Klebsiella pneumoniae	KPC	"KP231","KPC","SRS1678862"		PDT000428736.1	2018-12-31T22:56:46Z	Israel	clinical		PDS000188947.32	0	37	SAMN05751318		aac(6')-Ib=COMPLETE,aadA2=COMPLETE,aadA2=PARTIAL_END_OF_CONTIG,blaKPC-3=COMPLETE,blaOXA=MISTRANSLATION,blaSHV-11=COMPLETE,blaTEM-1=COMPLETE,blaTEM=PARTIAL_END_OF_CONTIG,catA1=COMPLETE,dfrA12=COMPLETE,emrD=COMPLETE,fosA=COMPLETE,gyrA_S83I=POINT,mph(A)=COMPLETE,ompK36_D135DGD=POINT,oqxA=COMPLETE,oqxB=COMPLETE,parC_S80I=POINT,sul1=COMPLETE
Klebsiella pneumoniae	KPC	"KP232","KPC","SRS1678863"		PDT000428737.1	2018-12-31T22:56:46Z	Israel	clinical		PDS000188947.32	2	37	SAMN05751319		aac(6')-Ib=COMPLETE,aadA2=COMPLETE,aadA2=PARTIAL_END_OF_CONTIG,blaKPC-3=COMPLETE,blaOXA=MISTRANSLATION,blaSHV-11=COMPLETE,blaTEM-1=COMPLETE,blaTEM=PARTIAL_END_OF_CONTIG,catA1=COMPLETE,dfrA12=COMPLETE,emrD=COMPLETE,fosA=COMPLETE,gyrA_S83I=POINT,mph(A)=COMPLETE,ompK36_D135DGD=POINT,oqxA=COMPLETE,oqxB=COMPLETE,parC_S80I=POINT,sul1=COMPLETE
Klebsiella pneumoniae	KPC	"KP233","KPC","SRS1678864"		PDT000428738.1	2018-12-31T22:56:46Z	Israel	clinical		PDS000188947.32	0	37	SAMN05751320		aac(6')-Ib=COMPLETE,aadA2=COMPLETE,aadA2=PARTIAL_END_OF_CONTIG,blaKPC-3=COMPLETE,blaOXA=MISTRANSLATION,blaSHV-11=COMPLETE,blaTEM-1=COMPLETE,blaTEM=PARTIAL_END_OF_CONTIG,catA1=COMPLETE,dfrA12=COMPLETE,emrD=COMPLETE,fosA=COMPLETE,gyrA_S83I=POINT,mph(A)=COMPLETE,ompK36_D135DGD=POINT,oqxA=COMPLETE,oqxB=COMPLETE,parC_S80I=POINT,sul1=COMPLETE
Klebsiella pneumoniae	KPC	"KP234","KPC","SRS1678865"		PDT000428739.1	2018-12-31T22:56:46Z	Israel	clinical		PDS000171574.16	13		SAMN05751321		aac(6')-Ib=COMPLETE,aadA2=COMPLETE,aadA2=PARTIAL_END_OF_CONTIG,blaKPC-3=COMPLETE,blaOXA=MISTRANSLATION,blaSHV-11=COMPLETE,blaTEM-1=COMPLETE,blaTEM=PARTIAL_END_OF_CONTIG,catA1=COMPLETE,dfrA12=COMPLETE,emrD=COMPLETE,fosA=COMPLETE,gyrA_S83I=POINT,mph(A)=COMPLETE,ompK36_D135DGD=POINT,oqxA=COMPLETE,oqxB=COMPLETE,parC_S80I=POINT,sul1=COMPLETE
Klebsiella pneumoniae	KPC	"KP235","KPC","SRS1678866"		PDT000428740.1	2018-12-31T22:56:47Z	Israel	clinical		PDS000171574.16	12		SAMN05751322		aac(3)-IIe=COMPLETE,aac(6')-Ib3=COMPLETE,aac(6')-Ib=COMPLETE,aac(6')-Ib=PARTIAL_END_OF_CONTIG,aadA2=COMPLETE,aadA2=PARTIAL_END_OF_CONTIG,aph(3'')-Ib=PARTIAL,aph(3')-Ia=COMPLETE,blaKPC-3=COMPLETE,blaOXA=MISTRANSLATION,blaOXA=PARTIAL,blaSHV-11=COMPLETE,blaTEM-1=COMPLETE,blaTEM-30=COMPLETE,blaTEM=PARTIAL_END_OF_CONTIG,catA1=COMPLETE,dfrA12=COMPLETE,dfrA14=COMPLETE,dfrA50=COMPLETE,emrD=COMPLETE,fosA=…
Klebsiella pneumoniae	KPC	"KP24","KPC","SRS1678867"		PDT000428741.1	2018-12-31T22:56:47Z	Israel	clinical		PDS000171574.16	0		SAMN05751240		aac(6')-Ib=COMPLETE,aadA2=COMPLETE,aadA2=PARTIAL_END_OF_CONTIG,aph(3')-Ia=COMPLETE,blaKPC-3=COMPLETE,blaOXA=MISTRANSLATION,blaSHV-11=COMPLETE,blaTEM-1=COMPLETE,blaTEM=PARTIAL_END_OF_CONTIG,catA1=COMPLETE,dfrA12=COMPLETE,emrD=COMPLETE,fosA=COMPLETE,gyrA_S83I=POINT,mph(A)=COMPLETE,ompK36_D135DGD=POINT,oqxA=COMPLETE,oqxB=COMPLETE,parC_S80I=POINT,sul1=COMPLETE
Klebsiella pneumoniae	KPC	"KP236","KPC","SRS1678868"		PDT000428742.1	2018-12-31T22:56:47Z	Israel	clinical		PDS000171574.16	31		SAMN05751323		aac(6')-Ib=COMPLETE,aadA2=COMPLETE,blaKPC-3=COMPLETE,blaOXA=MISTRANSLATION,blaSHV-11=COMPLETE,blaTEM-1=COMPLETE,blaTEM=PARTIAL_END_OF_CONTIG,emrD=COMPLETE,fosA=COMPLETE,gyrA_S83I=POINT,ompK36_D135DGD=POINT,oqxA=COMPLETE,oqxB=COMPLETE,parC_S80I=POINT,sul1=COMPLETE
Klebsiella pneumoniae	KPC	"KP237","KPC","SRS1678870"		PDT000428743.1	2018-12-31T22:56:48Z	Israel	clinical		PDS000171574.16	12		SAMN05751324		aac(3)-IIe=COMPLETE,aac(6')-Ib3=COMPLETE,aac(6')-Ib=COMPLETE,aac(6')-Ib=PARTIAL_END_OF_CONTIG,aadA2=COMPLETE,aadA2=PARTIAL_END_OF_CONTIG,aph(3'')-Ib=PARTIAL,aph(3')-Ia=COMPLETE,blaKPC-3=COMPLETE,blaOXA=MISTRANSLATION,blaOXA=PARTIAL,blaSHV-11=COMPLETE,blaTEM-1=COMPLETE,blaTEM-30=COMPLETE,blaTEM=COMPLETE,blaTEM=PARTIAL_END_OF_CONTIG,catA1=COMPLETE,dfrA12=COMPLETE,dfrA14=COMPLETE,emrD=COMPLETE,fosA=…
Klebsiella pneumoniae	KPC	"KP238","KPC","SRS1678871"		PDT000428744.1	2018-12-31T22:56:48Z	Israel	clinical		PDS000171574.16	14		SAMN05751325		aac(6')-Ib=COMPLETE,aadA2=COMPLETE,blaKPC-3=COMPLETE,blaOXA=MISTRANSLATION,blaSHV-11=COMPLETE,blaTEM-1=COMPLETE,blaTEM=PARTIAL_END_OF_CONTIG,emrD=COMPLETE,fosA=COMPLETE,gyrA_S83I=POINT,lapB_V43G=POINT,ompK36_D135DGD=POINT,oqxA=COMPLETE,oqxB=COMPLETE,parC_S80I=POINT,sul1=COMPLETE
Klebsiella pneumoniae	KPC	"KP239","KPC","SRS1678872"		PDT000428745.1	2018-12-31T22:56:48Z	Israel	clinical		PDS000171574.16	1		SAMN05751326		aac(6')-Ib=COMPLETE,aadA2=COMPLETE,aadA2=PARTIAL_END_OF_CONTIG,aph(3')-Ia=COMPLETE,blaKPC-3=COMPLETE,blaOXA=MISTRANSLATION,blaSHV-11=COMPLETE,blaTEM-1=COMPLETE,blaTEM=PARTIAL_END_OF_CONTIG,catA1=COMPLETE,dfrA12=COMPLETE,emrD=COMPLETE,fosA=COMPLETE,gyrA_S83I=POINT,mph(A)=COMPLETE,ompK36_D135DGD=POINT,oqxA=COMPLETE,oqxB=COMPLETE,parC_S80I=POINT,sul1=COMPLETE
Klebsiella pneumoniae	KPC	"KP240","KPC","SRS1678873"		PDT000428746.1	2018-12-31T22:56:48Z	Israel	clinical		PDS000171574.16	3		SAMN05751327		aac(6')-Ib=COMPLETE,aadA2=COMPLETE,aph(3')-Ia=COMPLETE,blaKPC-3=COMPLETE,blaOXA=MISTRANSLATION,blaSHV-11=COMPLETE,blaTEM-1=COMPLETE,blaTEM=PARTIAL_END_OF_CONTIG,catA1=COMPLETE,dfrA12=COMPLETE,emrD=COMPLETE,fosA=COMPLETE,gyrA_S83I=POINT,mph(A)=COMPLETE,ompK36_D135DGD=POINT,oqxA=COMPLETE,oqxB=COMPLETE,parC_S80I=POINT,sul1=COMPLETE
Klebsiella pneumoniae	KPC	"KP241","KPC","SRS1678874"		PDT000428747.1	2018-12-31T22:56:48Z	Israel	clinical		PDS000171574.16	1		SAMN05751328		aac(6')-Ib=COMPLETE,aadA2=COMPLETE,blaKPC-3=COMPLETE,blaSHV-11=COMPLETE,emrD=COMPLETE,fosA=COMPLETE,gyrA_S83I=POINT,ompK36_D135DGD=POINT,oqxA=COMPLETE,oqxB=COMPLETE,parC_S80I=POINT,sul1=COMPLETE
Klebsiella pneumoniae	KPC	"KP242","KPC","SRS1678875"		PDT000428748.1	2018-12-31T22:56:48Z	Israel	clinical		PDS000171574.16	4		SAMN05751329		aac(6')-Ib=COMPLETE,aadA2=COMPLETE,aadA2=PARTIAL_END_OF_CONTIG,aph(3')-Ia=COMPLETE,blaKPC-3=COMPLETE,blaOXA=MISTRANSLATION,blaSHV-11=COMPLETE,blaTEM-1=COMPLETE,blaTEM=PARTIAL_END_OF_CONTIG,catA1=COMPLETE,dfrA12=COMPLETE,emrD=COMPLETE,fosA=COMPLETE,gyrA_S83I=POINT,mph(A)=COMPLETE,ompK36_D135DGD=POINT,oqxA=COMPLETE,oqxB=COMPLETE,parC_S80I=POINT,sul1=COMPLETE
Klebsiella pneumoniae	KPC	"KP1909","KPC","SRS1678876"		PDT000428749.1	2018-12-31T22:56:49Z	Israel	clinical		PDS000171574.16	5		SAMN05751331		aac(6')-Ib=COMPLETE,aadA2=COMPLETE,aadA2=PARTIAL_END_OF_CONTIG,aph(3')-Ia=COMPLETE,blaKPC-3=COMPLETE,blaOXA=MISTRANSLATION,blaSHV-11=COMPLETE,blaTEM-1=COMPLETE,blaTEM=PARTIAL_END_OF_CONTIG,catA1=COMPLETE,dfrA12=COMPLETE,emrD=COMPLETE,fosA=COMPLETE,gyrA_S83I=POINT,mph(A)=COMPLETE,ompK36_D135DGD=POINT,oqxA=COMPLETE,oqxB=COMPLETE,parC_S80I=POINT,sul1=COMPLETE
Klebsiella pneumoniae	KPC	"KP1910","KPC","SRS1678877"		PDT000428750.1	2018-12-31T22:56:49Z	Israel	clinical		PDS000171574.16	5		SAMN05751332		aac(6')-Ib=COMPLETE,aadA2=COMPLETE,aadA2=PARTIAL_END_OF_CONTIG,aph(3')-Ia=COMPLETE,blaKPC-3=COMPLETE,blaOXA=MISTRANSLATION,blaSHV-11=COMPLETE,blaTEM-1=COMPLETE,blaTEM=PARTIAL_END_OF_CONTIG,catA1=COMPLETE,dfrA12=COMPLETE,emrD=COMPLETE,fosA=COMPLETE,gyrA_S83I=POINT,mph(A)=COMPLETE,ompK36_D135DGD=POINT,oqxA=COMPLETE,oqxB=COMPLETE,parC_S80I=POINT,sul1=COMPLETE
Klebsiella pneumoniae	KPC	"KP1911","KPC","SRS1678878"		PDT000428751.1	2018-12-31T22:56:49Z	Israel	clinical		PDS000105033.2	0		SAMN05751333		aac(6')-Ib=COMPLETE,aadA2=COMPLETE,aadA2=PARTIAL_END_OF_CONTIG,aph(3')-Ia=COMPLETE,blaKPC-3=COMPLETE,blaSHV-11=COMPLETE,catA1=COMPLETE,dfrA12=COMPLETE,emrD=COMPLETE,fosA=COMPLETE,gyrA_S83I=POINT,mph(A)=COMPLETE,ompK36_D135DGD=POINT,oqxA=COMPLETE,oqxB=COMPLETE,parC_S80I=POINT,sul1=COMPLETE
Klebsiella pneumoniae	KPC	"KP14_1","KPC","SRS1679215"		PDT000428752.1	2018-12-31T22:56:49Z	Israel	clinical		PDS000171574.16	7		SAMN05751230		aac(6')-Ib=COMPLETE,aadA2=COMPLETE,aadA2=PARTIAL_END_OF_CONTIG,aph(3')-Ia=COMPLETE,blaKPC-3=COMPLETE,blaOXA=MISTRANSLATION,blaSHV-11=COMPLETE,blaTEM-1=COMPLETE,blaTEM=PARTIAL_END_OF_CONTIG,catA1=COMPLETE,dfrA12=COMPLETE,emrD=COMPLETE,fosA=COMPLETE,gyrA_S83I=POINT,mph(A)=COMPLETE,ompK36_D135DGD=POINT,oqxA=COMPLETE,oqxB=COMPLETE,parC_S80I=POINT,sul1=COMPLETE
Klebsiella pneumoniae	GCID_CRE_0019	"GCID_CRE_0019","SRS4116110"		PDT000429860.1	2018-12-28T06:07:35Z	Egypt	clinical		PDS000045344.11	23		SAMN10527295	GCA_003977085.1	aac(6')-Ib=COMPLETE,aph(3')-Ia=COMPLETE,arr-2=COMPLETE,blaCTX-M-15=COMPLETE,blaNDM-1=COMPLETE,blaSHV-11=COMPLETE,ble=COMPLETE,catB=COMPLETE,dfrA12=COMPLETE,emrD=COMPLETE,fosA=COMPLETE,gyrA_S83I=POINT,mph(A)=COMPLETE,oqxA=COMPLETE,oqxB=COMPLETE,parC_S80I=POINT,qnrB1=COMPLETE,rmtF1=COMPLETE,sul1=COMPLETE
Klebsiella pneumoniae	GCID_CRE_0017	"GCID_CRE_0017","SRS4116104"		PDT000429861.1	2018-12-28T06:07:35Z	Egypt	clinical		PDS000045344.11	18		SAMN10527293	GCA_003977125.1	aac(6')-Ib=COMPLETE,aadA2=COMPLETE,aph(3')-Ia=COMPLETE,arr-2=COMPLETE,blaCTX-M-15=COMPLETE,blaSHV-11=COMPLETE,catB=COMPLETE,dfrA12=COMPLETE,emrD=COMPLETE,fosA=COMPLETE,gyrA_S83I=POINT,oqxA=COMPLETE,oqxB=COMPLETE,parC_S80I=POINT,qnrB1=COMPLETE,rmtF1=COMPLETE,sul1=COMPLETE
Klebsiella pneumoniae	GCID_CRE_0018	"GCID_CRE_0018","SRS4116111"		PDT000429865.1	2018-12-28T06:07:52Z	Egypt	clinical		PDS000045134.1	5		SAMN10527294	GCA_003977495.1	aac(3)-IId=PARTIAL_END_OF_CONTIG,aac(6')-Ib-cr5=COMPLETE,aadA2=COMPLETE,aadA5=COMPLETE,aph(3'')-Ib=COMPLETE,aph(3')-Ia=COMPLETE,aph(3')-VIb=COMPLETE,aph(6)-Id=COMPLETE,armA=COMPLETE,blaCMY-2=COMPLETE,blaOXA-1=COMPLETE,blaSHV-1=COMPLETE,blaTEM-1=COMPLETE,catB3=PARTIAL_END_OF_CONTIG,dfrA12=COMPLETE,dfrA17=COMPLETE,emrD=COMPLETE,floR=COMPLETE,fosA=COMPLETE,mph(A)=COMPLETE,mph(E)=COMPLETE,msr(E)=COMP…
Klebsiella pneumoniae	SMART372	"DRS040046","SMART372","SMARTMBL-039"		PDT000434770.1	2019-01-11T18:55:00Z	Saudi Arabia	clinical		PDS000042807.4	26		SAMD00055765	GCA_022268535.1	aac(3)-IIe=COMPLETE,aac(6')-Ib-cr5=COMPLETE,aac(6')-Ib-cr=PARTIAL_END_OF_CONTIG,aac(6')-Ib11=COMPLETE,aac(6')-Ib=COMPLETE,aac(6')-Ib=PARTIAL_END_OF_CONTIG,aac(6')-Il=COMPLETE,aadA1=COMPLETE,aadA1=PARTIAL_END_OF_CONTIG,aph(3'')-Ib=COMPLETE,aph(3'')-Ib=PARTIAL_END_OF_CONTIG,aph(3')-VIb=COMPLETE,aph(6)-Id=COMPLETE,aph(6)-Id=PARTIAL_END_OF_CONTIG,blaCMY-4=COMPLETE,blaCTX-M-14=COMPLETE,blaCTX-M-15=COM…
Klebsiella pneumoniae	SMART1449	"DRS040087","SMART1449","SMARTMBL-080"		PDT000434811.1	2019-01-11T18:55:09Z	Egypt	clinical		PDS000077168.1	8		SAMD00055806	GCA_022268015.1	aac(3)-IIe=COMPLETE,aac(6')-Il=COMPLETE,aadA15=COMPLETE,aadA1=COMPLETE,aph(3'')-Ib=COMPLETE,aph(3')-Ia=COMPLETE,aph(3')-VIb=COMPLETE,aph(6)-Id=COMPLETE,aph(6)-Id=PARTIAL_END_OF_CONTIG,blaCMY-2=COMPLETE,blaCTX-M-14=COMPLETE,blaSHV-1=COMPLETE,blaTEM-1=COMPLETE,blaVIM-1=COMPLETE,catA1=COMPLETE,dfrA1=COMPLETE,emrD=COMPLETE,fosA=COMPLETE,gyrA_D87N=POINT,gyrA_S83F=POINT,oqxA=COMPLETE,oqxB5=COMPLETE,par…
Klebsiella pneumoniae	79	"79","GCID_CRE_0150","SRS4614193"		PDT000495870.1	2019-04-23T05:00:29Z	Egypt: Tanta	clinical		PDS000045134.1	5		SAMN11388487	GCA_004802825.1	aac(3)-IId=COMPLETE,aac(6')-Ib-cr5=COMPLETE,aadA2=COMPLETE,aadA5=COMPLETE,aph(3'')-Ib=COMPLETE,aph(3')-Ia=COMPLETE,aph(3')-VIb=COMPLETE,aph(6)-Id=COMPLETE,armA=COMPLETE,blaCMY-2=COMPLETE,blaOXA-1=COMPLETE,blaSHV-1=COMPLETE,blaTEM-1=COMPLETE,catB3=PARTIAL_END_OF_CONTIG,dfrA12=COMPLETE,dfrA17=COMPLETE,emrD=COMPLETE,floR=COMPLETE,fosA=COMPLETE,mph(A)=COMPLETE,mph(E)=COMPLETE,msr(E)=COMPLETE,oqxA=COM…
Klebsiella pneumoniae	56	"56","GCID_CRE_0127","SRS4614167"		PDT000495872.1	2019-04-23T05:01:20Z	Egypt: Tanta	clinical		PDS000045131.5	6		SAMN11388466	GCA_004802855.1	aac(6')-Ib-cr5=COMPLETE,aph(3'')-Ib=COMPLETE,aph(6)-Id=COMPLETE,blaCTX-M-15=COMPLETE,blaOXA-1=COMPLETE,blaSHV-1=COMPLETE,blaTEM=PARTIAL_END_OF_CONTIG,catB3=PARTIAL_END_OF_CONTIG,dfrA14=COMPLETE,emrD=COMPLETE,fosA=COMPLETE,gyrA_D87N=POINT,gyrA_S83Y=POINT,ompK36_D135DGD=POINT,oqxA=COMPLETE,oqxB20=COMPLETE,parC_S80I=POINT,sul2=COMPLETE,tet(D)=COMPLETE
Klebsiella pneumoniae	77	"77","GCID_CRE_0148","SRS4614194"		PDT000495873.1	2019-04-23T05:01:23Z	Egypt: Tanta	clinical		PDS000044310.7	14		SAMN11388485	GCA_004802845.1	aac(6')-Ib-cr5=COMPLETE,aac(6')-Ib=COMPLETE,aadA16=COMPLETE,aadA1=COMPLETE,aph(3'')-Ib=COMPLETE,aph(3')-VI=COMPLETE,aph(6)-Id=COMPLETE,arr-3=COMPLETE,blaCTX-M-15=COMPLETE,blaNDM-1=COMPLETE,blaOXA-9=COMPLETE,blaSHV-11=COMPLETE,blaTEM=PARTIAL_END_OF_CONTIG,ble=COMPLETE,catA2=COMPLETE,dfrA27=COMPLETE,emrD=COMPLETE,fosA=COMPLETE,gyrA_S83I=POINT,oqxA=COMPLETE,oqxB=COMPLETE,parC_S80I=POINT,qnrB6=COMPLE…
Klebsiella pneumoniae	48	"48","GCID_CRE_0119","SRS4614160"		PDT000495874.1	2019-04-23T05:01:55Z	Egypt: Tanta	clinical		PDS000045131.5	1		SAMN11388459	GCA_004802905.1	aac(6')-Ib-cr5=COMPLETE,aph(3'')-Ib=COMPLETE,aph(3')-Ia=COMPLETE,aph(6)-Id=COMPLETE,blaCTX-M-15=COMPLETE,blaNDM-5=COMPLETE,blaOXA-1=COMPLETE,blaSHV-1=COMPLETE,blaTEM=PARTIAL_END_OF_CONTIG,ble=COMPLETE,catB3=PARTIAL_END_OF_CONTIG,dfrA14=COMPLETE,dfrA5=COMPLETE,emrD=COMPLETE,fosA=COMPLETE,gyrA_D87N=POINT,gyrA_S83Y=POINT,mph(A)=COMPLETE,ompK36_D135DGD=POINT,oqxA=COMPLETE,oqxB20=COMPLETE,parC_S80I=PO…
Klebsiella pneumoniae	47	"47","GCID_CRE_0118","SRS4614155"		PDT000495878.1	2019-04-23T05:02:41Z	Egypt: Tanta	clinical		PDS000045131.5	0		SAMN11388458	GCA_004802995.1	aac(6')-Ib-cr5=COMPLETE,aph(3'')-Ib=COMPLETE,aph(3')-Ia=COMPLETE,aph(6)-Id=COMPLETE,blaCTX-M-15=COMPLETE,blaNDM-5=COMPLETE,blaOXA-1=COMPLETE,blaSHV-1=COMPLETE,blaTEM=PARTIAL_END_OF_CONTIG,ble=COMPLETE,catB3=PARTIAL_END_OF_CONTIG,dfrA14=COMPLETE,dfrA5=COMPLETE,emrD=COMPLETE,fosA=COMPLETE,gyrA_D87N=POINT,gyrA_S83Y=POINT,mph(A)=COMPLETE,ompK36_D135DGD=POINT,oqxA=COMPLETE,oqxB20=COMPLETE,parC_S80I=PO…
Klebsiella pneumoniae	52	"52","GCID_CRE_0123","SRS4614159"		PDT000495879.1	2019-04-23T05:02:42Z	Egypt: Tanta	clinical		PDS000045135.27	20		SAMN11388463	GCA_004803035.1	aac(3)-IIe=COMPLETE,aac(6')-Ib-cr5=COMPLETE,aph(3'')-Ib=COMPLETE,aph(6)-Id=COMPLETE,blaCTX-M-15=COMPLETE,blaNDM-1=COMPLETE,blaOXA-1=COMPLETE,blaSHV-11=COMPLETE,blaTEM-1=COMPLETE,ble=COMPLETE,catB3=PARTIAL_END_OF_CONTIG,dfrA50=COMPLETE,emrD=COMPLETE,fosA=COMPLETE,gyrA_S83I=POINT,oqxA=COMPLETE,oqxB=COMPLETE,parC_S80I=POINT,qnrB1=COMPLETE
Klebsiella pneumoniae	78	"78","GCID_CRE_0149","SRS4614195"		PDT000495880.1	2019-04-23T05:03:12Z	Egypt: Tanta	clinical		PDS000079301.1	23		SAMN11388486	GCA_004802965.1	aac(6')-Ib-cr5=COMPLETE,aadA16=COMPLETE,aph(3'')-Ib=COMPLETE,aph(3')-VIb=COMPLETE,aph(6)-Id=COMPLETE,arr-3=COMPLETE,blaCTX-M-15=COMPLETE,blaOXA-48=COMPLETE,blaSHV-1=COMPLETE,blaTEM-1=COMPLETE,dfrA27=COMPLETE,emrD=COMPLETE,fosA=COMPLETE,gyrA_D87N=POINT,gyrA_S83Y=POINT,ompK36_D135DGD=POINT,oqxA=COMPLETE,oqxB20=COMPLETE,parC_S80I=POINT,qnrB6=COMPLETE,sul1=COMPLETE,sul2=COMPLETE,tet(D)=COMPLETE
Klebsiella pneumoniae	51	"51","GCID_CRE_0122","SRS4614161"		PDT000495883.1	2019-04-23T05:03:34Z	Egypt: Tanta	clinical		PDS000104512.15	26		SAMN11388462	GCA_004803095.1	aac(6')-Ib=COMPLETE,aadA1=COMPLETE,aph(3')-Ia=COMPLETE,aph(3')-VI=COMPLETE,armA=COMPLETE,blaCTX-M-15=COMPLETE,blaNDM-1=COMPLETE,blaOXA-9=COMPLETE,blaSHV-1=COMPLETE,blaTEM-1=COMPLETE,ble=COMPLETE,dfrA14=COMPLETE,dfrA5=COMPLETE,emrD=COMPLETE,fosA=COMPLETE,gyrA_D87N=POINT,gyrA_S83Y=POINT,mph(A)=COMPLETE,mph(E)=COMPLETE,msr(E)=COMPLETE,ompK36_D135DGD=POINT,oqxA=COMPLETE,oqxB20=COMPLETE,parC_S80I=POIN…
Klebsiella pneumoniae	76	"76","GCID_CRE_0147","SRS4614188"		PDT000495884.1	2019-04-23T05:04:03Z	Egypt: Tanta	clinical		PDS000045131.5	0		SAMN11388484	GCA_004803145.1	aac(6')-Ib-cr5=COMPLETE,aph(3'')-Ib=COMPLETE,aph(3')-Ia=COMPLETE,aph(6)-Id=COMPLETE,blaCTX-M-15=COMPLETE,blaNDM-5=COMPLETE,blaOXA-1=COMPLETE,blaSHV-1=COMPLETE,blaTEM=PARTIAL_END_OF_CONTIG,ble=COMPLETE,catB3=PARTIAL_END_OF_CONTIG,dfrA14=COMPLETE,dfrA5=COMPLETE,emrD=COMPLETE,fosA=COMPLETE,gyrA_D87N=POINT,gyrA_S83Y=POINT,mph(A)=COMPLETE,ompK36_D135DGD=POINT,oqxA=COMPLETE,oqxB20=COMPLETE,parC_S80I=PO…
Klebsiella pneumoniae	49	"49","GCID_CRE_0120","SRS4614156"		PDT000495885.1	2019-04-23T05:04:20Z	Egypt: Tanta	clinical		PDS000045131.5	1		SAMN11388460	GCA_004803185.1	aac(6')-Ib-cr5=COMPLETE,aph(3'')-Ib=COMPLETE,aph(3')-Ia=COMPLETE,aph(6)-Id=COMPLETE,blaCTX-M-15=COMPLETE,blaNDM-5=COMPLETE,blaOXA-1=COMPLETE,blaSHV-1=COMPLETE,blaTEM=PARTIAL_END_OF_CONTIG,ble=COMPLETE,catB3=PARTIAL_END_OF_CONTIG,dfrA14=COMPLETE,dfrA50=COMPLETE,dfrA5=COMPLETE,emrD=COMPLETE,fosA=COMPLETE,gyrA_D87N=POINT,gyrA_S83Y=POINT,mph(A)=COMPLETE,ompK36_D135DGD=POINT,oqxA=COMPLETE,oqxB20=COMPL…
Klebsiella pneumoniae	55	"55","GCID_CRE_0126","SRS4614162"		PDT000495886.1	2019-04-23T05:04:25Z	Egypt: Tanta	clinical		PDS000240474.1	18		SAMN11388465	GCA_004803225.1	aac(6')-Ib=COMPLETE,aadA1=COMPLETE,aph(3')-Ia=COMPLETE,armA=COMPLETE,arr-3=COMPLETE,blaOXA-1=COMPLETE,blaOXA-9=COMPLETE,blaSHV-11=COMPLETE,blaTEM-1=COMPLETE,catB3=COMPLETE,dfrA50=COMPLETE,dfrA5=COMPLETE,emrD=COMPLETE,fosA=COMPLETE,gyrA_S83I=POINT,mph(A)=COMPLETE,mph(E)=COMPLETE,msr(E)=COMPLETE,oqxA=COMPLETE,oqxB=COMPLETE,parC_S80I=POINT,sul1=COMPLETE,sul2=COMPLETE
Klebsiella pneumoniae	63	"63","GCID_CRE_0134","SRS4614168"		PDT000495887.1	2019-04-23T05:04:25Z	Egypt: Tanta	clinical		PDS000240474.1	15		SAMN11388471	GCA_004803235.1	aac(6')-Ib=COMPLETE,aadA1=COMPLETE,aph(3')-Ia=COMPLETE,aph(3')-VI=PARTIAL_END_OF_CONTIG,armA=COMPLETE,arr-3=COMPLETE,blaCTX-M-15=COMPLETE,blaNDM-1=COMPLETE,blaOXA-1=COMPLETE,blaOXA-9=COMPLETE,blaSHV-11=COMPLETE,blaTEM-1=COMPLETE,ble=COMPLETE,catB3=COMPLETE,dfrA50=COMPLETE,emrD=COMPLETE,fosA=COMPLETE,gyrA_S83I=POINT,mph(A)=COMPLETE,mph(E)=COMPLETE,msr(E)=COMPLETE,oqxA=COMPLETE,oqxB=COMPLETE,parC_S…
Klebsiella pneumoniae	53	"53","GCID_CRE_0124","SRS4614164"		PDT000495890.1	2019-04-23T05:04:56Z	Egypt: Tanta	clinical		PDS000045131.5	6		SAMN11388464	GCA_004803315.1	aac(6')-Ib-cr5=COMPLETE,aph(3'')-Ib=PARTIAL_END_OF_CONTIG,aph(6)-Id=COMPLETE,blaCTX-M-15=COMPLETE,blaOXA-1=COMPLETE,blaOXA-48=COMPLETE,blaSHV-1=COMPLETE,blaTEM=PARTIAL_END_OF_CONTIG,catB3=PARTIAL_END_OF_CONTIG,dfrA14=COMPLETE,emrD=COMPLETE,fosA=COMPLETE,gyrA_D87N=POINT,gyrA_S83Y=POINT,ompK36_D135DGD=POINT,oqxA=COMPLETE,oqxB20=COMPLETE,parC_S80I=POINT,sul2=COMPLETE,tet(D)=COMPLETE
Klebsiella pneumoniae	pneumoniae	"OM442","SRS4818221","pneumoniae"		PDT000534811.1	2019-07-01T15:31:21Z	Oman	clinical		PDS000240474.1	1		SAMN11853676		aac(6')-Ib-cr5=COMPLETE,aac(6')-Ib=COMPLETE,aadA1=COMPLETE,aph(3')-VI=COMPLETE,arr-3=COMPLETE,blaCTX-M-15=COMPLETE,blaNDM-1=COMPLETE,blaOXA-1=COMPLETE,blaOXA-9=COMPLETE,blaSHV-11=COMPLETE,blaTEM-1=COMPLETE,blaTEM=COMPLETE,ble=COMPLETE,catB3=COMPLETE,emrD=COMPLETE,fosA=COMPLETE,gyrA_S83I=POINT,oqxA=COMPLETE,oqxB=COMPLETE,parC_S80I=POINT,qnrS1=COMPLETE,sul1=COMPLETE
Klebsiella pneumoniae	pneumoniae	"OM334","SRS4818220","pneumoniae"		PDT000534812.1	2019-07-01T15:31:21Z	Oman	clinical		PDS000219448.13	7		SAMN11853675		aac(6')-Ib=COMPLETE,aadA2=COMPLETE,arr-2=COMPLETE,blaCTX-M-15=COMPLETE,blaCTX-M=COMPLETE,blaOXA-232=COMPLETE,blaSHV-1=COMPLETE,blaTEM-1=COMPLETE,catA1=COMPLETE,catB=COMPLETE,dfrA12=COMPLETE,emrD=COMPLETE,erm(B)=COMPLETE,fosA=COMPLETE,gyrA_S83I=POINT,mph(A)=COMPLETE,ompK36_T136TDT=POINT,oqxA=COMPLETE,oqxB=PARTIAL_END_OF_CONTIG,parC_S80I=POINT,qnrS1=COMPLETE,rmtF1=COMPLETE,sul1=COMPLETE
Klebsiella pneumoniae	pneumoniae	"OM193","SRS4818219","pneumoniae"		PDT000534813.1	2019-07-01T15:31:21Z	Oman	clinical		PDS000046910.95	5	30	SAMN11853674		aac(3)-IIe=COMPLETE,aac(6')-Ib-cr5=COMPLETE,aadA2=COMPLETE,aph(3')-Ia=COMPLETE,blaCTX-M-15=COMPLETE,blaDHA-1=COMPLETE,blaOXA-1=COMPLETE,blaSHV-11=COMPLETE,catB3=PARTIAL,catB3=PARTIAL_END_OF_CONTIG,dfrA12=COMPLETE,dfrA1=COMPLETE,emrD=COMPLETE,fosA=COMPLETE,gyrA_S83I=POINT,mph(A)=COMPLETE,oqxA=COMPLETE,oqxB=COMPLETE,parC_S80I=POINT,qnrB4=COMPLETE,sul1=COMPLETE
Klebsiella pneumoniae	pneumoniae	"OM3","SRS4818218","pneumoniae"		PDT000534814.1	2019-07-01T15:31:22Z	Oman	clinical		PDS000219448.13	9		SAMN11853673		aac(6')-Ib=COMPLETE,aadA2=COMPLETE,arr-2=COMPLETE,blaCTX-M-15=COMPLETE,blaCTX-M=COMPLETE,blaOXA-232=COMPLETE,blaSHV-11=COMPLETE,blaSHV-12=COMPLETE,blaSHV-1=COMPLETE,blaSHV-5=COMPLETE,blaSHV=PARTIAL_END_OF_CONTIG,blaTEM-1=COMPLETE,catA1=COMPLETE,catB=COMPLETE,dfrA12=COMPLETE,emrD=COMPLETE,erm(B)=COMPLETE,fosA=COMPLETE,gyrA_S83I=POINT,mph(A)=COMPLETE,ompK36_T136TDT=POINT,oqxA=COMPLETE,oqxB=PARTIAL_…
Klebsiella pneumoniae	pneumoniae	"OM322","SRS4818217","pneumoniae"		PDT000534815.1	2019-07-01T15:31:22Z	Oman	clinical		PDS000046911.4	2		SAMN11853672		aac(3)-IId=COMPLETE,aac(6')-Ib=PARTIAL,aac(6')-Ib=PARTIAL_END_OF_CONTIG,aadA1=COMPLETE,aph(3')-VI=COMPLETE,blaCMY-6=COMPLETE,blaCTX-M-15=COMPLETE,blaDHA=PARTIAL,blaNDM-1=COMPLETE,blaOXA=MISTRANSLATION,blaSHV-11=COMPLETE,blaTEM-1=COMPLETE,ble=COMPLETE,dfrA50=COMPLETE,emrD=COMPLETE,fosA=COMPLETE,gyrA_S83I=POINT,oqxA=COMPLETE,oqxB=COMPLETE,parC_S80I=POINT,rmtC=COMPLETE,sul1=COMPLETE
Klebsiella pneumoniae	pneumoniae	"OM5764","SRS4818216","pneumoniae"		PDT000534816.1	2019-07-01T15:31:22Z	Oman	clinical		PDS000117506.31	25		SAMN11853671	GCA_022329305.1	aac(6')-Ib'=COMPLETE,aac(6')-Ib-cr5=COMPLETE,aac(6')-Ib-cr=PARTIAL_END_OF_CONTIG,aac(6')-Ib=COMPLETE,aadA2=COMPLETE,armA=COMPLETE,arr-2=COMPLETE,blaCTX-M-15=COMPLETE,blaOXA-1=COMPLETE,blaOXA-232=COMPLETE,blaSHV-11=COMPLETE,blaSHV-1=COMPLETE,blaSHV-28=COMPLETE,blaTEM-1=COMPLETE,catA1=COMPLETE,catB3=PARTIAL_END_OF_CONTIG,catB=COMPLETE,dfrA12=COMPLETE,dfrA14=COMPLETE,dfrA1=COMPLETE,emrD=COMPLETE,erm…
Klebsiella pneumoniae	pneumoniae	"OM730","SRS4818215","pneumoniae"		PDT000534817.1	2019-07-01T15:31:22Z	Oman	clinical		PDS000219448.13	1		SAMN11853670		aac(6')-Ib=COMPLETE,aadA2=COMPLETE,arr-2=COMPLETE,blaCTX-M-15=COMPLETE,blaCTX-M=COMPLETE,blaSHV-1=COMPLETE,blaTEM-1=COMPLETE,catA1=COMPLETE,catB=COMPLETE,dfrA12=COMPLETE,emrD=COMPLETE,erm(B)=COMPLETE,fosA=COMPLETE,gyrA_S83I=POINT,mph(A)=COMPLETE,ompK36_T136TDT=POINT,oqxA=COMPLETE,oqxB=PARTIAL_END_OF_CONTIG,parC_S80I=POINT,pmrB_T157P=POINT,qnrS1=COMPLETE,rmtF1=COMPLETE,sul1=COMPLETE
Klebsiella pneumoniae	pneumoniae	"OM39","SRS4818214","pneumoniae"		PDT000534818.1	2019-07-01T15:31:22Z	Oman	clinical		PDS000046917.1	39		SAMN11853669		blaCTX-M-15=COMPLETE,blaNDM-1=COMPLETE,blaOXA-232=COMPLETE,blaSHV-28=COMPLETE,ble=COMPLETE,dfrA51=COMPLETE,emrD=COMPLETE,fosA=COMPLETE,gyrA_D87A=POINT,gyrA_S83F=POINT,oqxA=COMPLETE,oqxB=COMPLETE,parC_S80I=POINT,ramR_A19V=POINT,rmtC=COMPLETE,sul1=COMPLETE
Klebsiella pneumoniae	pneumoniae	"OM1057","SRS4818213","pneumoniae"		PDT000534819.1	2019-07-01T15:31:22Z	Oman	clinical		PDS000046911.4	2		SAMN11853668		aac(3)-IId=COMPLETE,aac(6')-Ib=PARTIAL,aac(6')-Ib=PARTIAL_END_OF_CONTIG,aadA1=COMPLETE,aph(3')-VI=COMPLETE,blaCMY-6=COMPLETE,blaCTX-M-15=COMPLETE,blaDHA=PARTIAL,blaNDM-1=COMPLETE,blaOXA=MISTRANSLATION,blaSHV-11=COMPLETE,blaTEM-1=COMPLETE,ble=COMPLETE,dfrA50=COMPLETE,emrD=COMPLETE,fosA=COMPLETE,gyrA_S83I=POINT,oqxA=COMPLETE,oqxB=COMPLETE,parC_S80I=POINT,rmtC=COMPLETE,sul1=COMPLETE
Klebsiella pneumoniae	pneumoniae	"OM715","SRS4818212","pneumoniae"		PDT000534820.2	2019-11-26T21:40:10Z	Oman	clinical		PDS000219448.13	0		SAMN11853667	GCA_022210905.1	aac(6')-Ib=COMPLETE,aadA2=COMPLETE,arr-2=COMPLETE,blaCTX-M-15=COMPLETE,blaCTX-M=COMPLETE,blaOXA-232=COMPLETE,blaSHV-1=COMPLETE,blaTEM-1=COMPLETE,catA1=COMPLETE,catB=COMPLETE,dfrA12=COMPLETE,emrD=COMPLETE,erm(B)=COMPLETE,fosA=COMPLETE,gyrA_S83I=POINT,mph(A)=COMPLETE,ompK36_T136TDT=POINT,oqxA=COMPLETE,oqxB=PARTIAL_END_OF_CONTIG,parC_S80I=POINT,pmrB_T157P=POINT,qnrS1=COMPLETE,rmtF1=COMPLETE,rmtF=PAR…
Klebsiella pneumoniae	pneumoniae	"OM235","SRS4818211","pneumoniae"		PDT000534821.1	2019-07-01T15:31:23Z	Oman	clinical		PDS000219448.13	0		SAMN11853655	GCA_022329265.1	aac(6')-Ib=COMPLETE,aadA2=COMPLETE,arr-2=COMPLETE,blaCTX-M-15=COMPLETE,blaCTX-M=COMPLETE,blaOXA-232=COMPLETE,blaSHV-1=COMPLETE,blaTEM-1=COMPLETE,catA1=COMPLETE,catB=COMPLETE,dfrA12=COMPLETE,emrD=COMPLETE,erm(B)=COMPLETE,fosA=COMPLETE,gyrA_S83I=POINT,mph(A)=COMPLETE,ompK36_T136TDT=POINT,oqxA=COMPLETE,oqxB=PARTIAL_END_OF_CONTIG,parC_S80I=POINT,pmrB_T157P=POINT,qnrS1=COMPLETE,rmtF1=COMPLETE,sul1=COM…
Klebsiella pneumoniae	pneumoniae	"OM246","SRS4818210","pneumoniae"		PDT000534822.1	2019-07-01T15:31:23Z	Oman	clinical		PDS000219448.13	0		SAMN11853656		aac(6')-Ib=COMPLETE,aadA2=COMPLETE,arr-2=COMPLETE,blaCTX-M-15=COMPLETE,blaCTX-M=COMPLETE,blaOXA-232=COMPLETE,blaSHV-11=COMPLETE,blaSHV-12=COMPLETE,blaSHV-1=COMPLETE,blaSHV-5=COMPLETE,blaTEM-1=COMPLETE,catA1=COMPLETE,catB=COMPLETE,dfrA12=COMPLETE,emrD=COMPLETE,erm(B)=COMPLETE,fosA=COMPLETE,gyrA_S83I=POINT,mph(A)=COMPLETE,ompK36_T136TDT=POINT,oqxA=COMPLETE,oqxB=PARTIAL_END_OF_CONTIG,parC_S80I=POINT…
Klebsiella pneumoniae	pneumoniae	"OM300","SRS4818209","pneumoniae"		PDT000534823.1	2019-07-01T15:31:23Z	Oman	clinical		PDS000046911.4	4		SAMN11853653		aac(3)-IId=COMPLETE,aac(6')-Ib=PARTIAL,aac(6')-Ib=PARTIAL_END_OF_CONTIG,aadA1=COMPLETE,aph(3')-VI=COMPLETE,blaCMY-6=COMPLETE,blaCTX-M-15=COMPLETE,blaDHA=PARTIAL,blaNDM-1=COMPLETE,blaOXA=MISTRANSLATION,blaSHV-11=COMPLETE,blaTEM-1=COMPLETE,ble=COMPLETE,dfrA50=COMPLETE,emrD=COMPLETE,fosA=COMPLETE,gyrA_S83I=POINT,oqxA=COMPLETE,oqxB=COMPLETE,parC_S80I=POINT,rmtC=COMPLETE,sul1=COMPLETE
Klebsiella pneumoniae	pneumoniae	"OM290","SRS4818208","pneumoniae"		PDT000534824.1	2019-07-01T15:31:23Z	Oman	clinical		PDS000046911.4	1		SAMN11853654		aac(3)-IId=COMPLETE,aac(6')-Ib=PARTIAL,aac(6')-Ib=PARTIAL_END_OF_CONTIG,aadA1=COMPLETE,aph(3')-VI=COMPLETE,blaCMY-6=COMPLETE,blaCTX-M-15=COMPLETE,blaDHA=PARTIAL,blaNDM-1=COMPLETE,blaOXA=MISTRANSLATION,blaSHV-11=COMPLETE,blaTEM-1=COMPLETE,ble=COMPLETE,dfrA50=COMPLETE,emrD=COMPLETE,fosA=COMPLETE,gyrA_S83I=POINT,oqxA=COMPLETE,oqxB=COMPLETE,parC_S80I=POINT,rmtC=COMPLETE,sul1=COMPLETE
Klebsiella pneumoniae	pneumoniae	"OM588","SRS4818207","pneumoniae"		PDT000534825.1	2019-07-01T15:31:23Z	Oman	clinical		PDS000046919.12	1		SAMN11853651		aac(3)-IIe=COMPLETE,aadA1=COMPLETE,aadA1=PARTIAL_END_OF_CONTIG,aadA2=COMPLETE,aadA2=PARTIAL_END_OF_CONTIG,aph(3'')-Ib=COMPLETE,aph(3')-VIb=COMPLETE,blaCTX-M-14=COMPLETE,blaCTX-M-15=COMPLETE,blaOXA-48=COMPLETE,blaSHV-1=COMPLETE,blaTEM=COMPLETE,cmlA1=COMPLETE,dfrA14=COMPLETE,emrD=COMPLETE,floR=COMPLETE,fosA=COMPLETE,gyrA_D87N=POINT,gyrA_S83Y=POINT,mph(A)=COMPLETE,ompK36_D135DGD=POINT,oqxA=COMPLETE,…
Klebsiella pneumoniae	pneumoniae	"OM1234","SRS4818206","pneumoniae"		PDT000534826.1	2019-07-01T15:31:23Z	Oman	clinical		PDS000219448.13	5		SAMN11853652	GCA_022329225.1	aac(6')-Ib=COMPLETE,aadA2=COMPLETE,arr-2=COMPLETE,blaCTX-M-15=COMPLETE,blaCTX-M=COMPLETE,blaOXA-232=COMPLETE,blaSHV-11=COMPLETE,blaSHV-12=COMPLETE,blaSHV-1=COMPLETE,blaSHV-5=COMPLETE,blaSHV=PARTIAL_END_OF_CONTIG,blaTEM-1=COMPLETE,catA1=COMPLETE,catB=COMPLETE,dfrA12=COMPLETE,emrD=COMPLETE,erm(B)=COMPLETE,fosA=COMPLETE,gyrA_S83I=POINT,mph(A)=COMPLETE,ompK36_T136TDT=POINT,oqxA=COMPLETE,oqxB=PARTIAL_…
Klebsiella pneumoniae	pneumoniae	"OM536","SRS4818205","pneumoniae"		PDT000534827.1	2019-07-01T15:31:24Z	Oman	clinical		PDS000046911.4	0		SAMN11853649		aac(3)-IId=COMPLETE,aac(6')-Ib=PARTIAL,aac(6')-Ib=PARTIAL_END_OF_CONTIG,aadA1=COMPLETE,aph(3')-VI=COMPLETE,blaCMY-6=COMPLETE,blaCTX-M-15=COMPLETE,blaDHA=PARTIAL,blaNDM-1=COMPLETE,blaOXA=MISTRANSLATION,blaSHV-11=COMPLETE,blaTEM-1=COMPLETE,ble=COMPLETE,dfrA50=COMPLETE,emrD=COMPLETE,fosA=COMPLETE,gyrA_S83I=POINT,oqxA=COMPLETE,oqxB=COMPLETE,parC_S80I=POINT,rmtC=COMPLETE,sul1=COMPLETE
Klebsiella pneumoniae	pneumoniae	"OM568","SRS4818204","pneumoniae"		PDT000534828.1	2019-07-01T15:31:24Z	Oman	clinical		PDS000046919.12	20		SAMN11853650		aac(3)-IIe=COMPLETE,aadA1=COMPLETE,aadA1=PARTIAL_END_OF_CONTIG,aadA2=COMPLETE,aadA2=PARTIAL_END_OF_CONTIG,aph(3'')-Ib=COMPLETE,aph(3')-VIb=COMPLETE,blaCTX-M-14=COMPLETE,blaCTX-M-15=COMPLETE,blaOXA-48=COMPLETE,blaSHV-1=COMPLETE,blaTEM=COMPLETE,cmlA1=COMPLETE,dfrA14=COMPLETE,emrD=COMPLETE,floR=COMPLETE,fosA=COMPLETE,gyrA_D87N=POINT,gyrA_S83Y=POINT,mph(A)=COMPLETE,ompK36_D135DGD=POINT,oqxA=COMPLETE,…
Klebsiella pneumoniae	pneumoniae	"OM124","SRS4818203","pneumoniae"		PDT000534829.1	2019-07-01T15:31:24Z	Oman	clinical		PDS000046911.4	1		SAMN11853647	GCA_022329245.1	aac(3)-IId=COMPLETE,aac(6')-Ib=PARTIAL_END_OF_CONTIG,aadA1=COMPLETE,aph(3')-VI=COMPLETE,blaCMY-6=COMPLETE,blaCTX-M-15=COMPLETE,blaDHA=PARTIAL,blaNDM-1=COMPLETE,blaOXA=MISTRANSLATION,blaSHV-11=COMPLETE,blaTEM-1=COMPLETE,ble=COMPLETE,dfrA50=COMPLETE,emrD=COMPLETE,fosA=COMPLETE,gyrA_S83I=POINT,oqxA=COMPLETE,oqxB=COMPLETE,parC_S80I=POINT,rmtC=COMPLETE,sul1=COMPLETE
Klebsiella pneumoniae	pneumoniae	"OM501","SRS4818202","pneumoniae"		PDT000534830.1	2019-07-01T15:31:24Z	Oman	clinical		PDS000046919.12	1		SAMN11853648		aac(3)-IIe=COMPLETE,aadA1=COMPLETE,aadA1=PARTIAL_END_OF_CONTIG,aadA2=COMPLETE,aadA2=PARTIAL_END_OF_CONTIG,aph(3'')-Ib=COMPLETE,aph(3')-VIb=COMPLETE,blaCTX-M-14=COMPLETE,blaCTX-M-15=COMPLETE,blaOXA-48=COMPLETE,blaSHV-1=COMPLETE,blaTEM=COMPLETE,cmlA1=COMPLETE,dfrA14=COMPLETE,emrD=COMPLETE,floR=COMPLETE,fosA=COMPLETE,gyrA_D87N=POINT,gyrA_S83Y=POINT,mph(A)=COMPLETE,ompK36_D135DGD=POINT,oqxA=COMPLETE,…
Klebsiella pneumoniae	pneumoniae	"OM1036","SRS4818201","pneumoniae"		PDT000534831.1	2019-07-01T15:31:24Z	Oman	clinical		PDS000046911.4	12		SAMN11853663		aac(3)-IId=COMPLETE,aac(6')-Ib-cr5=COMPLETE,aac(6')-Ib=COMPLETE,aadA1=COMPLETE,aph(3')-VI=COMPLETE,blaCMY-6=COMPLETE,blaCMY=PARTIAL_END_OF_CONTIG,blaDHA=PARTIAL,blaNDM-1=COMPLETE,blaNDM=COMPLETE,blaOXA-1=COMPLETE,blaOXA-232=COMPLETE,blaOXA=MISTRANSLATION,blaSHV-11=COMPLETE,blaTEM-1=COMPLETE,blaTEM=COMPLETE,ble=COMPLETE,catB3=PARTIAL,catB3=PARTIAL_END_OF_CONTIG,emrD=COMPLETE,fosA=COMPLETE,gyrA_S83…
Klebsiella pneumoniae	pneumoniae	"OM5488","SRS4818200","pneumoniae"		PDT000534832.1	2019-07-01T15:31:24Z	Oman	clinical		PDS000060581.77	16		SAMN11853664	GCA_022329185.1	aac(6')-Ib-cr5=COMPLETE,aadA2=COMPLETE,armA=COMPLETE,blaCTX-M-15=COMPLETE,blaOXA-1=COMPLETE,blaOXA-232=COMPLETE,blaSHV-28=COMPLETE,blaTEM-1=COMPLETE,catB3=PARTIAL_END_OF_CONTIG,dfrA12=COMPLETE,dfrA14=COMPLETE,dfrA1=COMPLETE,emrD=COMPLETE,fosA=COMPLETE,gyrA_D87G=POINT,gyrA_S83Y=POINT,mph(E)=COMPLETE,msr(E)=COMPLETE,ompK36_D135DGD=POINT,oqxA=COMPLETE,oqxB=COMPLETE,parC_S80I=POINT,pmrB_T157P=POINT,s…
Klebsiella pneumoniae	pneumoniae	"OM872","SRS4818199","pneumoniae"		PDT000534833.1	2019-07-01T15:31:24Z	Oman	clinical		PDS000219448.13	1		SAMN11853661	GCA_022329205.1	aac(6')-Ib=COMPLETE,aadA2=COMPLETE,arr-2=COMPLETE,blaCTX-M-15=COMPLETE,blaCTX-M=COMPLETE,blaOXA-232=COMPLETE,blaSHV-1=COMPLETE,blaTEM-1=COMPLETE,catB=COMPLETE,dfrA12=COMPLETE,emrD=COMPLETE,fosA=COMPLETE,gyrA_S83I=POINT,ompK36_T136TDT=POINT,oqxA=COMPLETE,oqxB=PARTIAL_END_OF_CONTIG,parC_S80I=POINT,pmrB_S85R=POINT,qnrS1=COMPLETE,rmtF1=COMPLETE,sul1=COMPLETE
Klebsiella pneumoniae	pneumoniae	"OM1004","SRS4818198","pneumoniae"		PDT000534834.1	2019-07-01T15:31:25Z	Oman	clinical		PDS000219448.13	1		SAMN11853662	GCA_022329165.1	aac(6')-Ib=COMPLETE,aadA2=COMPLETE,arr-2=COMPLETE,blaCTX-M-15=COMPLETE,blaCTX-M=COMPLETE,blaOXA-232=COMPLETE,blaSHV-1=COMPLETE,blaTEM-1=COMPLETE,catB=COMPLETE,dfrA12=COMPLETE,emrD=COMPLETE,fosA=COMPLETE,gyrA_S83I=POINT,ompK36_T136TDT=POINT,oqxA=COMPLETE,oqxB=PARTIAL_END_OF_CONTIG,parC_S80I=POINT,pmrB_S85R=POINT,qnrS1=COMPLETE,rmtF1=COMPLETE,sul1=COMPLETE
Klebsiella pneumoniae	pneumoniae	"OM572","SRS4818197","pneumoniae"		PDT000534835.1	2019-07-01T15:31:25Z	Oman	clinical		PDS000046917.1	3		SAMN11853659		aac(6')-Ib-cr5=COMPLETE,aadA16=COMPLETE,arr-3=COMPLETE,blaCTX-M-15=COMPLETE,blaNDM-1=COMPLETE,blaSHV-28=COMPLETE,blaTEM-1=COMPLETE,ble=COMPLETE,dfrA27=COMPLETE,dfrA51=COMPLETE,emrD=COMPLETE,fosA=COMPLETE,gyrA_D87A=POINT,gyrA_S83F=POINT,mph(A)=COMPLETE,oqxA=COMPLETE,oqxB=COMPLETE,parC_S80I=POINT,ramR_A19V=POINT,rmtC=COMPLETE,sul1=COMPLETE,sul1=PARTIAL_END_OF_CONTIG,tet(A)=COMPLETE
Klebsiella pneumoniae	pneumoniae	"OM391","SRS4818195","pneumoniae"		PDT000534837.1	2019-07-01T15:31:25Z	Oman	clinical		PDS000219448.13	0		SAMN11853657		aac(6')-Ib=COMPLETE,aadA2=COMPLETE,arr-2=COMPLETE,blaCTX-M-15=COMPLETE,blaCTX-M=COMPLETE,blaOXA-232=COMPLETE,blaSHV-11=COMPLETE,blaSHV-12=COMPLETE,blaSHV-1=COMPLETE,blaSHV-5=COMPLETE,blaSHV=PARTIAL_END_OF_CONTIG,blaTEM-1=COMPLETE,catA1=COMPLETE,catB=COMPLETE,dfrA12=COMPLETE,emrD=COMPLETE,erm(B)=COMPLETE,fosA=COMPLETE,gyrA_S83I=POINT,mph(A)=COMPLETE,ompK36_T136TDT=POINT,oqxA=COMPLETE,oqxB=PARTIAL_…
Klebsiella pneumoniae	pneumoniae	"OM460","SRS4818194","pneumoniae"		PDT000534838.1	2019-07-01T15:31:25Z	Oman	clinical		PDS000219448.13	1		SAMN11853658		aac(6')-Ib=COMPLETE,aadA2=COMPLETE,arr-2=COMPLETE,blaCTX-M-15=COMPLETE,blaCTX-M=COMPLETE,blaOXA-232=COMPLETE,blaSHV-1=COMPLETE,blaTEM-1=COMPLETE,catB=COMPLETE,dfrA12=COMPLETE,emrD=COMPLETE,fosA=COMPLETE,gyrA_S83I=POINT,ompK36_T136TDT=POINT,oqxA=COMPLETE,oqxB=PARTIAL_END_OF_CONTIG,parC_S80I=POINT,pmrB_S85R=POINT,qnrS1=COMPLETE,rmtF1=COMPLETE,sul1=COMPLETE
Klebsiella pneumoniae	pneumoniae	"OM562","SRS4818193","pneumoniae"		PDT000534839.1	2019-07-01T15:31:25Z	Oman	clinical		PDS000046916.2	28		SAMN11853677		aac(3)-IId=COMPLETE,aac(6')-Ib-cr5=COMPLETE,aac(6')-Ib-cr=PARTIAL_END_OF_CONTIG,aac(6')-Ib=COMPLETE,aac(6')-Ib=PARTIAL_END_OF_CONTIG,aadA1=COMPLETE,aadA2=COMPLETE,aph(3')-Ia=COMPLETE,aph(3')-VI=COMPLETE,blaCTX-M-15=COMPLETE,blaNDM-1=COMPLETE,blaOXA-1=COMPLETE,blaOXA=MISTRANSLATION,blaSHV-28=COMPLETE,blaTEM-1=COMPLETE,blaTEM=COMPLETE,ble=COMPLETE,catB3=PARTIAL,catB3=PARTIAL_END_OF_CONTIG,dfrA12=CO…
Klebsiella pneumoniae	pneumoniae	"OM589","SRS4818192","pneumoniae"		PDT000534840.1	2019-07-01T15:31:25Z	Oman	clinical		PDS000006578.133	6		SAMN11853678		aac(6')-Ib=COMPLETE,aph(3'')-Ib=COMPLETE,aph(3'')-Ib=PARTIAL_END_OF_CONTIG,aph(6)-Id=COMPLETE,arr-2=COMPLETE,blaCTX-M-15=COMPLETE,blaOXA-181=COMPLETE,blaSHV-11=COMPLETE,blaTEM-1=COMPLETE,catA2=COMPLETE,catB=COMPLETE,dfrA12=COMPLETE,emrD=COMPLETE,fosA=COMPLETE,gyrA_S83I=POINT,ompK36_T136TDT=POINT,oqxA=COMPLETE,oqxB=COMPLETE,parC_S80I=POINT,rmtF1=COMPLETE,sul2=COMPLETE
Klebsiella pneumoniae	pneumoniae	"OM876","SRS4818191","pneumoniae"		PDT000534841.1	2019-07-01T15:31:26Z	Oman	clinical		PDS000046911.4	2		SAMN11853679		aac(3)-IId=COMPLETE,aac(6')-Ib=PARTIAL,aac(6')-Ib=PARTIAL_END_OF_CONTIG,aadA1=COMPLETE,aph(3')-VI=COMPLETE,blaCMY-6=COMPLETE,blaCTX-M-15=COMPLETE,blaDHA=PARTIAL,blaNDM-1=COMPLETE,blaOXA=MISTRANSLATION,blaSHV-11=COMPLETE,blaTEM-1=COMPLETE,ble=COMPLETE,dfrA50=COMPLETE,emrD=COMPLETE,fosA=COMPLETE,gyrA_S83I=POINT,oqxA=COMPLETE,oqxB=COMPLETE,parC_S80I=POINT,rmtC=COMPLETE,sul1=COMPLETE
Klebsiella pneumoniae	pneumoniae	"OM1794","SRS4818190","pneumoniae"		PDT000534842.1	2019-07-01T15:31:26Z	Oman	clinical		PDS000046910.95	4	33	SAMN11853680		aac(3)-IIe=COMPLETE,aac(6')-Ib-cr5=COMPLETE,aadA2=COMPLETE,aph(3')-Ia=COMPLETE,blaCTX-M-15=COMPLETE,blaNDM-1=COMPLETE,blaOXA-1=COMPLETE,blaSHV-11=COMPLETE,ble=COMPLETE,catB3=PARTIAL,catB3=PARTIAL_END_OF_CONTIG,dfrA12=COMPLETE,emrD=COMPLETE,fosA=COMPLETE,gyrA_S83I=POINT,mph(A)=COMPLETE,oqxA=COMPLETE,oqxB=COMPLETE,parC_S80I=POINT,rmtC=COMPLETE,sul1=COMPLETE,sul1=PARTIAL_END_OF_CONTIG,tet(A)=COMPLETE
Klebsiella pneumoniae	pneumoniae	"OM456","SRS4818189","pneumoniae"		PDT000534843.1	2019-07-01T15:31:26Z	Oman	clinical		PDS000046917.1	3		SAMN11853665		blaCTX-M-15=COMPLETE,blaNDM-1=COMPLETE,blaSHV-28=COMPLETE,ble=COMPLETE,dfrA51=COMPLETE,emrD=COMPLETE,fosA=COMPLETE,gyrA_D87A=POINT,gyrA_S83F=POINT,oqxA=COMPLETE,oqxB=COMPLETE,parC_S80I=POINT,ramR_A19V=POINT,rmtC=COMPLETE,sul1=COMPLETE
Klebsiella pneumoniae	pneumoniae	"OM496","SRS4818188","pneumoniae"		PDT000534844.1	2019-07-01T15:31:26Z	Oman	clinical		PDS000046917.1	3		SAMN11853666		aac(6')-Ib-cr5=COMPLETE,aadA16=COMPLETE,arr-3=COMPLETE,blaCTX-M-15=COMPLETE,blaNDM-1=COMPLETE,blaSHV-28=COMPLETE,blaTEM-1=COMPLETE,ble=COMPLETE,dfrA27=COMPLETE,dfrA51=COMPLETE,emrD=COMPLETE,fosA=COMPLETE,gyrA_D87A=POINT,gyrA_S83F=POINT,mph(A)=COMPLETE,oqxA=COMPLETE,oqxB=COMPLETE,parC_S80I=POINT,ramR_A19V=POINT,rmtC=COMPLETE,sul1=COMPLETE,sul1=PARTIAL_END_OF_CONTIG,tet(A)=COMPLETE
Klebsiella pneumoniae	pneumoniae	"OM1545","SRS5528995","pneumoniae"	O1v1	PDT000609771.1	2019-10-17T08:29:46Z	Oman	clinical		PDS000046919.12	0		SAMN13042028		aac(3)-IIe=COMPLETE,aac(6')-Ib=COMPLETE,aadA1=COMPLETE,aadA1=PARTIAL_END_OF_CONTIG,aadA2=COMPLETE,aadA2=PARTIAL_END_OF_CONTIG,aph(3'')-Ib=COMPLETE,aph(3')-VIb=COMPLETE,blaCTX-M-14=COMPLETE,blaOXA-48=COMPLETE,blaOXA-9=COMPLETE,blaSHV-1=COMPLETE,blaTEM-1=COMPLETE,blaTEM=PARTIAL_END_OF_CONTIG,cmlA1=COMPLETE,dfrA14=COMPLETE,emrD=COMPLETE,fosA=COMPLETE,gyrA_D87N=POINT,gyrA_S83Y=POINT,mph(A)=COMPLETE,o…
Klebsiella pneumoniae	pneumoniae	"OM1458","SRS5528993","pneumoniae"	O3b	PDT000609772.1	2019-10-17T08:29:46Z	Oman	clinical		PDS000046911.4	3		SAMN13042026		aac(3)-IId=COMPLETE,aac(6')-Ib=PARTIAL,aac(6')-Ib=PARTIAL_END_OF_CONTIG,aadA1=COMPLETE,blaCMY-6=COMPLETE,blaCTX-M-15=COMPLETE,blaDHA=PARTIAL,blaNDM-1=COMPLETE,blaOXA=MISTRANSLATION,blaSHV-11=COMPLETE,blaTEM-1=COMPLETE,ble=COMPLETE,dfrA50=COMPLETE,emrD=COMPLETE,fosA=COMPLETE,gyrA_S83I=POINT,ompK36_W125STOP=POINT,oqxA=COMPLETE,oqxB=COMPLETE,parC_S80I=POINT,sul1=COMPLETE
Klebsiella pneumoniae	pneumoniae	"OM1457","SRS5528992","pneumoniae"	O1v2	PDT000609773.1	2019-10-17T08:29:47Z	Oman	clinical		PDS000219448.13	4		SAMN13042025		aac(6')-Ib=COMPLETE,aadA2=COMPLETE,arr-2=COMPLETE,blaCTX-M-15=COMPLETE,blaCTX-M=COMPLETE,blaSHV-11=COMPLETE,blaSHV-12=COMPLETE,blaSHV-1=COMPLETE,blaSHV-5=COMPLETE,blaTEM-1=COMPLETE,catA1=COMPLETE,catB=COMPLETE,dfrA12=COMPLETE,emrD=COMPLETE,erm(B)=COMPLETE,fosA=COMPLETE,gyrA_S83I=POINT,mph(A)=COMPLETE,ompK36_T136TDT=POINT,oqxA=COMPLETE,oqxA=PARTIAL_END_OF_CONTIG,oqxB=PARTIAL_END_OF_CONTIG,parC_S80…
Klebsiella pneumoniae	pneumoniae	"OM1428","SRS5528991","pneumoniae"	O2v1	PDT000609774.1	2019-10-17T08:29:47Z	Oman	clinical		PDS000240474.1	2		SAMN13042024		aac(6')-Ib-cr5=COMPLETE,aac(6')-Ib=COMPLETE,aadA1=COMPLETE,aph(3')-VI=COMPLETE,arr-3=COMPLETE,blaCTX-M-15=COMPLETE,blaNDM-1=COMPLETE,blaOXA-1=COMPLETE,blaOXA-9=COMPLETE,blaSHV-11=COMPLETE,blaTEM-1=COMPLETE,blaTEM=COMPLETE,ble=COMPLETE,catB3=COMPLETE,emrD=COMPLETE,fosA=COMPLETE,gyrA_S83I=POINT,oqxA=COMPLETE,oqxB=COMPLETE,parC_S80I=POINT,qnrS1=COMPLETE,sul1=COMPLETE
Klebsiella pneumoniae	pneumoniae	"OM1415","SRS5528990","pneumoniae"	OL104	PDT000609775.1	2019-10-17T08:29:47Z	Oman	clinical		PDS000046911.4	2		SAMN13042023		aac(3)-IId=COMPLETE,aac(6')-Ib=PARTIAL,aac(6')-Ib=PARTIAL_END_OF_CONTIG,aadA1=COMPLETE,blaCMY-6=COMPLETE,blaCTX-M-15=COMPLETE,blaDHA=PARTIAL,blaNDM-1=COMPLETE,blaOXA=MISTRANSLATION,blaSHV-11=COMPLETE,blaTEM-1=COMPLETE,ble=COMPLETE,dfrA50=COMPLETE,emrD=COMPLETE,fosA=COMPLETE,gyrA_S83I=POINT,ompK36_W125STOP=POINT,oqxA=COMPLETE,oqxB=COMPLETE,parC_S80I=POINT,sul1=COMPLETE
Klebsiella pneumoniae	pneumoniae	"OM140","SRS5528989","pneumoniae"	O2v1	PDT000609776.1	2019-10-17T08:29:47Z	Oman	clinical		PDS000231673.7	3		SAMN13042022		aac(6')-Ib-cr5=COMPLETE,aac(6')-Ib-cr=PARTIAL_END_OF_CONTIG,aac(6')-Ib=COMPLETE,aac(6')-Ib=PARTIAL_END_OF_CONTIG,aadA1=COMPLETE,aadA2=COMPLETE,aph(3')-VI=COMPLETE,arr-3=COMPLETE,blaCTX-M-15=COMPLETE,blaNDM-1=COMPLETE,blaOXA-1=COMPLETE,blaOXA-9=COMPLETE,blaSHV-11=COMPLETE,blaTEM-1=COMPLETE,blaTEM=COMPLETE,ble=COMPLETE,catA2=COMPLETE,catB3=COMPLETE,dfrA12=COMPLETE,dfrA50=COMPLETE,emrD=COMPLETE,fosA…
Klebsiella pneumoniae	pneumoniae	"OM14","SRS5528988","pneumoniae"	O1v2	PDT000609777.1	2019-10-17T08:29:48Z	Oman	clinical		PDS000219448.13	6		SAMN13042021		aac(6')-Ib=COMPLETE,aadA2=COMPLETE,arr-2=COMPLETE,blaCTX-M-15=COMPLETE,blaCTX-M=COMPLETE,blaSHV-11=COMPLETE,blaSHV-12=COMPLETE,blaSHV-1=COMPLETE,blaSHV-5=COMPLETE,blaSHV=PARTIAL_END_OF_CONTIG,blaTEM-1=COMPLETE,catA1=COMPLETE,catB=COMPLETE,dfrA12=COMPLETE,emrD=COMPLETE,erm(B)=COMPLETE,fosA=COMPLETE,gyrA_S83I=POINT,mph(A)=COMPLETE,ompK36_T136TDT=POINT,oqxA=COMPLETE,oqxB=PARTIAL_END_OF_CONTIG,parC_S…
Klebsiella pneumoniae	pneumoniae	"OM1379","SRS5528987","pneumoniae"	O3b	PDT000609778.1	2019-10-17T08:29:48Z	Oman	clinical		PDS000046911.4	2		SAMN13042020		aac(3)-IId=COMPLETE,aac(6')-Ib=PARTIAL,aac(6')-Ib=PARTIAL_END_OF_CONTIG,aadA1=COMPLETE,blaCMY-6=COMPLETE,blaCTX-M-15=COMPLETE,blaDHA=PARTIAL,blaNDM-1=COMPLETE,blaOXA=MISTRANSLATION,blaSHV-11=COMPLETE,blaTEM-1=COMPLETE,ble=COMPLETE,dfrA50=COMPLETE,emrD=COMPLETE,fosA=COMPLETE,gyrA_S83I=POINT,ompK36_W125STOP=POINT,oqxA=COMPLETE,oqxB=COMPLETE,parC_S80I=POINT,sul1=COMPLETE
Klebsiella pneumoniae	pneumoniae	"OM1041","SRS5528986","pneumoniae"	O1v2	PDT000609779.1	2019-10-17T08:29:48Z	Oman	clinical		PDS000219448.13	4		SAMN13041975		aac(6')-Ib=COMPLETE,arr-2=COMPLETE,blaCTX-M-15=COMPLETE,blaCTX-M=COMPLETE,blaOXA-232=COMPLETE,blaSHV-1=COMPLETE,blaTEM-1=COMPLETE,catA1=COMPLETE,catB=COMPLETE,emrD=COMPLETE,fosA=COMPLETE,gyrA_S83I=POINT,ompK36_T136TDT=POINT,oqxA=COMPLETE,oqxB=PARTIAL_END_OF_CONTIG,parC_S80I=POINT,qnrS1=COMPLETE,rmtF1=COMPLETE
Klebsiella pneumoniae	pneumoniae	"OM1370","SRS5528985","pneumoniae"	O2v1	PDT000609780.1	2019-10-17T08:29:48Z	Oman	clinical		PDS000231673.7	0		SAMN13042019		aac(6')-Ib-cr5=COMPLETE,aac(6')-Ib=COMPLETE,aadA1=COMPLETE,aadA2=COMPLETE,aph(3')-VI=COMPLETE,arr-3=COMPLETE,blaCTX-M-15=COMPLETE,blaNDM-1=COMPLETE,blaOXA-1=COMPLETE,blaOXA-9=COMPLETE,blaSHV-11=COMPLETE,blaTEM-1=COMPLETE,blaTEM=COMPLETE,ble=COMPLETE,catA2=COMPLETE,catB3=COMPLETE,dfrA12=COMPLETE,emrD=COMPLETE,fosA=COMPLETE,gyrA_S83I=POINT,oqxA=COMPLETE,oqxB=COMPLETE,parC_S80I=POINT,qnrS1=COMPLETE,…
Klebsiella pneumoniae	pneumoniae	"OM1343","SRS5528982","pneumoniae"	O1v2	PDT000609782.1	2019-10-17T08:29:49Z	Oman	clinical		PDS000219448.13	0		SAMN13042016		aac(6')-Ib=COMPLETE,aadA2=COMPLETE,arr-2=COMPLETE,blaCTX-M-15=COMPLETE,blaCTX-M=COMPLETE,blaOXA-232=COMPLETE,blaSHV-11=COMPLETE,blaSHV-12=COMPLETE,blaSHV-1=COMPLETE,blaSHV-5=COMPLETE,blaTEM-1=COMPLETE,catA1=COMPLETE,catB=COMPLETE,dfrA12=COMPLETE,emrD=COMPLETE,fosA=COMPLETE,gyrA_S83I=POINT,ompK36_T136TDT=POINT,oqxA=COMPLETE,oqxB=PARTIAL_END_OF_CONTIG,parC_S80I=POINT,qnrS1=COMPLETE,rmtF1=COMPLETE,s…
Klebsiella pneumoniae	pneumoniae	"OM1311","SRS5528981","pneumoniae"	O2v1	PDT000609783.1	2019-10-17T08:29:49Z	Oman	clinical		PDS000240474.1	1		SAMN13042015		aac(6')-Ib-cr5=COMPLETE,aac(6')-Ib-cr=PARTIAL_END_OF_CONTIG,aac(6')-Ib=COMPLETE,aac(6')-Ib=PARTIAL_END_OF_CONTIG,aadA1=COMPLETE,aph(3')-VI=COMPLETE,arr-3=COMPLETE,blaCTX-M-15=COMPLETE,blaNDM-1=COMPLETE,blaOXA-1=COMPLETE,blaOXA-9=COMPLETE,blaSHV-11=COMPLETE,blaTEM-1=COMPLETE,blaTEM=COMPLETE,ble=COMPLETE,catB3=COMPLETE,emrD=COMPLETE,fosA=COMPLETE,gyrA_S83I=POINT,oqxA=COMPLETE,oqxB=COMPLETE,parC_S80…
Klebsiella pneumoniae	pneumoniae	"OM130","SRS5528980","pneumoniae"	O2v2	PDT000609784.1	2019-10-17T08:29:50Z	Oman	clinical		PDS000219448.13	4		SAMN13042014		aac(6')-Ib=COMPLETE,aadA2=COMPLETE,arr-2=COMPLETE,blaCTX-M-15=COMPLETE,blaCTX-M=COMPLETE,blaSHV-11=COMPLETE,blaSHV-12=COMPLETE,blaSHV-1=COMPLETE,blaSHV-5=COMPLETE,blaSHV=PARTIAL_END_OF_CONTIG,blaTEM-1=COMPLETE,catA1=COMPLETE,catB=COMPLETE,dfrA12=COMPLETE,emrD=COMPLETE,fosA=COMPLETE,gyrA_S83I=POINT,ompK36_T136TDT=POINT,oqxA=COMPLETE,oqxA=PARTIAL_END_OF_CONTIG,oqxB=PARTIAL_END_OF_CONTIG,parC_S80I=P…
Klebsiella pneumoniae	pneumoniae	"OM1289","SRS5528979","pneumoniae"	O4	PDT000609785.1	2019-10-17T08:29:50Z	Oman	clinical		PDS000046910.95	5	33	SAMN13042013		aac(3)-IIe=COMPLETE,aac(6')-Ib-cr5=COMPLETE,aadA2=COMPLETE,aph(3')-Ia=COMPLETE,blaCTX-M-15=COMPLETE,blaDHA-1=COMPLETE,blaOXA-1=COMPLETE,blaSHV-11=COMPLETE,catB3=PARTIAL,catB3=PARTIAL_END_OF_CONTIG,dfrA12=COMPLETE,dfrA1=COMPLETE,emrD=COMPLETE,fosA=COMPLETE,gyrA_S83I=POINT,mph(A)=COMPLETE,ompK36_Q313STOP=POINT,oqxA=COMPLETE,oqxB=COMPLETE,parC_S80I=POINT,qnrB4=COMPLETE,sul1=COMPLETE
Klebsiella pneumoniae	pneumoniae	"OM128","SRS5528978","pneumoniae"	O3b	PDT000609786.1	2019-10-17T08:29:50Z	Oman	clinical		PDS000046911.4	1		SAMN13042012		aac(3)-IId=COMPLETE,aac(6')-Ib=COMPLETE,aadA1=COMPLETE,aadA2=COMPLETE,aph(3')-VI=COMPLETE,blaCMY-6=COMPLETE,blaCTX-M-15=COMPLETE,blaDHA=PARTIAL,blaNDM-1=COMPLETE,blaOXA=MISTRANSLATION,blaSHV-11=COMPLETE,blaTEM-1=COMPLETE,blaTEM=COMPLETE,ble=COMPLETE,catA1=COMPLETE,dfrA12=COMPLETE,emrD=COMPLETE,fosA=COMPLETE,gyrA_S83I=POINT,oqxA=COMPLETE,oqxB=COMPLETE,parC_S80I=POINT,rmtC=COMPLETE,sul1=COMPLETE
Klebsiella pneumoniae	pneumoniae	"OM1259","SRS5528976","pneumoniae"	O1v2	PDT000609787.1	2019-10-17T08:29:50Z	Oman	clinical		PDS000219448.13	0		SAMN13042010		aac(6')-Ib=COMPLETE,arr-2=COMPLETE,blaCTX-M-15=COMPLETE,blaCTX-M=COMPLETE,blaOXA-232=COMPLETE,blaSHV-1=COMPLETE,blaTEM-1=COMPLETE,catA1=COMPLETE,catB=COMPLETE,emrD=COMPLETE,fosA=COMPLETE,gyrA_S83I=POINT,ompK36_T136TDT=POINT,oqxA=COMPLETE,oqxB=PARTIAL_END_OF_CONTIG,parC_S80I=POINT,qnrS1=COMPLETE,rmtF1=COMPLETE
Klebsiella pneumoniae	pneumoniae	"OM1030","SRS5528975","pneumoniae"	O1v2	PDT000609788.1	2019-10-17T08:29:50Z	Oman	clinical		PDS000219448.13	2		SAMN13041974		aac(6')-Ib=COMPLETE,arr-2=COMPLETE,blaCTX-M-15=COMPLETE,blaCTX-M=COMPLETE,blaOXA-232=COMPLETE,blaSHV-1=COMPLETE,blaTEM-1=COMPLETE,catA1=COMPLETE,catB=COMPLETE,emrD=COMPLETE,fosA=COMPLETE,gyrA_S83I=POINT,ompK36_T136TDT=POINT,oqxA=COMPLETE,oqxA=PARTIAL_END_OF_CONTIG,oqxB=PARTIAL_END_OF_CONTIG,parC_S80I=POINT,qnrS1=COMPLETE,rmtF1=COMPLETE
Klebsiella pneumoniae	pneumoniae	"OM1258","SRS5528974","pneumoniae"	O1v1	PDT000609789.1	2019-10-17T08:29:51Z	Oman	clinical		PDS000046919.12	2		SAMN13042009		aac(3)-IIe=COMPLETE,aac(6')-Ib=COMPLETE,aadA1=COMPLETE,aadA1=PARTIAL_END_OF_CONTIG,aadA2=COMPLETE,aadA2=PARTIAL_END_OF_CONTIG,aph(3'')-Ib=COMPLETE,aph(3')-VIb=COMPLETE,blaCTX-M-14=COMPLETE,blaOXA-48=COMPLETE,blaOXA-9=COMPLETE,blaSHV-1=COMPLETE,blaTEM-1=COMPLETE,blaTEM=PARTIAL_END_OF_CONTIG,cmlA1=COMPLETE,dfrA14=COMPLETE,emrD=COMPLETE,fosA=COMPLETE,gyrA_D87N=POINT,gyrA_S83Y=POINT,mph(A)=COMPLETE,o…
Klebsiella pneumoniae	pneumoniae	"OM1252","SRS5528973","pneumoniae"	O1v2	PDT000609790.1	2019-10-17T08:29:51Z	Oman	clinical		PDS000219448.13	7		SAMN13042008		aac(6')-Ib=COMPLETE,aadA2=COMPLETE,arr-2=COMPLETE,blaCTX-M-15=COMPLETE,blaCTX-M=COMPLETE,blaOXA-232=COMPLETE,blaSHV-1=COMPLETE,blaTEM-1=COMPLETE,catA1=COMPLETE,catB=COMPLETE,dfrA12=COMPLETE,emrD=COMPLETE,erm(B)=COMPLETE,fosA=COMPLETE,gyrA_S83I=POINT,mph(A)=COMPLETE,ompK36_T136TDT=POINT,oqxA=COMPLETE,oqxB=PARTIAL_END_OF_CONTIG,parC_S80I=POINT,qnrS1=COMPLETE,rmtF1=COMPLETE,sul1=COMPLETE
Klebsiella pneumoniae	pneumoniae	"OM125","SRS5528972","pneumoniae"	O3b	PDT000609791.1	2019-10-17T08:29:51Z	Oman	clinical		PDS000046911.4	2		SAMN13042007		aac(3)-IId=COMPLETE,aac(6')-Ib=PARTIAL,aac(6')-Ib=PARTIAL_END_OF_CONTIG,aadA1=COMPLETE,aph(3')-VI=COMPLETE,blaCMY-6=COMPLETE,blaCTX-M-15=COMPLETE,blaDHA=PARTIAL,blaNDM-1=COMPLETE,blaOXA=MISTRANSLATION,blaSHV-11=COMPLETE,blaTEM-1=COMPLETE,ble=COMPLETE,dfrA50=COMPLETE,emrD=COMPLETE,fosA=COMPLETE,gyrA_S83I=POINT,oqxA=COMPLETE,oqxB=COMPLETE,parC_S80I=POINT,rmtC=COMPLETE,sul1=COMPLETE
Klebsiella pneumoniae	pneumoniae	"OM1229","SRS5528971","pneumoniae"	O1v2	PDT000609792.1	2019-10-17T08:29:51Z	Oman	clinical		PDS000219448.13	0		SAMN13042006		aac(6')-Ib=COMPLETE,arr-2=COMPLETE,blaCTX-M-15=COMPLETE,blaCTX-M=COMPLETE,blaOXA-232=COMPLETE,blaSHV-1=COMPLETE,blaTEM-1=COMPLETE,catA1=COMPLETE,catB=COMPLETE,emrD=COMPLETE,fosA=COMPLETE,gyrA_S83I=POINT,ompK36_T136TDT=POINT,oqxA=COMPLETE,oqxB=PARTIAL_END_OF_CONTIG,parC_S80I=POINT,qnrS1=COMPLETE,rmtF1=COMPLETE
Klebsiella pneumoniae	pneumoniae	"OM1228","SRS5528970","pneumoniae"	O1v2	PDT000609793.1	2019-10-17T08:29:51Z	Oman	clinical		PDS000219448.13	21		SAMN13042005		aac(6')-Ib=COMPLETE,aadA2=COMPLETE,arr-2=COMPLETE,blaCTX-M-15=COMPLETE,blaCTX-M=COMPLETE,blaOXA-232=COMPLETE,blaSHV-1=COMPLETE,blaTEM-1=COMPLETE,catA1=COMPLETE,catB=COMPLETE,dfrA12=COMPLETE,emrD=COMPLETE,erm(B)=COMPLETE,fosA=COMPLETE,gyrA_S83I=POINT,mph(A)=COMPLETE,ompK36_T136TDT=POINT,oqxA=COMPLETE,oqxB=PARTIAL_END_OF_CONTIG,parC_S80I=POINT,qnrS1=COMPLETE,rmtF1=COMPLETE,rmtF=COMPLETE,sul1=COMPLE…
Klebsiella pneumoniae	pneumoniae	"OM1227","SRS5528969","pneumoniae"	O1v2	PDT000609794.1	2019-10-17T08:29:52Z	Oman	clinical		PDS000219448.13	0		SAMN13042004		aac(6')-Ib=COMPLETE,arr-2=COMPLETE,blaCTX-M-15=COMPLETE,blaCTX-M=COMPLETE,blaOXA-232=COMPLETE,blaSHV-1=COMPLETE,blaTEM-1=COMPLETE,catA1=COMPLETE,catB=COMPLETE,emrD=COMPLETE,fosA=COMPLETE,gyrA_S83I=POINT,ompK36_T136TDT=POINT,oqxA=COMPLETE,oqxB=PARTIAL_END_OF_CONTIG,parC_S80I=POINT,qnrS1=COMPLETE,rmtF1=COMPLETE
Klebsiella pneumoniae	pneumoniae	"OM1223","SRS5528967","pneumoniae"	O3b	PDT000609796.1	2019-10-17T08:29:52Z	Oman	clinical		PDS000046911.4	2		SAMN13042002		aac(3)-IId=COMPLETE,aac(6')-Ib-cr5=COMPLETE,aac(6')-Ib=COMPLETE,aadA1=COMPLETE,aph(3'')-Ib=COMPLETE,aph(3')-Ia=COMPLETE,aph(3')-VI=COMPLETE,aph(6)-Id=COMPLETE,blaCMY-6=COMPLETE,blaCTX-M-15=COMPLETE,blaDHA=PARTIAL,blaNDM-1=COMPLETE,blaNDM=COMPLETE,blaOXA-1=COMPLETE,blaOXA-232=COMPLETE,blaOXA=MISTRANSLATION,blaSHV-11=COMPLETE,blaTEM-1=COMPLETE,blaTEM=COMPLETE,ble=COMPLETE,catB3=PARTIAL,catB3=PARTIA…
Klebsiella pneumoniae	pneumoniae	"OM1212","SRS5528966","pneumoniae"	O2v1	PDT000609797.1	2019-10-17T08:29:52Z	Oman	clinical		PDS000006578.133	2		SAMN13042001		aac(6')-Ib=COMPLETE,aph(3'')-Ib=COMPLETE,aph(3'')-Ib=PARTIAL_END_OF_CONTIG,aph(6)-Id=COMPLETE,arr-2=COMPLETE,blaCTX-M-15=COMPLETE,blaOXA-181=COMPLETE,blaSHV-11=COMPLETE,blaTEM-1=COMPLETE,catA2=COMPLETE,catB=COMPLETE,dfrA12=COMPLETE,emrD=COMPLETE,fosA=COMPLETE,gyrA_S83I=POINT,ompK36_T136TDT=POINT,oqxA=COMPLETE,oqxB=COMPLETE,parC_S80I=POINT,rmtF1=COMPLETE,sul2=COMPLETE
Klebsiella pneumoniae	pneumoniae	"OM1205","SRS5528965","pneumoniae"	O1v2	PDT000609798.1	2019-10-17T08:29:52Z	Oman	clinical		PDS000219448.13	2		SAMN13042000		aac(6')-Ib=COMPLETE,aadA2=COMPLETE,arr-2=COMPLETE,blaCTX-M-15=COMPLETE,blaCTX-M=COMPLETE,blaOXA-232=COMPLETE,blaSHV-1=COMPLETE,blaTEM-1=COMPLETE,catA1=COMPLETE,catB=COMPLETE,dfrA12=COMPLETE,emrD=COMPLETE,erm(B)=COMPLETE,fosA=COMPLETE,gyrA_S83I=POINT,mph(A)=COMPLETE,ompK36_T136TDT=POINT,oqxA=COMPLETE,oqxB=PARTIAL_END_OF_CONTIG,parC_S80I=POINT,qnrS1=COMPLETE,rmtF1=COMPLETE,sul1=COMPLETE
Klebsiella pneumoniae	pneumoniae	"OM1029","SRS5528964","pneumoniae"	O3b	PDT000609799.1	2019-10-17T08:29:53Z	Oman	clinical		PDS000046911.4	3		SAMN13041973		aac(3)-IId=COMPLETE,aac(6')-Ib=PARTIAL,aac(6')-Ib=PARTIAL_END_OF_CONTIG,aadA1=COMPLETE,blaCMY-6=COMPLETE,blaCTX-M-15=COMPLETE,blaDHA=PARTIAL,blaNDM-1=COMPLETE,blaOXA=MISTRANSLATION,blaSHV-11=COMPLETE,blaTEM-1=COMPLETE,ble=COMPLETE,dfrA50=COMPLETE,emrD=COMPLETE,fosA=COMPLETE,gyrA_S83I=POINT,ompK36_W125STOP=POINT,oqxA=COMPLETE,oqxB=COMPLETE,parC_S80I=POINT,sul1=COMPLETE
Klebsiella pneumoniae	pneumoniae	"OM1204","SRS5528963","pneumoniae"	O3b	PDT000609800.1	2019-10-17T08:29:53Z	Oman	clinical		PDS000046911.4	1		SAMN13041999		aac(3)-IId=COMPLETE,aac(6')-Ib=PARTIAL,aac(6')-Ib=PARTIAL_END_OF_CONTIG,aadA1=COMPLETE,aph(3')-VI=COMPLETE,blaCMY-6=COMPLETE,blaCTX-M-15=COMPLETE,blaDHA=PARTIAL,blaNDM-1=COMPLETE,blaOXA=MISTRANSLATION,blaSHV-11=COMPLETE,blaTEM-1=COMPLETE,ble=COMPLETE,dfrA50=COMPLETE,emrD=COMPLETE,fosA=COMPLETE,gyrA_S83I=POINT,oqxA=COMPLETE,oqxB=COMPLETE,parC_S80I=POINT,rmtC=COMPLETE,sul1=COMPLETE
Klebsiella pneumoniae	pneumoniae	"OM120","SRS5528962","pneumoniae"	O1v2	PDT000609801.1	2019-10-17T08:29:53Z	Oman	clinical		PDS000219448.13	12		SAMN13041998		aac(6')-Ib=COMPLETE,aadA2=COMPLETE,arr-2=COMPLETE,blaCTX-M-15=COMPLETE,blaCTX-M=COMPLETE,blaOXA-232=COMPLETE,blaSHV-1=COMPLETE,blaTEM-1=COMPLETE,catA1=COMPLETE,catB=COMPLETE,dfrA12=COMPLETE,emrD=COMPLETE,erm(B)=COMPLETE,fosA=COMPLETE,gyrA_S83I=POINT,mph(A)=COMPLETE,ompK36_T136TDT=POINT,oqxA=COMPLETE,oqxB=PARTIAL_END_OF_CONTIG,parC_S80I=POINT,rmtF1=COMPLETE,sul1=COMPLETE
Klebsiella pneumoniae	pneumoniae	"OM119","SRS5528961","pneumoniae"	O4	PDT000609802.1	2019-10-17T08:29:53Z	Oman	clinical		PDS000046910.95	28	39	SAMN13041997		aac(3)-IIe=COMPLETE,aac(6')-Ib-cr=PARTIAL_END_OF_CONTIG,aac(6')-Ib=COMPLETE,aac(6')-Ib=PARTIAL_END_OF_CONTIG,aadA2=COMPLETE,aph(3')-Ia=COMPLETE,arr-2=COMPLETE,blaCTX-M-15=COMPLETE,blaNDM-1=COMPLETE,blaOXA-1=COMPLETE,blaOXA-48=COMPLETE,blaSHV-11=COMPLETE,blaTEM-1=COMPLETE,ble=COMPLETE,catB3=PARTIAL,catB3=PARTIAL_END_OF_CONTIG,catB=COMPLETE,dfrA12=COMPLETE,emrD=COMPLETE,erm(B)=COMPLETE,fosA=COMPLET…
Klebsiella pneumoniae	pneumoniae	"OM118","SRS5528960","pneumoniae"	O2v1	PDT000609803.1	2019-10-17T08:29:53Z	Oman	clinical		PDS000231673.7	4		SAMN13041996		aac(6')-Ib-cr5=COMPLETE,aac(6')-Ib=COMPLETE,aadA1=COMPLETE,aph(3')-VI=COMPLETE,arr-3=COMPLETE,blaCTX-M-15=COMPLETE,blaNDM-1=COMPLETE,blaOXA-1=COMPLETE,blaOXA-9=COMPLETE,blaSHV-11=COMPLETE,blaTEM-1=COMPLETE,blaTEM=COMPLETE,ble=COMPLETE,catB3=COMPLETE,dfrA50=COMPLETE,emrD=COMPLETE,fosA=COMPLETE,gyrA_S83I=POINT,oqxA=COMPLETE,oqxB=COMPLETE,parC_S80I=POINT,qnrS1=COMPLETE,sul1=COMPLETE
Klebsiella pneumoniae	pneumoniae	"OM1176","SRS5528959","pneumoniae"	O1v2	PDT000609804.1	2019-10-17T08:29:54Z	Oman	clinical		PDS000219448.13	4		SAMN13041995		aac(6')-Ib=COMPLETE,aadA2=COMPLETE,arr-2=COMPLETE,blaCTX-M-15=COMPLETE,blaCTX-M=COMPLETE,blaOXA-232=COMPLETE,blaSHV-1=COMPLETE,blaTEM-1=COMPLETE,catA1=COMPLETE,catB=COMPLETE,dfrA12=COMPLETE,emrD=COMPLETE,erm(B)=COMPLETE,fosA=COMPLETE,gyrA_S83I=POINT,mph(A)=COMPLETE,ompK36_T136TDT=POINT,oqxA=COMPLETE,oqxB=PARTIAL_END_OF_CONTIG,parC_S80I=POINT,qnrS1=COMPLETE,rmtF1=COMPLETE,sul1=COMPLETE
Klebsiella pneumoniae	pneumoniae	"OM1167","SRS5528958","pneumoniae"	O1/O2v1	PDT000609805.1	2019-10-17T08:29:54Z	Oman	clinical		PDS000052090.1	2		SAMN13041994		aac(6')-Ib=COMPLETE,aadA1=COMPLETE,aph(3'')-Ib=COMPLETE,aph(3')-VI=COMPLETE,aph(6)-Id=COMPLETE,blaCTX-M-15=COMPLETE,blaNDM-1=COMPLETE,blaOXA-9=COMPLETE,blaSHV-1=COMPLETE,blaTEM-1=COMPLETE,blaTEM=COMPLETE,ble=COMPLETE,catA2=COMPLETE,dfrA14=COMPLETE,emrD=COMPLETE,fosA=COMPLETE,gyrA_D87N=POINT,gyrA_S83Y=POINT,oqxA=COMPLETE,oqxB20=COMPLETE,parC_S80I=POINT,qnrS1=COMPLETE,sul2=COMPLETE
Klebsiella pneumoniae	pneumoniae	"OM1166","SRS5528957","pneumoniae"	O3b	PDT000609806.1	2019-10-17T08:29:54Z	Oman	clinical		PDS000046911.4	3		SAMN13041993		aac(3)-IId=COMPLETE,aac(6')-Ib-cr5=COMPLETE,aac(6')-Ib=COMPLETE,aadA1=COMPLETE,aph(3')-VI=COMPLETE,blaCMY-6=COMPLETE,blaCTX-M-15=COMPLETE,blaDHA=PARTIAL,blaNDM-1=COMPLETE,blaOXA-1=COMPLETE,blaOXA-232=COMPLETE,blaOXA=MISTRANSLATION,blaSHV-11=COMPLETE,blaTEM-1=COMPLETE,blaTEM=COMPLETE,ble=COMPLETE,catB3=PARTIAL,catB3=PARTIAL_END_OF_CONTIG,emrD=COMPLETE,fosA=COMPLETE,gyrA_S83I=POINT,oqxA=COMPLETE,oq…
Klebsiella pneumoniae	pneumoniae	"OM1157","SRS5528955","pneumoniae"	O1v2	PDT000609808.1	2019-10-17T08:29:54Z	Oman	clinical		PDS000219448.13	7		SAMN13041991		aac(6')-Ib=COMPLETE,aadA2=COMPLETE,arr-2=COMPLETE,blaCTX-M-15=COMPLETE,blaCTX-M=COMPLETE,blaSHV-1=COMPLETE,blaTEM=PARTIAL_END_OF_CONTIG,catA1=COMPLETE,catB=COMPLETE,dfrA12=COMPLETE,emrD=COMPLETE,erm(B)=COMPLETE,fosA=COMPLETE,gyrA_S83I=POINT,mph(A)=COMPLETE,ompK36_T136TDT=POINT,oqxA=COMPLETE,oqxA=PARTIAL_END_OF_CONTIG,oqxB=PARTIAL_END_OF_CONTIG,parC_S80I=POINT,rmtF1=COMPLETE,sul1=COMPLETE
Klebsiella pneumoniae	pneumoniae	"OM986","SRS5528954","pneumoniae"	O2v1	PDT000609809.1	2019-10-17T08:29:55Z	Oman	clinical		PDS000240474.1	1		SAMN13042172		aac(6')-Ib-cr5=COMPLETE,aac(6')-Ib=COMPLETE,aadA1=COMPLETE,aph(3')-VI=COMPLETE,arr-3=COMPLETE,blaCTX-M-15=COMPLETE,blaNDM-1=COMPLETE,blaOXA-1=COMPLETE,blaOXA-9=COMPLETE,blaSHV-11=COMPLETE,blaTEM-1=COMPLETE,blaTEM=COMPLETE,ble=COMPLETE,catB3=COMPLETE,emrD=COMPLETE,fosA=COMPLETE,gyrA_S83I=POINT,oqxA=COMPLETE,oqxB=COMPLETE,parC_S80I=POINT,qnrS1=COMPLETE,sul1=COMPLETE
Klebsiella pneumoniae	pneumoniae	"OM963","SRS5528952","pneumoniae"	O3b	PDT000609811.1	2019-10-17T08:29:55Z	Oman	clinical		PDS000046911.4	1		SAMN13042170		aac(3)-IId=COMPLETE,aac(6')-Ib-cr5=COMPLETE,aac(6')-Ib-cr=PARTIAL_END_OF_CONTIG,aac(6')-Ib=COMPLETE,aac(6')-Ib=PARTIAL_END_OF_CONTIG,aadA1=COMPLETE,aph(3')-VI=COMPLETE,blaCMY-6=COMPLETE,blaCTX-M-15=COMPLETE,blaDHA=PARTIAL,blaNDM-1=COMPLETE,blaOXA-1=COMPLETE,blaOXA-232=COMPLETE,blaOXA=MISTRANSLATION,blaSHV-11=COMPLETE,blaTEM-1=COMPLETE,blaTEM=COMPLETE,ble=COMPLETE,catB3=PARTIAL,catB3=PARTIAL_END_O…
Klebsiella pneumoniae	pneumoniae	"OM1156","SRS5528951","pneumoniae"	O1v2	PDT000609812.1	2019-10-17T08:29:55Z	Oman	clinical		PDS000219448.13	0		SAMN13041990		aac(6')-Ib=COMPLETE,arr-2=COMPLETE,blaCTX-M-15=COMPLETE,blaCTX-M=COMPLETE,blaOXA-232=COMPLETE,blaSHV-1=COMPLETE,blaTEM-1=COMPLETE,catA1=COMPLETE,catB=COMPLETE,emrD=COMPLETE,fosA=COMPLETE,gyrA_S83I=POINT,ompK36_T136TDT=POINT,oqxA=COMPLETE,oqxB=PARTIAL_END_OF_CONTIG,parC_S80I=POINT,qnrS1=COMPLETE,rmtF1=COMPLETE
Klebsiella pneumoniae	pneumoniae	"OM962","SRS5528949","pneumoniae"	OL104	PDT000609813.1	2019-10-17T08:29:55Z	Oman	clinical		PDS000046911.4	0		SAMN13042169		aac(3)-IId=COMPLETE,aac(6')-Ib-cr5=COMPLETE,aac(6')-Ib-cr=PARTIAL_END_OF_CONTIG,aac(6')-Ib=COMPLETE,aac(6')-Ib=PARTIAL_END_OF_CONTIG,aadA1=COMPLETE,aph(3')-VI=COMPLETE,blaCMY-6=COMPLETE,blaCTX-M-15=COMPLETE,blaDHA=PARTIAL,blaNDM-1=COMPLETE,blaOXA-1=COMPLETE,blaOXA-232=COMPLETE,blaOXA=MISTRANSLATION,blaSHV-11=COMPLETE,blaTEM-1=COMPLETE,blaTEM=COMPLETE,ble=COMPLETE,catB3=PARTIAL,catB3=PARTIAL_END_O…
Klebsiella pneumoniae	pneumoniae	"OM961","SRS5528948","pneumoniae"	O3b	PDT000609814.1	2019-10-17T08:29:56Z	Oman	clinical		PDS000046911.4	4		SAMN13042168		aac(3)-IId=COMPLETE,aac(6')-Ib-cr5=COMPLETE,aac(6')-Ib-cr=PARTIAL_END_OF_CONTIG,aac(6')-Ib=COMPLETE,aac(6')-Ib=PARTIAL_END_OF_CONTIG,aadA1=COMPLETE,aph(3')-VI=COMPLETE,blaCMY-6=COMPLETE,blaCTX-M-15=COMPLETE,blaDHA=PARTIAL,blaNDM-1=COMPLETE,blaOXA-1=COMPLETE,blaOXA-232=COMPLETE,blaOXA=MISTRANSLATION,blaSHV-11=COMPLETE,blaSHV=PARTIAL_END_OF_CONTIG,blaTEM-1=COMPLETE,blaTEM=COMPLETE,ble=COMPLETE,catB…
Klebsiella pneumoniae	pneumoniae	"OM928","SRS5528946","pneumoniae"	O2v1	PDT000609816.1	2019-10-17T08:29:56Z	Oman	clinical		PDS000240474.1	4		SAMN13042166		aac(6')-Ib-cr5=COMPLETE,aac(6')-Ib-cr=PARTIAL_END_OF_CONTIG,aac(6')-Ib=COMPLETE,aac(6')-Ib=PARTIAL_END_OF_CONTIG,aadA1=COMPLETE,aph(3')-VI=COMPLETE,arr-3=COMPLETE,blaCTX-M-15=COMPLETE,blaNDM-1=COMPLETE,blaOXA-1=COMPLETE,blaOXA-9=COMPLETE,blaSHV-11=COMPLETE,blaTEM-1=COMPLETE,blaTEM=COMPLETE,ble=COMPLETE,catB3=COMPLETE,emrD=COMPLETE,fosA=COMPLETE,gyrA_S83I=POINT,oqxA=COMPLETE,oqxB=COMPLETE,parC_S80…
Klebsiella pneumoniae	pneumoniae	"OM921","SRS5528944","pneumoniae"	O3b	PDT000609817.1	2019-10-17T08:29:56Z	Oman	clinical		PDS000046911.4	2		SAMN13042164		aac(3)-IId=COMPLETE,aac(6')-Ib-cr5=COMPLETE,aac(6')-Ib-cr=PARTIAL_END_OF_CONTIG,aac(6')-Ib=COMPLETE,aac(6')-Ib=PARTIAL_END_OF_CONTIG,aadA1=COMPLETE,aph(3')-VI=COMPLETE,blaCMY-6=COMPLETE,blaCTX-M-15=COMPLETE,blaDHA=PARTIAL,blaNDM-1=COMPLETE,blaNDM=COMPLETE,blaOXA-1=COMPLETE,blaOXA-232=COMPLETE,blaOXA=MISTRANSLATION,blaSHV-11=COMPLETE,blaTEM-1=COMPLETE,blaTEM=COMPLETE,ble=COMPLETE,catB3=PARTIAL,cat…
Klebsiella pneumoniae	pneumoniae	"OM920","SRS5528943","pneumoniae"	O1v1	PDT000609818.1	2019-10-17T08:29:56Z	Oman	clinical		PDS000052090.1	3		SAMN13042163		aac(6')-Ib=COMPLETE,aadA1=COMPLETE,aph(3'')-Ib=COMPLETE,aph(3')-VI=COMPLETE,aph(6)-Id=COMPLETE,blaCTX-M-15=COMPLETE,blaNDM-1=COMPLETE,blaOXA-9=COMPLETE,blaSHV-1=COMPLETE,blaTEM-1=COMPLETE,blaTEM=COMPLETE,ble=COMPLETE,catA2=COMPLETE,dfrA14=COMPLETE,emrD=COMPLETE,fosA=COMPLETE,gyrA_D87N=POINT,gyrA_S83Y=POINT,oqxA=COMPLETE,oqxB20=COMPLETE,parC_S80I=POINT,qnrS1=COMPLETE,sul2=COMPLETE
Klebsiella pneumoniae	pneumoniae	"OM895","SRS5528941","pneumoniae"	O1v2	PDT000609820.1	2019-10-17T08:29:57Z	Oman	clinical		PDS000219448.13	5		SAMN13042161		aac(6')-Ib=COMPLETE,aadA2=COMPLETE,arr-2=COMPLETE,blaCTX-M-15=COMPLETE,blaCTX-M=COMPLETE,blaOXA-232=COMPLETE,blaSHV-11=COMPLETE,blaSHV-12=COMPLETE,blaSHV-1=COMPLETE,blaSHV-5=COMPLETE,blaSHV=PARTIAL_END_OF_CONTIG,blaTEM-1=COMPLETE,catA1=COMPLETE,catB=COMPLETE,dfrA12=COMPLETE,emrD=COMPLETE,erm(B)=COMPLETE,fosA=COMPLETE,gyrA_S83I=POINT,mph(A)=COMPLETE,ompK36_T136TDT=POINT,oqxA=COMPLETE,oqxB=PARTIAL,…
Klebsiella pneumoniae	pneumoniae	"OM875","SRS5528940","pneumoniae"	O3b	PDT000609821.1	2019-10-17T08:29:57Z	Oman	clinical		PDS000046911.4	0		SAMN13042160		aac(3)-IId=COMPLETE,aac(6')-Ib=PARTIAL,aac(6')-Ib=PARTIAL_END_OF_CONTIG,aadA1=COMPLETE,aph(3')-VI=COMPLETE,blaCMY-6=COMPLETE,blaCTX-M-15=COMPLETE,blaDHA=PARTIAL,blaNDM-1=COMPLETE,blaOXA=MISTRANSLATION,blaSHV-11=COMPLETE,blaTEM-1=COMPLETE,ble=COMPLETE,dfrA50=COMPLETE,emrD=COMPLETE,fosA=COMPLETE,gyrA_S83I=POINT,oqxA=COMPLETE,oqxB=COMPLETE,parC_S80I=POINT,rmtC=COMPLETE,sul1=COMPLETE
Klebsiella pneumoniae	pneumoniae	"OM1153","SRS5528939","pneumoniae"	O1v2	PDT000609822.1	2019-10-17T08:29:58Z	Oman	clinical		PDS000219448.13	9		SAMN13041989		aac(6')-Ib=COMPLETE,aadA5=COMPLETE,arr-2=COMPLETE,blaCTX-M-15=COMPLETE,blaCTX-M=COMPLETE,blaOXA-232=COMPLETE,blaSHV-1=COMPLETE,blaTEM-1=COMPLETE,catA1=COMPLETE,catB=COMPLETE,dfrA17=COMPLETE,emrD=COMPLETE,fosA=COMPLETE,gyrA_S83I=POINT,mph(A)=COMPLETE,ompK36_T136TDT=POINT,oqxA=COMPLETE,oqxB=PARTIAL_END_OF_CONTIG,parC_S80I=POINT,qnrS1=COMPLETE,rmtF1=COMPLETE,sul1=COMPLETE
Klebsiella pneumoniae	pneumoniae	"OM874","SRS5528938","pneumoniae"	O1v2	PDT000609823.1	2019-10-17T08:29:58Z	Oman	clinical		PDS000219448.13	1		SAMN13042159		aac(6')-Ib=COMPLETE,aadA2=COMPLETE,arr-2=COMPLETE,blaCTX-M-15=COMPLETE,blaCTX-M=COMPLETE,blaOXA-232=COMPLETE,blaSHV-11=COMPLETE,blaSHV-12=COMPLETE,blaSHV-1=COMPLETE,blaSHV-5=COMPLETE,blaTEM-1=COMPLETE,catA1=COMPLETE,catB=COMPLETE,dfrA12=COMPLETE,emrD=COMPLETE,erm(B)=COMPLETE,fosA=COMPLETE,gyrA_S83I=POINT,mph(A)=COMPLETE,ompK36_T136TDT=POINT,oqxA=COMPLETE,oqxB=PARTIAL_END_OF_CONTIG,parC_S80I=POINT…
Klebsiella pneumoniae	pneumoniae	"OM864","SRS5528937","pneumoniae"	O3b	PDT000609824.1	2019-10-17T08:29:58Z	Oman	clinical		PDS000046911.4	0		SAMN13042158		aac(3)-IId=COMPLETE,aac(6')-Ib-cr5=COMPLETE,aac(6')-Ib=COMPLETE,aadA1=COMPLETE,blaCMY-6=COMPLETE,blaCTX-M-15=COMPLETE,blaDHA=PARTIAL,blaNDM-1=COMPLETE,blaOXA-1=COMPLETE,blaOXA-232=COMPLETE,blaOXA=MISTRANSLATION,blaSHV-11=COMPLETE,blaTEM-1=COMPLETE,blaTEM=COMPLETE,ble=COMPLETE,catB3=PARTIAL,catB3=PARTIAL_END_OF_CONTIG,emrD=COMPLETE,fosA=COMPLETE,gyrA_S83I=POINT,oqxA=COMPLETE,oqxB=COMPLETE,parC_S80…
Klebsiella pneumoniae	pneumoniae	"OM857","SRS5528936","pneumoniae"	O1v2	PDT000609825.1	2019-10-17T08:29:59Z	Oman	clinical		PDS000219448.13	2		SAMN13042157		aac(6')-Ib=COMPLETE,aadA2=COMPLETE,arr-2=COMPLETE,blaCTX-M-15=COMPLETE,blaCTX-M=COMPLETE,blaSHV-11=COMPLETE,blaSHV-12=COMPLETE,blaSHV-1=COMPLETE,blaSHV-5=COMPLETE,blaSHV=PARTIAL_END_OF_CONTIG,blaTEM-1=COMPLETE,catA1=COMPLETE,catB=COMPLETE,dfrA12=COMPLETE,emrD=COMPLETE,erm(B)=COMPLETE,fosA=COMPLETE,gyrA_S83I=POINT,mph(A)=COMPLETE,ompK36_T136TDT=POINT,oqxA=COMPLETE,oqxA=PARTIAL_END_OF_CONTIG,oqxB=P…
Klebsiella pneumoniae	pneumoniae	"OM856","SRS5528935","pneumoniae"	O2v1	PDT000609826.1	2019-10-17T08:29:59Z	Oman	clinical		PDS000240474.1	18		SAMN13042156		aac(3)-IIe=COMPLETE,aac(6')-Ib-cr5=COMPLETE,aac(6')-Ib=COMPLETE,aadA1=COMPLETE,aadA1=PARTIAL_END_OF_CONTIG,aph(3')-VI=COMPLETE,armA=COMPLETE,arr-3=COMPLETE,blaCTX-M-15=COMPLETE,blaNDM-1=COMPLETE,blaOXA-1=COMPLETE,blaOXA-9=COMPLETE,blaSHV-11=COMPLETE,blaTEM-1=COMPLETE,blaTEM=PARTIAL_END_OF_CONTIG,ble=COMPLETE,catB3=COMPLETE,dfrA50=COMPLETE,emrD=COMPLETE,fosA=COMPLETE,gyrA_S83I=POINT,mef(B)=COMPLET…
Klebsiella pneumoniae	pneumoniae	"OM833","SRS5528934","pneumoniae"	O2v1	PDT000609827.1	2019-10-17T08:29:59Z	Oman	clinical		PDS000240474.1	8		SAMN13042155		aac(6')-Ib=COMPLETE,aadA1=COMPLETE,aph(3')-VI=COMPLETE,blaCTX-M-15=COMPLETE,blaNDM-1=COMPLETE,blaOXA-9=COMPLETE,blaSHV-11=COMPLETE,blaTEM-1=COMPLETE,blaTEM=COMPLETE,ble=COMPLETE,dfrA50=COMPLETE,emrD=COMPLETE,fosA=COMPLETE,gyrA_S83I=POINT,oqxA=COMPLETE,oqxB=COMPLETE,parC_S80I=POINT,qnrS1=COMPLETE,sul1=COMPLETE
Klebsiella pneumoniae	pneumoniae	"OM818","SRS5528932","pneumoniae"	O1v2	PDT000609829.1	2019-10-17T08:29:59Z	Oman	clinical		PDS000219448.13	2		SAMN13042153		aac(6')-Ib=COMPLETE,aadA2=COMPLETE,arr-2=COMPLETE,blaCTX-M-15=COMPLETE,blaCTX-M=COMPLETE,blaOXA-232=COMPLETE,blaSHV-11=COMPLETE,blaSHV-12=COMPLETE,blaSHV-1=COMPLETE,blaSHV-5=COMPLETE,blaTEM-1=COMPLETE,catA1=COMPLETE,catB=COMPLETE,dfrA12=COMPLETE,emrD=COMPLETE,erm(B)=COMPLETE,fosA=COMPLETE,gyrA_S83I=POINT,mph(A)=COMPLETE,ompK36_T136TDT=POINT,oqxA=COMPLETE,oqxB=PARTIAL_END_OF_CONTIG,parC_S80I=POINT…
Klebsiella pneumoniae	pneumoniae	"OM815","SRS5528931","pneumoniae"	O2v1	PDT000609830.1	2019-10-17T08:30:00Z	Oman	clinical		PDS000240474.1	8		SAMN13042152		aac(6')-Ib=COMPLETE,aadA1=COMPLETE,blaOXA-9=COMPLETE,blaSHV-11=COMPLETE,blaTEM-1=COMPLETE,blaTEM=COMPLETE,dfrA50=COMPLETE,emrD=COMPLETE,fosA=COMPLETE,gyrA_S83I=POINT,oqxA=COMPLETE,oqxB=COMPLETE,parC_S80I=POINT
Klebsiella pneumoniae	pneumoniae	"OM814","SRS5528930","pneumoniae"	O1v1	PDT000609831.1	2019-10-17T08:30:00Z	Oman	clinical		PDS000070252.8	36		SAMN13042151		aph(3'')-Ib=COMPLETE,aph(6)-Id=COMPLETE,blaSHV-28=COMPLETE,emrD=COMPLETE,fosA=COMPLETE,oqxA=COMPLETE,oqxB=COMPLETE
Klebsiella pneumoniae	pneumoniae	"OM80","SRS5528929","pneumoniae"	OL101	PDT000609832.1	2019-10-17T08:30:01Z	Oman	clinical		PDS000052091.1	5		SAMN13042150		blaOXA-48=COMPLETE,blaSHV-27=COMPLETE,emrD=COMPLETE,fosA=COMPLETE,oqxA=COMPLETE,oqxB25=COMPLETE
Klebsiella pneumoniae	pneumoniae	"OM789","SRS5528926","pneumoniae"	O1v1	PDT000609835.1	2019-10-17T08:30:02Z	Oman	clinical		PDS000104567.35	13		SAMN13042148		aac(6')-Ib-cr5=COMPLETE,aac(6')-Ib=COMPLETE,aadA1=COMPLETE,aadA2=COMPLETE,aph(3'')-Ib=COMPLETE,aph(6)-Id=COMPLETE,blaCTX-M-15=COMPLETE,blaOXA-1=COMPLETE,blaOXA-232=COMPLETE,blaOXA-9=COMPLETE,blaSHV-28=COMPLETE,blaTEM-1=COMPLETE,blaTEM=PARTIAL_END_OF_CONTIG,catB3=PARTIAL,catB3=PARTIAL_END_OF_CONTIG,dfrA12=COMPLETE,dfrA14=COMPLETE,dfrA1=COMPLETE,emrD=COMPLETE,erm(B)=COMPLETE,fosA=COMPLETE,gyrA_D87G…
Klebsiella pneumoniae	pneumoniae	"OM771","SRS5528925","pneumoniae"	O3b	PDT000609836.1	2019-10-17T08:30:02Z	Oman	clinical		PDS000046911.4	3		SAMN13042147		aac(3)-IId=COMPLETE,aac(6')-Ib=PARTIAL,aac(6')-Ib=PARTIAL_END_OF_CONTIG,aadA1=COMPLETE,blaCMY-6=COMPLETE,blaCTX-M-15=COMPLETE,blaDHA=PARTIAL,blaNDM-1=COMPLETE,blaOXA=MISTRANSLATION,blaSHV-11=COMPLETE,blaTEM-1=COMPLETE,ble=COMPLETE,dfrA50=COMPLETE,emrD=COMPLETE,fosA=COMPLETE,gyrA_S83I=POINT,oqxA=COMPLETE,oqxB=COMPLETE,parC_S80I=POINT,sul1=COMPLETE
Klebsiella pneumoniae	pneumoniae	"OM770","SRS5528924","pneumoniae"	O2v1	PDT000609837.1	2019-10-17T08:30:02Z	Oman	clinical		PDS000240474.1	2		SAMN13042146		aac(6')-Ib=COMPLETE,aadA1=COMPLETE,aadA1=PARTIAL_END_OF_CONTIG,blaOXA-9=COMPLETE,blaSHV-11=COMPLETE,blaTEM-1=COMPLETE,blaTEM=COMPLETE,dfrA50=COMPLETE,emrD=COMPLETE,fosA=COMPLETE,gyrA_S83I=POINT,oqxA=COMPLETE,oqxB=COMPLETE,parC_S80I=POINT
Klebsiella pneumoniae	pneumoniae	"OM769","SRS5528923","pneumoniae"	O2v1	PDT000609838.1	2019-10-17T08:30:02Z	Oman	clinical		PDS000240474.1	2		SAMN13042145		aac(6')-Ib-cr5=COMPLETE,aac(6')-Ib=COMPLETE,aadA1=COMPLETE,aph(3')-VI=COMPLETE,arr-3=COMPLETE,blaCTX-M-15=COMPLETE,blaNDM-1=COMPLETE,blaOXA-1=COMPLETE,blaOXA-9=COMPLETE,blaSHV-11=COMPLETE,blaTEM-1=COMPLETE,blaTEM=COMPLETE,ble=COMPLETE,catB3=COMPLETE,dfrA50=COMPLETE,emrD=COMPLETE,fosA=COMPLETE,gyrA_S83I=POINT,oqxA=COMPLETE,oqxA=PARTIAL_END_OF_CONTIG,oqxB=COMPLETE,parC_S80I=POINT,qnrS1=COMPLETE,sul…
Klebsiella pneumoniae	pneumoniae	"OM747","SRS5528922","pneumoniae"	O4	PDT000609839.1	2019-10-17T08:30:03Z	Oman	clinical		PDS000046910.95	2	29	SAMN13042144		aac(3)-IIe=COMPLETE,aac(6')-Ib-cr5=COMPLETE,aadA2=COMPLETE,aph(3')-Ia=COMPLETE,blaCTX-M-15=COMPLETE,blaNDM-1=COMPLETE,blaOXA-1=COMPLETE,blaSHV-11=COMPLETE,ble=COMPLETE,catB3=PARTIAL,catB3=PARTIAL_END_OF_CONTIG,dfrA12=COMPLETE,emrD=COMPLETE,fosA=COMPLETE,gyrA_S83I=POINT,mph(A)=COMPLETE,oqxA=COMPLETE,oqxB=COMPLETE,parC_S80I=POINT,rmtC=COMPLETE,sul1=COMPLETE,sul1=PARTIAL_END_OF_CONTIG,tet(A)=COMPLETE
Klebsiella pneumoniae	pneumoniae	"OM7299","SRS5528921","pneumoniae"	O2v1	PDT000609840.1	2019-10-17T08:30:03Z	Oman	clinical		PDS000231673.7	5		SAMN13042143		aac(6')-Ib-cr5=COMPLETE,aadA2=COMPLETE,aph(3')-VI=COMPLETE,arr-3=COMPLETE,blaCTX-M-15=COMPLETE,blaNDM-1=COMPLETE,blaOXA-1=COMPLETE,blaOXA-232=COMPLETE,blaSHV-11=COMPLETE,blaTEM-1=COMPLETE,ble=COMPLETE,catA2=COMPLETE,catB3=COMPLETE,dfrA12=COMPLETE,dfrA50=COMPLETE,emrD=COMPLETE,fosA=COMPLETE,gyrA_S83I=POINT,oqxA=COMPLETE,oqxB=COMPLETE,parC_S80I=POINT,qnrS1=COMPLETE,sul1=COMPLETE
Klebsiella pneumoniae	pneumoniae	"OM72","SRS5528920","pneumoniae"	O3b	PDT000609841.1	2019-10-17T08:30:03Z	Oman	clinical		PDS000046911.4	2		SAMN13042142		aac(3)-IId=COMPLETE,aac(6')-Ib=COMPLETE,aadA1=COMPLETE,aadA2=COMPLETE,aph(3')-VI=COMPLETE,blaCMY-6=COMPLETE,blaCTX-M-15=COMPLETE,blaDHA=PARTIAL,blaNDM-1=COMPLETE,blaOXA=MISTRANSLATION,blaSHV-11=COMPLETE,blaTEM-1=COMPLETE,blaTEM=COMPLETE,ble=COMPLETE,catA1=COMPLETE,dfrA12=COMPLETE,emrD=COMPLETE,fosA=COMPLETE,gyrA_S83I=POINT,oqxA=COMPLETE,oqxB=COMPLETE,parC_S80I=POINT,rmtC=COMPLETE,sul1=COMPLETE
Klebsiella pneumoniae	pneumoniae	"OM716","SRS5528919","pneumoniae"	O2v1	PDT000609842.1	2019-10-17T08:30:03Z	Oman	clinical		PDS000006578.133	1		SAMN13042141		aac(6')-Ib=COMPLETE,aph(3'')-Ib=COMPLETE,aph(6)-Id=COMPLETE,arr-2=COMPLETE,blaCTX-M-15=COMPLETE,blaOXA-181=COMPLETE,blaSHV-11=COMPLETE,blaTEM-1=COMPLETE,catA2=COMPLETE,catB=COMPLETE,dfrA12=COMPLETE,emrD=COMPLETE,fosA=COMPLETE,gyrA_S83I=POINT,ompK36_T136TDT=POINT,oqxA=COMPLETE,oqxB=COMPLETE,parC_S80I=POINT,rmtF1=COMPLETE,sul2=COMPLETE
Klebsiella pneumoniae	pneumoniae	"OM705","SRS5528918","pneumoniae"	O3b	PDT000609843.1	2019-10-17T08:30:04Z	Oman	clinical		PDS000046911.4	1		SAMN13042140		aac(3)-IId=COMPLETE,aac(6')-Ib-cr5=COMPLETE,aac(6')-Ib=COMPLETE,aadA1=COMPLETE,aph(3')-VI=COMPLETE,blaCMY-6=COMPLETE,blaCTX-M-15=COMPLETE,blaDHA=PARTIAL,blaNDM-1=COMPLETE,blaOXA-1=COMPLETE,blaOXA-232=COMPLETE,blaOXA=MISTRANSLATION,blaSHV-11=COMPLETE,blaTEM-1=COMPLETE,blaTEM=COMPLETE,ble=COMPLETE,catB3=PARTIAL,catB3=PARTIAL_END_OF_CONTIG,emrD=COMPLETE,fosA=COMPLETE,gyrA_S83I=POINT,oqxA=COMPLETE,oq…
Klebsiella pneumoniae	pneumoniae	"OM1151","SRS5528917","pneumoniae"	O1v2	PDT000609844.1	2019-10-17T08:30:04Z	Oman	clinical		PDS000219448.13	0		SAMN13041987		aac(6')-Ib=COMPLETE,aadA2=COMPLETE,arr-2=COMPLETE,blaCTX-M-15=COMPLETE,blaCTX-M=COMPLETE,blaOXA-232=COMPLETE,blaSHV-11=COMPLETE,blaSHV-12=COMPLETE,blaSHV-1=COMPLETE,blaSHV-5=COMPLETE,blaTEM-1=COMPLETE,catA1=COMPLETE,catB=COMPLETE,dfrA12=COMPLETE,emrD=COMPLETE,fosA=COMPLETE,gyrA_S83I=POINT,ompK36_T136TDT=POINT,oqxA=COMPLETE,oqxB=PARTIAL_END_OF_CONTIG,parC_S80I=POINT,qnrS1=COMPLETE,rmtF1=COMPLETE,s…
Klebsiella pneumoniae	pneumoniae	"OM70","SRS5528916","pneumoniae"	OL101	PDT000609845.1	2019-10-17T08:30:04Z	Oman	clinical		PDS000052091.1	5		SAMN13042139		blaOXA-48=COMPLETE,blaSHV-27=COMPLETE,emrD=COMPLETE,fosA=COMPLETE,oqxA=COMPLETE,oqxB25=COMPLETE
Klebsiella pneumoniae	pneumoniae	"OM692","SRS5528915","pneumoniae"	O2v1	PDT000609846.1	2019-10-17T08:30:04Z	Oman	clinical		PDS000006578.133	1		SAMN13042138		aac(6')-Ib=COMPLETE,aph(3'')-Ib=COMPLETE,aph(3'')-Ib=PARTIAL_END_OF_CONTIG,aph(6)-Id=COMPLETE,arr-2=COMPLETE,blaCTX-M-15=COMPLETE,blaOXA-181=COMPLETE,blaSHV-11=COMPLETE,blaTEM-1=COMPLETE,catA2=COMPLETE,catB=COMPLETE,dfrA12=COMPLETE,emrD=COMPLETE,fosA=COMPLETE,gyrA_S83I=POINT,ompK36_T136TDT=POINT,oqxA=COMPLETE,oqxB=COMPLETE,parC_S80I=POINT,rmtF1=COMPLETE,sul2=COMPLETE
Klebsiella pneumoniae	pneumoniae	"OM689","SRS5528914","pneumoniae"	O1v2	PDT000609847.1	2019-10-17T08:30:04Z	Oman	clinical		PDS000219448.13	3		SAMN13042137		aac(6')-Ib=COMPLETE,aadA2=COMPLETE,arr-2=COMPLETE,blaCTX-M-15=COMPLETE,blaCTX-M=COMPLETE,blaSHV-12=COMPLETE,blaSHV-5=COMPLETE,blaSHV=PARTIAL_END_OF_CONTIG,blaTEM-1=COMPLETE,catA1=COMPLETE,catB=COMPLETE,dfrA12=COMPLETE,emrD=COMPLETE,erm(B)=COMPLETE,fosA=COMPLETE,gyrA_S83I=POINT,mph(A)=COMPLETE,ompK36_T136TDT=POINT,oqxA=COMPLETE,oqxB=PARTIAL_END_OF_CONTIG,parC_S80I=POINT,qnrS1=COMPLETE,rmtF1=COMPLE…
Klebsiella pneumoniae	pneumoniae	"OM688","SRS5528913","pneumoniae"	O3b	PDT000609848.1	2019-10-17T08:30:05Z	Oman	clinical		PDS000046911.4	0		SAMN13042136		aac(3)-IId=COMPLETE,aac(6')-Ib-cr5=COMPLETE,aac(6')-Ib=COMPLETE,aadA1=COMPLETE,aph(3')-VI=COMPLETE,blaCMY-6=COMPLETE,blaCTX-M-15=COMPLETE,blaDHA=PARTIAL,blaNDM-1=COMPLETE,blaOXA-1=COMPLETE,blaOXA-232=COMPLETE,blaOXA=MISTRANSLATION,blaSHV-11=COMPLETE,blaTEM-1=COMPLETE,blaTEM=COMPLETE,ble=COMPLETE,catB3=PARTIAL,catB3=PARTIAL_END_OF_CONTIG,emrD=COMPLETE,fosA=COMPLETE,gyrA_S83I=POINT,oqxA=COMPLETE,oq…
Klebsiella pneumoniae	pneumoniae	"OM687","SRS5528912","pneumoniae"	O2v1	PDT000609849.1	2019-10-17T08:30:05Z	Oman	clinical		PDS000240474.1	14		SAMN13042135		aac(6')-Ib-cr5=COMPLETE,aac(6')-Ib-cr=PARTIAL_END_OF_CONTIG,aac(6')-Ib=COMPLETE,aac(6')-Ib=PARTIAL_END_OF_CONTIG,aadA1=COMPLETE,aph(3')-VI=COMPLETE,arr-3=COMPLETE,blaCTX-M-15=COMPLETE,blaNDM-1=COMPLETE,blaOXA-1=COMPLETE,blaOXA-9=COMPLETE,blaSHV-11=COMPLETE,blaTEM-1=COMPLETE,blaTEM=COMPLETE,ble=COMPLETE,catB3=COMPLETE,dfrA14=COMPLETE,dfrA50=COMPLETE,emrD=COMPLETE,erm(B)=COMPLETE,fosA=COMPLETE,gyrA…
Klebsiella pneumoniae	pneumoniae	"OM68","SRS5528911","pneumoniae"	O1v2	PDT000609850.1	2019-10-17T08:30:05Z	Oman	clinical		PDS000219448.13	0		SAMN13042134		aac(6')-Ib=COMPLETE,aadA2=COMPLETE,arr-2=COMPLETE,blaCTX-M-15=COMPLETE,blaCTX-M=COMPLETE,blaOXA-232=COMPLETE,blaSHV-1=COMPLETE,blaTEM-1=COMPLETE,catA1=COMPLETE,catB=COMPLETE,dfrA12=COMPLETE,emrD=COMPLETE,erm(B)=COMPLETE,fosA=COMPLETE,gyrA_S83I=POINT,mph(A)=COMPLETE,ompK36_T136TDT=POINT,oqxA=COMPLETE,oqxB=PARTIAL_END_OF_CONTIG,parC_S80I=POINT,qnrS1=COMPLETE,rmtF1=COMPLETE,sul1=COMPLETE
Klebsiella pneumoniae	pneumoniae	"OM654","SRS5528910","pneumoniae"	O3b	PDT000609851.1	2019-10-17T08:30:05Z	Oman	clinical		PDS000046911.4	0		SAMN13042133		aac(3)-IId=COMPLETE,aac(6')-Ib-cr5=COMPLETE,aac(6')-Ib=COMPLETE,aadA1=COMPLETE,aph(3')-VI=COMPLETE,blaCMY-6=COMPLETE,blaCTX-M-15=COMPLETE,blaDHA=PARTIAL,blaNDM-1=COMPLETE,blaOXA-1=COMPLETE,blaOXA-232=COMPLETE,blaOXA=MISTRANSLATION,blaSHV-11=COMPLETE,blaTEM-1=COMPLETE,blaTEM=COMPLETE,ble=COMPLETE,catB3=PARTIAL,catB3=PARTIAL_END_OF_CONTIG,emrD=COMPLETE,fosA=COMPLETE,gyrA_S83I=POINT,oqxA=COMPLETE,oq…
Klebsiella pneumoniae	pneumoniae	"OM653","SRS5528909","pneumoniae"	O3b	PDT000609852.1	2019-10-17T08:30:05Z	Oman	clinical		PDS000046911.4	1		SAMN13042132		aac(3)-IId=COMPLETE,aac(6')-Ib=COMPLETE,aadA1=COMPLETE,aph(3')-VI=COMPLETE,blaCMY-6=COMPLETE,blaDHA=PARTIAL,blaNDM-1=COMPLETE,blaOXA-232=COMPLETE,blaOXA=MISTRANSLATION,blaSHV-11=COMPLETE,blaTEM-1=COMPLETE,blaTEM=COMPLETE,ble=COMPLETE,emrD=COMPLETE,fosA=COMPLETE,gyrA_S83I=POINT,oqxA=COMPLETE,oqxB=COMPLETE,parC_S80I=POINT,rmtC=COMPLETE,sul1=COMPLETE
Klebsiella pneumoniae	pneumoniae	"OM652","SRS5528908","pneumoniae"	O3b	PDT000609853.1	2019-10-17T08:30:06Z	Oman	clinical		PDS000046911.4	1		SAMN13042131		aac(3)-IId=COMPLETE,aac(6')-Ib-cr5=COMPLETE,aac(6')-Ib=COMPLETE,aadA1=COMPLETE,aph(3')-VI=COMPLETE,blaCMY-6=COMPLETE,blaCTX-M-15=COMPLETE,blaDHA=PARTIAL,blaNDM-1=COMPLETE,blaOXA-1=COMPLETE,blaOXA-232=COMPLETE,blaOXA=MISTRANSLATION,blaSHV-11=COMPLETE,blaTEM-1=COMPLETE,blaTEM=COMPLETE,ble=COMPLETE,catB3=PARTIAL,catB3=PARTIAL_END_OF_CONTIG,emrD=COMPLETE,fosA=COMPLETE,gyrA_S83I=POINT,oqxA=COMPLETE,oq…
Klebsiella pneumoniae	pneumoniae	"OM1129","SRS5528906","pneumoniae"	O4	PDT000609855.1	2019-10-17T08:30:06Z	Oman	clinical		PDS000046910.95	2	31	SAMN13041986		aac(6')-Ib-cr5=COMPLETE,aph(3')-Ia=COMPLETE,blaNDM-1=COMPLETE,blaOXA-1=COMPLETE,blaSHV-11=COMPLETE,ble=COMPLETE,catB3=PARTIAL,catB3=PARTIAL_END_OF_CONTIG,emrD=COMPLETE,fosA=COMPLETE,gyrA_S83I=POINT,oqxA=COMPLETE,oqxB=COMPLETE,parC_S80I=POINT,rmtC=COMPLETE,sul1=COMPLETE,tet(A)=COMPLETE
Klebsiella pneumoniae	pneumoniae	"OM632","SRS5528905","pneumoniae"	O2v1	PDT000609856.1	2019-10-17T08:30:06Z	Oman	clinical		PDS000231673.7	3		SAMN13042129		aac(6')-Ib-cr5=COMPLETE,aac(6')-Ib-cr=PARTIAL_END_OF_CONTIG,aac(6')-Ib=COMPLETE,aac(6')-Ib=PARTIAL_END_OF_CONTIG,aadA1=COMPLETE,aadA2=COMPLETE,aph(3')-VI=COMPLETE,arr-3=COMPLETE,blaCTX-M-15=COMPLETE,blaNDM-1=COMPLETE,blaOXA-1=COMPLETE,blaOXA-9=COMPLETE,blaSHV-11=COMPLETE,blaTEM-1=COMPLETE,blaTEM=COMPLETE,ble=COMPLETE,catA2=COMPLETE,catB3=COMPLETE,dfrA12=COMPLETE,dfrA50=COMPLETE,emrD=COMPLETE,fosA…
Klebsiella pneumoniae	pneumoniae	"OM631","SRS5528904","pneumoniae"	O1v2	PDT000609857.1	2019-10-17T08:30:07Z	Oman	clinical		PDS000219448.13	3		SAMN13042128		aac(6')-Ib=COMPLETE,aadA2=COMPLETE,arr-2=COMPLETE,blaCTX-M-15=COMPLETE,blaCTX-M=COMPLETE,blaOXA-232=COMPLETE,blaSHV-1=COMPLETE,blaTEM-1=COMPLETE,catA1=COMPLETE,catB=COMPLETE,dfrA12=COMPLETE,emrD=COMPLETE,erm(B)=COMPLETE,fosA=COMPLETE,gyrA_S83I=POINT,ompK36_T136TDT=POINT,oqxA=COMPLETE,oqxB=PARTIAL_END_OF_CONTIG,parC_S80I=POINT,qnrS1=COMPLETE,rmtF1=COMPLETE,sul1=COMPLETE
Klebsiella pneumoniae	pneumoniae	"OM630","SRS5528903","pneumoniae"	O2v1	PDT000609858.1	2019-10-17T08:30:07Z	Oman	clinical		PDS000231673.7	3		SAMN13042127		aac(6')-Ib=COMPLETE,aadA1=COMPLETE,aadA2=COMPLETE,aph(3')-VI=COMPLETE,blaCTX-M-15=COMPLETE,blaNDM-1=COMPLETE,blaOXA-9=COMPLETE,blaSHV-11=COMPLETE,blaTEM-1=COMPLETE,blaTEM=COMPLETE,ble=COMPLETE,catA2=COMPLETE,dfrA12=COMPLETE,dfrA50=COMPLETE,emrD=COMPLETE,fosA=COMPLETE,gyrA_S83I=POINT,mph(A)=COMPLETE,oqxA=COMPLETE,oqxB=COMPLETE,parC_S80I=POINT,qnrS1=COMPLETE,sul1=COMPLETE
Klebsiella pneumoniae	pneumoniae	"OM628","SRS5528902","pneumoniae"	O1v2	PDT000609859.1	2019-10-17T08:30:07Z	Oman	clinical		PDS000219448.13	13		SAMN13042126		aac(6')-Ib=COMPLETE,aadA2=COMPLETE,arr-2=COMPLETE,blaCTX-M-15=COMPLETE,blaCTX-M=COMPLETE,blaOXA-232=COMPLETE,blaSHV-1=COMPLETE,blaTEM-1=COMPLETE,catA1=COMPLETE,catB=COMPLETE,dfrA12=COMPLETE,emrD=COMPLETE,erm(B)=COMPLETE,fosA=COMPLETE,gyrA_S83I=POINT,mph(A)=COMPLETE,ompK36_T136TDT=POINT,oqxA=COMPLETE,oqxB=PARTIAL_END_OF_CONTIG,parC_S80I=POINT,qnrS1=COMPLETE,rmtF1=COMPLETE,sul1=COMPLETE
Klebsiella pneumoniae	pneumoniae	"OM62","SRS5528901","pneumoniae"	O2v1	PDT000609860.1	2019-10-17T08:30:07Z	Oman	clinical		PDS000006578.133	6		SAMN13042125		aac(6')-Ib=COMPLETE,aph(3'')-Ib=COMPLETE,aph(3'')-Ib=PARTIAL_END_OF_CONTIG,aph(6)-Id=COMPLETE,arr-2=COMPLETE,blaCTX-M-15=COMPLETE,blaSHV-11=COMPLETE,blaTEM-1=COMPLETE,catA2=COMPLETE,catB=COMPLETE,dfrA12=COMPLETE,emrD=COMPLETE,fosA=COMPLETE,gyrA_S83I=POINT,ompK36_T136TDT=POINT,oqxA=COMPLETE,oqxB=COMPLETE,parC_S80I=POINT,rmtF1=COMPLETE,sul2=COMPLETE
Klebsiella pneumoniae	pneumoniae	"OM610","SRS5528900","pneumoniae"	O1v2	PDT000609861.1	2019-10-17T08:30:07Z	Oman	clinical		PDS000219448.13	5		SAMN13042124		aac(6')-Ib=COMPLETE,arr-2=COMPLETE,blaCTX-M-15=COMPLETE,blaCTX-M=COMPLETE,blaSHV-11=COMPLETE,blaSHV-12=COMPLETE,blaSHV-1=COMPLETE,blaSHV-5=COMPLETE,blaTEM-1=COMPLETE,catA1=COMPLETE,catB=COMPLETE,emrD=COMPLETE,fosA=COMPLETE,gyrA_S83I=POINT,ompK36_T136TDT=POINT,oqxA=COMPLETE,oqxB=PARTIAL_END_OF_CONTIG,parC_S80I=POINT,qnrS1=COMPLETE,rmtF1=COMPLETE
Klebsiella pneumoniae	pneumoniae	"OM609","SRS5528899","pneumoniae"	O4	PDT000609862.1	2019-10-17T08:30:08Z	Oman	clinical		PDS000046910.95	2	31	SAMN13042123		aac(3)-IIe=COMPLETE,aac(6')-Ib-cr5=COMPLETE,aadA2=COMPLETE,aph(3')-Ia=COMPLETE,blaCTX-M-15=COMPLETE,blaNDM-1=COMPLETE,blaOXA-1=COMPLETE,blaSHV-11=COMPLETE,ble=COMPLETE,catB3=PARTIAL,catB3=PARTIAL_END_OF_CONTIG,dfrA12=COMPLETE,emrD=COMPLETE,fosA=COMPLETE,gyrA_S83I=POINT,mph(A)=COMPLETE,oqxA=COMPLETE,oqxB=COMPLETE,parC_S80I=POINT,rmtC=COMPLETE,sul1=COMPLETE,sul1=PARTIAL_END_OF_CONTIG,tet(A)=COMPLETE
Klebsiella pneumoniae	pneumoniae	"OM604","SRS5528897","pneumoniae"	O1v2	PDT000609864.1	2019-10-17T08:30:08Z	Oman	clinical		PDS000219448.13	3		SAMN13042121		aac(6')-Ib=COMPLETE,aadA2=COMPLETE,arr-2=COMPLETE,blaCTX-M-15=COMPLETE,blaCTX-M=COMPLETE,blaOXA-232=COMPLETE,blaSHV-1=COMPLETE,blaTEM-1=COMPLETE,catA1=COMPLETE,catB=COMPLETE,dfrA12=COMPLETE,emrD=COMPLETE,erm(B)=COMPLETE,fosA=COMPLETE,gyrA_S83I=POINT,mph(A)=COMPLETE,ompK36_T136TDT=POINT,oqxA=COMPLETE,oqxB=PARTIAL_END_OF_CONTIG,parC_S80I=POINT,qnrS1=COMPLETE,rmtF1=COMPLETE,rmtF=PARTIAL,sul1=COMPLETE
Klebsiella pneumoniae	pneumoniae	"OM595","SRS5528896","pneumoniae"	O1v2	PDT000609865.1	2019-10-17T08:30:08Z	Oman	clinical		PDS000219448.13	2		SAMN13042120		aac(6')-Ib=COMPLETE,aadA2=COMPLETE,arr-2=COMPLETE,blaCTX-M-15=COMPLETE,blaCTX-M=COMPLETE,blaOXA-232=COMPLETE,blaSHV-1=COMPLETE,blaTEM-1=COMPLETE,catA1=COMPLETE,catB=COMPLETE,dfrA12=COMPLETE,emrD=COMPLETE,erm(B)=COMPLETE,fosA=COMPLETE,gyrA_S83I=POINT,mph(A)=COMPLETE,ompK36_T136TDT=POINT,oqxA=COMPLETE,oqxB=PARTIAL_END_OF_CONTIG,parC_S80I=POINT,qnrS1=COMPLETE,rmtF1=COMPLETE,sul1=COMPLETE
Klebsiella pneumoniae	pneumoniae	"OM1126","SRS5528895","pneumoniae"	O1v2	PDT000609866.1	2019-10-17T08:30:08Z	Oman	clinical		PDS000219448.13	0		SAMN13041985		aac(6')-Ib=COMPLETE,arr-2=COMPLETE,blaCTX-M-15=COMPLETE,blaCTX-M=COMPLETE,blaOXA-232=COMPLETE,blaSHV-1=COMPLETE,blaTEM-1=COMPLETE,catA1=COMPLETE,catB=COMPLETE,emrD=COMPLETE,fosA=COMPLETE,gyrA_S83I=POINT,ompK36_T136TDT=POINT,oqxA=COMPLETE,oqxB=PARTIAL_END_OF_CONTIG,parC_S80I=POINT,qnrS1=COMPLETE,rmtF1=COMPLETE,rmtF=PARTIAL_END_OF_CONTIG
Klebsiella pneumoniae	pneumoniae	"OM59","SRS5528894","pneumoniae"	O3/O3a	PDT000609867.1	2019-10-17T08:30:09Z	Oman	clinical		PDS000073393.5	31		SAMN13042119		aac(6')-Ib-cr5=COMPLETE,aph(3')-Ia=COMPLETE,arr-3=COMPLETE,blaDHA-1=COMPLETE,blaOXA-1=COMPLETE,blaOXA-48=COMPLETE,blaSHV-11=COMPLETE,catB3=COMPLETE,emrD=COMPLETE,fosA=COMPLETE,gyrA_D87A=POINT,gyrA_S83Y=POINT,mph(A)=COMPLETE,oqxA=COMPLETE,oqxB=COMPLETE,parC_S80I=POINT,qnrB4=COMPLETE,sul1=COMPLETE,tet(A)=COMPLETE
Klebsiella pneumoniae	pneumoniae	"OM587","SRS5528893","pneumoniae"	O3b	PDT000609868.1	2019-10-17T08:30:09Z	Oman	clinical		PDS000046911.4	1		SAMN13042118		aac(3)-IId=COMPLETE,aac(6')-Ib=PARTIAL,aac(6')-Ib=PARTIAL_END_OF_CONTIG,aadA1=COMPLETE,aph(3')-VI=COMPLETE,blaCMY-6=COMPLETE,blaCTX-M-15=COMPLETE,blaDHA=PARTIAL,blaNDM-1=COMPLETE,blaOXA=MISTRANSLATION,blaSHV-11=COMPLETE,blaTEM-1=COMPLETE,ble=COMPLETE,dfrA50=COMPLETE,emrD=COMPLETE,fosA=COMPLETE,gyrA_S83I=POINT,oqxA=COMPLETE,oqxB=COMPLETE,parC_S80I=POINT,rmtC=COMPLETE,sul1=COMPLETE
Klebsiella pneumoniae	pneumoniae	"OM581","SRS5528892","pneumoniae"	O2v1	PDT000609869.1	2019-10-17T08:30:09Z	Oman	clinical		PDS000240474.1	1		SAMN13042117		aac(6')-Ib-cr5=COMPLETE,aac(6')-Ib=COMPLETE,aadA1=COMPLETE,aph(3')-VI=COMPLETE,arr-3=COMPLETE,blaCTX-M-15=COMPLETE,blaNDM-1=COMPLETE,blaOXA-1=COMPLETE,blaOXA-9=COMPLETE,blaSHV-11=COMPLETE,blaTEM-1=COMPLETE,blaTEM=COMPLETE,ble=COMPLETE,catB3=COMPLETE,emrD=COMPLETE,fosA=COMPLETE,gyrA_S83I=POINT,oqxA=COMPLETE,oqxB=COMPLETE,parC_S80I=POINT,qnrS1=COMPLETE,sul1=COMPLETE
Klebsiella pneumoniae	pneumoniae	"OM580","SRS5528891","pneumoniae"	O1v2	PDT000609870.1	2019-10-17T08:30:09Z	Oman	clinical		PDS000219448.13	5		SAMN13042116		aac(6')-Ib=COMPLETE,arr-2=COMPLETE,blaCTX-M-15=COMPLETE,blaCTX-M=COMPLETE,blaSHV-1=COMPLETE,blaSHV-5=COMPLETE,blaSHV=PARTIAL_END_OF_CONTIG,blaTEM-1=COMPLETE,catA1=COMPLETE,catB=COMPLETE,emrD=COMPLETE,fosA=COMPLETE,gyrA_S83I=POINT,mph(A)=COMPLETE,ompK36_T136TDT=POINT,oqxA=COMPLETE,oqxB=PARTIAL_END_OF_CONTIG,parC_S80I=POINT,qnrS1=COMPLETE,rmtF1=COMPLETE
Klebsiella pneumoniae	pneumoniae	"OM554","SRS5528889","pneumoniae"	O1v2	PDT000609871.1	2019-10-17T08:30:09Z	Oman	clinical		PDS000052094.1	14		SAMN13042114		aac(3)-IIe=COMPLETE,aac(6')-Ib-cr5=COMPLETE,aac(6')-Ib=COMPLETE,aadA1=COMPLETE,aadA2=COMPLETE,aadA2=PARTIAL_END_OF_CONTIG,aph(3')-VI=COMPLETE,blaCTX-M-15=COMPLETE,blaNDM-1=COMPLETE,blaOXA-1=COMPLETE,blaOXA-9=COMPLETE,blaSHV-28=COMPLETE,blaTEM-1=COMPLETE,blaTEM=COMPLETE,ble=COMPLETE,catA1=COMPLETE,catB3=PARTIAL,catB3=PARTIAL_END_OF_CONTIG,dfrA12=COMPLETE,dfrA12=PARTIAL_END_OF_CONTIG,dfrA14=COMPLET…
Klebsiella pneumoniae	pneumoniae	"OM547","SRS5528888","pneumoniae"	OL101	PDT000609872.1	2019-10-17T08:30:10Z	Oman	clinical		PDS000060654.31	9	37	SAMN13042113		aac(3)-IIe=COMPLETE,aac(6')-Ib-cr5=COMPLETE,aph(3'')-Ib=COMPLETE,aph(6)-Id=COMPLETE,blaCTX-M-15=COMPLETE,blaOXA-1=COMPLETE,blaOXA-232=COMPLETE,blaSHV-11=COMPLETE,blaTEM-1=COMPLETE,catB3=PARTIAL,catB3=PARTIAL_END_OF_CONTIG,dfrA14=COMPLETE,emrD=COMPLETE,fosA=COMPLETE,gyrA_D87A=POINT,gyrA_S83F=POINT,ompK36_D135DGD=POINT,parC_S80I=POINT,qnrB1=COMPLETE,sul2=COMPLETE,tet(A)=COMPLETE
Klebsiella pneumoniae	pneumoniae	"OM537","SRS5528887","pneumoniae"	O3b	PDT000609873.1	2019-10-17T08:30:10Z	Oman	clinical		PDS000046911.4	0		SAMN13042112		aac(3)-IId=COMPLETE,aac(6')-Ib=PARTIAL,aac(6')-Ib=PARTIAL_END_OF_CONTIG,aadA1=COMPLETE,aph(3')-VI=COMPLETE,blaCMY-6=COMPLETE,blaCTX-M-15=COMPLETE,blaDHA=PARTIAL,blaNDM-1=COMPLETE,blaNDM=PARTIAL_END_OF_CONTIG,blaOXA=MISTRANSLATION,blaSHV-11=COMPLETE,blaTEM-1=COMPLETE,ble=COMPLETE,dfrA50=COMPLETE,emrD=COMPLETE,fosA=COMPLETE,gyrA_S83I=POINT,oqxA=COMPLETE,oqxB=COMPLETE,parC_S80I=POINT,rmtC=COMPLETE,s…
Klebsiella pneumoniae	pneumoniae	"OM506","SRS5528886","pneumoniae"	O1v1	PDT000609874.1	2019-10-17T08:30:10Z	Oman	clinical		PDS000052090.1	2		SAMN13042111		aac(3)-IIe=COMPLETE,aac(6')-Ib-cr5=COMPLETE,aac(6')-Ib=COMPLETE,aadA1=COMPLETE,aph(3'')-Ib=COMPLETE,aph(3')-VI=COMPLETE,aph(6)-Id=COMPLETE,blaCTX-M-15=COMPLETE,blaNDM-1=COMPLETE,blaOXA-1=COMPLETE,blaOXA-9=COMPLETE,blaSHV-11=COMPLETE,blaSHV-12=COMPLETE,blaSHV-1=COMPLETE,blaSHV-5=COMPLETE,blaTEM-1=COMPLETE,blaTEM=COMPLETE,ble=COMPLETE,catA2=COMPLETE,catB3=PARTIAL,catB3=PARTIAL_END_OF_CONTIG,dfrA14=…
Klebsiella pneumoniae	pneumoniae	"OM500","SRS5528885","pneumoniae"	O1v1	PDT000609875.1	2019-10-17T08:30:10Z	Oman	clinical		PDS000046916.2	0		SAMN13042110		aadA2=COMPLETE,aph(3')-Ia=COMPLETE,blaOXA-48=COMPLETE,blaOXA=MISTRANSLATION,blaSHV-28=COMPLETE,dfrA12=COMPLETE,emrD=COMPLETE,fosA=COMPLETE,gyrA_D87A=POINT,gyrA_S83F=POINT,mph(A)=COMPLETE,oqxA=COMPLETE,oqxB=COMPLETE,parC_S80I=POINT,ramR_A19V=POINT,sul1=COMPLETE
Klebsiella pneumoniae	pneumoniae	"OM1124","SRS5528884","pneumoniae"	O3b	PDT000609876.1	2019-10-17T08:30:10Z	Oman	clinical		PDS000046911.4	3		SAMN13041984		aac(3)-IId=COMPLETE,aac(6')-Ib-cr5=COMPLETE,aac(6')-Ib=COMPLETE,aadA1=COMPLETE,aph(3')-VI=COMPLETE,blaCMY-6=COMPLETE,blaCTX-M-15=COMPLETE,blaDHA=PARTIAL,blaNDM-1=COMPLETE,blaOXA-1=COMPLETE,blaOXA-232=COMPLETE,blaOXA=MISTRANSLATION,blaSHV-11=COMPLETE,blaTEM-1=COMPLETE,blaTEM=COMPLETE,ble=COMPLETE,catB3=PARTIAL,catB3=PARTIAL_END_OF_CONTIG,emrD=COMPLETE,fosA=COMPLETE,gyrA_S83I=POINT,oqxA=COMPLETE,oq…
Klebsiella pneumoniae	pneumoniae	"OM499","SRS5528883","pneumoniae"	O1v1	PDT000609877.1	2019-10-17T08:30:11Z	Oman	clinical		PDS000212920.1	31		SAMN13042109		aac(6')-Ib3=COMPLETE,aac(6')-Ib4=COMPLETE,aac(6')-Ib=COMPLETE,aph(3'')-Ib=COMPLETE,aph(6)-Id=COMPLETE,arr-2=COMPLETE,blaCMY-6=COMPLETE,blaCTX-M-15=COMPLETE,blaNDM-1=COMPLETE,blaOXA-232=COMPLETE,blaSHV-28=COMPLETE,blaTEM-1=COMPLETE,ble=COMPLETE,catB=COMPLETE,dfrA14=COMPLETE,dfrA51=COMPLETE,emrD=COMPLETE,fosA=COMPLETE,gyrA_D87A=POINT,gyrA_S83F=POINT,oqxA=COMPLETE,oqxB=COMPLETE,parC_S80I=POINT,qnrB1…
Klebsiella pneumoniae	pneumoniae	"OM49","SRS5528881","pneumoniae"	O3b	PDT000609879.1	2019-10-17T08:30:11Z	Oman	clinical		PDS000056119.1			SAMN13042107		aac(6')-Ib=COMPLETE,aadA1=COMPLETE,aadA2=COMPLETE,aph(3'')-Ib=COMPLETE,aph(3')-VI=COMPLETE,aph(6)-Id=COMPLETE,blaCTX-M-15=COMPLETE,blaNDM-1=COMPLETE,blaOXA=MISTRANSLATION,blaSHV-11=COMPLETE,blaTEM-1=COMPLETE,blaTEM=PARTIAL_END_OF_CONTIG,ble=COMPLETE,catA2=COMPLETE,dfrA12=COMPLETE,dfrA14=COMPLETE,dfrA5=COMPLETE,emrD=COMPLETE,fosA=COMPLETE,gyrA_S83I=POINT,mph(A)=COMPLETE,oqxA=COMPLETE,oqxB=COMPLETE…
Klebsiella pneumoniae	pneumoniae	"OM487","SRS5528880","pneumoniae"	O1v2	PDT000609880.1	2019-10-17T08:30:11Z	Oman	clinical		PDS000219448.13	1		SAMN13042106		aac(6')-Ib=COMPLETE,aadA2=COMPLETE,arr-2=COMPLETE,blaCTX-M-15=COMPLETE,blaCTX-M=COMPLETE,blaOXA-232=COMPLETE,blaSHV-11=COMPLETE,blaSHV-12=COMPLETE,blaSHV-1=COMPLETE,blaSHV-5=COMPLETE,blaSHV=PARTIAL_END_OF_CONTIG,blaTEM-1=COMPLETE,catA1=COMPLETE,catB=COMPLETE,dfrA12=COMPLETE,emrD=COMPLETE,fosA=COMPLETE,gyrA_S83I=POINT,ompK36_T136TDT=POINT,oqxA=COMPLETE,oqxB=PARTIAL_END_OF_CONTIG,parC_S80I=POINT,qn…
Klebsiella pneumoniae	pneumoniae	"OM485","SRS5528879","pneumoniae"	O1v2	PDT000609881.1	2019-10-17T08:30:11Z	Oman	clinical		PDS000219448.13	2		SAMN13042105		aadA2=COMPLETE,blaCTX-M-15=COMPLETE,blaOXA-232=COMPLETE,blaSHV-1=COMPLETE,blaTEM-1=COMPLETE,catA1=COMPLETE,dfrA12=COMPLETE,emrD=COMPLETE,erm(B)=COMPLETE,fosA=COMPLETE,gyrA_S83I=POINT,mph(A)=COMPLETE,ompK36_T136TDT=POINT,oqxA=COMPLETE,oqxB=PARTIAL,parC_S80I=POINT,sul1=COMPLETE
Klebsiella pneumoniae	pneumoniae	"OM466","SRS5528877","pneumoniae"	O1v2	PDT000609883.1	2019-10-17T08:30:12Z	Oman	clinical		PDS000219448.13	1		SAMN13042103		aac(6')-Ib=COMPLETE,aadA2=COMPLETE,arr-2=COMPLETE,blaCTX-M-15=COMPLETE,blaCTX-M=COMPLETE,blaOXA-232=COMPLETE,blaSHV-11=COMPLETE,blaSHV-12=COMPLETE,blaSHV-1=COMPLETE,blaSHV-5=COMPLETE,blaSHV=PARTIAL_END_OF_CONTIG,blaTEM-1=COMPLETE,catA1=COMPLETE,catB=COMPLETE,dfrA12=COMPLETE,emrD=COMPLETE,fosA=COMPLETE,gyrA_S83I=POINT,ompK36_T136TDT=POINT,oqxA=COMPLETE,oqxB=PARTIAL_END_OF_CONTIG,parC_S80I=POINT,qn…
Klebsiella pneumoniae	pneumoniae	"OM463","SRS5528876","pneumoniae"	O1v2	PDT000609884.1	2019-10-17T08:30:12Z	Oman	clinical		PDS000219448.13	1		SAMN13042102		aac(6')-Ib=COMPLETE,aadA2=COMPLETE,arr-2=COMPLETE,blaCTX-M-15=COMPLETE,blaCTX-M=COMPLETE,blaOXA-232=COMPLETE,blaSHV-11=COMPLETE,blaSHV-12=COMPLETE,blaSHV-1=COMPLETE,blaSHV-5=COMPLETE,blaTEM-1=COMPLETE,catA1=COMPLETE,catB=COMPLETE,dfrA12=COMPLETE,emrD=COMPLETE,erm(B)=COMPLETE,fosA=COMPLETE,gyrA_S83I=POINT,mph(A)=COMPLETE,ompK36_T136TDT=POINT,oqxA=COMPLETE,oqxB=PARTIAL_END_OF_CONTIG,parC_S80I=POINT…
Klebsiella pneumoniae	pneumoniae	"OM462","SRS5528875","pneumoniae"	O1v2	PDT000609885.1	2019-10-17T08:30:12Z	Oman	clinical		PDS000219448.13	1		SAMN13042101		aac(6')-Ib=COMPLETE,aadA2=COMPLETE,arr-2=COMPLETE,blaCTX-M-15=COMPLETE,blaCTX-M=COMPLETE,blaOXA-232=COMPLETE,blaSHV-11=COMPLETE,blaSHV-12=COMPLETE,blaSHV-1=COMPLETE,blaSHV-5=COMPLETE,blaTEM-1=COMPLETE,catA1=COMPLETE,catB=COMPLETE,dfrA12=COMPLETE,emrD=COMPLETE,erm(B)=COMPLETE,fosA=COMPLETE,gyrA_S83I=POINT,mph(A)=COMPLETE,ompK36_T136TDT=POINT,oqxA=COMPLETE,oqxB=PARTIAL_END_OF_CONTIG,parC_S80I=POINT…
Klebsiella pneumoniae	pneumoniae	"OM451","SRS5528874","pneumoniae"	O3b	PDT000609886.1	2019-10-17T08:30:12Z	Oman	clinical		PDS000046911.4	1		SAMN13042100		aac(3)-IId=COMPLETE,aac(6')-Ib=PARTIAL,aac(6')-Ib=PARTIAL_END_OF_CONTIG,aadA1=COMPLETE,aph(3')-VI=COMPLETE,blaCMY-6=COMPLETE,blaCTX-M-15=COMPLETE,blaDHA=PARTIAL,blaNDM-1=COMPLETE,blaOXA=MISTRANSLATION,blaSHV-11=COMPLETE,blaTEM-1=COMPLETE,ble=COMPLETE,dfrA50=COMPLETE,emrD=COMPLETE,fosA=COMPLETE,gyrA_S83I=POINT,oqxA=COMPLETE,oqxB=COMPLETE,parC_S80I=POINT,rmtC=COMPLETE,sul1=COMPLETE
Klebsiella pneumoniae	pneumoniae	"OM1110","SRS5528873","pneumoniae"	O3b	PDT000609887.1	2019-10-17T08:30:12Z	Oman	clinical		PDS000046911.4	2		SAMN13041983		aac(3)-IId=COMPLETE,aac(6')-Ib=PARTIAL,aac(6')-Ib=PARTIAL_END_OF_CONTIG,aadA1=COMPLETE,aph(3')-VI=COMPLETE,blaCMY-6=COMPLETE,blaCTX-M-15=COMPLETE,blaDHA=PARTIAL,blaNDM-1=COMPLETE,blaOXA=MISTRANSLATION,blaSHV-11=COMPLETE,blaTEM-1=COMPLETE,ble=COMPLETE,dfrA50=COMPLETE,emrD=COMPLETE,fosA=COMPLETE,gyrA_S83I=POINT,oqxA=COMPLETE,oqxB=COMPLETE,parC_S80I=POINT,rmtC=COMPLETE,sul1=COMPLETE
Klebsiella pneumoniae	pneumoniae	"OM450","SRS5528872","pneumoniae"	O1v1	PDT000609888.1	2019-10-17T08:30:13Z	Oman	clinical		PDS000046916.2	1		SAMN13042099		aac(6')-Ib-cr5=COMPLETE,aadA2=COMPLETE,aph(3')-Ia=COMPLETE,blaCTX-M-15=COMPLETE,blaOXA-1=COMPLETE,blaOXA-48=COMPLETE,blaSHV-28=COMPLETE,blaTEM-1=COMPLETE,catB3=PARTIAL,catB3=PARTIAL_END_OF_CONTIG,dfrA12=COMPLETE,emrD=COMPLETE,fosA=COMPLETE,gyrA_D87A=POINT,gyrA_S83F=POINT,mph(A)=COMPLETE,oqxA=COMPLETE,oqxB=COMPLETE,parC_S80I=POINT,ramR_A19V=POINT,sul1=COMPLETE,tet(A)=COMPLETE
Klebsiella pneumoniae	pneumoniae	"OM429","SRS5528871","pneumoniae"	O1v2	PDT000609889.1	2019-10-17T08:30:13Z	Oman	clinical		PDS000219448.13	1		SAMN13042098		aac(6')-Ib=COMPLETE,arr-2=COMPLETE,blaCTX-M-15=COMPLETE,blaCTX-M=COMPLETE,blaOXA-232=COMPLETE,blaSHV-11=COMPLETE,blaSHV-12=COMPLETE,blaSHV-1=COMPLETE,blaSHV-5=COMPLETE,blaSHV=PARTIAL_END_OF_CONTIG,blaTEM-1=COMPLETE,catA1=COMPLETE,catB=COMPLETE,emrD=COMPLETE,fosA=COMPLETE,gyrA_S83I=POINT,mgrB_Q30STOP=POINT,ompK36_T136TDT=POINT,oqxA=COMPLETE,oqxB=PARTIAL_END_OF_CONTIG,parC_S80I=POINT,qnrS1=COMPLETE…
Klebsiella pneumoniae	pneumoniae	"OM428","SRS5528870","pneumoniae"	O1v2	PDT000609890.1	2019-10-17T08:30:13Z	Oman	clinical		PDS000219448.13	1		SAMN13042097		aac(6')-Ib=COMPLETE,arr-2=COMPLETE,blaCTX-M-15=COMPLETE,blaCTX-M=COMPLETE,blaOXA-232=COMPLETE,blaSHV-11=COMPLETE,blaSHV-12=COMPLETE,blaSHV-1=COMPLETE,blaSHV-5=COMPLETE,blaSHV=PARTIAL_END_OF_CONTIG,blaTEM-1=COMPLETE,catA1=COMPLETE,catB=COMPLETE,emrD=COMPLETE,fosA=COMPLETE,gyrA_S83I=POINT,mgrB_Q30STOP=POINT,ompK36_T136TDT=POINT,oqxA=COMPLETE,oqxB=PARTIAL_END_OF_CONTIG,parC_S80I=POINT,qnrS1=COMPLETE…
Klebsiella pneumoniae	pneumoniae	"OM424","SRS5528869","pneumoniae"	O1v2	PDT000609891.1	2019-10-17T08:30:13Z	Oman	clinical		PDS000219448.13	2		SAMN13042096		aadA2=COMPLETE,blaCTX-M-15=COMPLETE,blaOXA-232=COMPLETE,blaSHV-1=COMPLETE,blaTEM-1=COMPLETE,catA1=COMPLETE,dfrA12=COMPLETE,emrD=COMPLETE,erm(B)=COMPLETE,fosA=COMPLETE,gyrA_S83I=POINT,mph(A)=COMPLETE,ompK36_T136TDT=POINT,oqxA=COMPLETE,oqxB=PARTIAL,parC_S80I=POINT,sul1=COMPLETE
Klebsiella pneumoniae	pneumoniae	"OM423","SRS5528868","pneumoniae"	O3b	PDT000609892.1	2019-10-17T08:30:14Z	Oman	clinical		PDS000046911.4	1		SAMN13042095		aac(3)-IId=COMPLETE,aac(6')-Ib=PARTIAL,aac(6')-Ib=PARTIAL_END_OF_CONTIG,aadA1=COMPLETE,aph(3')-VI=COMPLETE,blaCMY-6=COMPLETE,blaCTX-M-15=COMPLETE,blaDHA=PARTIAL,blaNDM-1=COMPLETE,blaOXA=MISTRANSLATION,blaSHV-11=COMPLETE,blaTEM-1=COMPLETE,ble=COMPLETE,dfrA50=COMPLETE,emrD=COMPLETE,fosA=COMPLETE,gyrA_S83I=POINT,oqxA=COMPLETE,oqxB=COMPLETE,parC_S80I=POINT,rmtC=COMPLETE,sul1=COMPLETE
Klebsiella pneumoniae	pneumoniae	"OM422","SRS5528867","pneumoniae"	O3b	PDT000609893.1	2019-10-17T08:30:14Z	Oman	clinical		PDS000046911.4	0		SAMN13042094		aac(3)-IId=COMPLETE,aac(6')-Ib=PARTIAL,aac(6')-Ib=PARTIAL_END_OF_CONTIG,aadA1=COMPLETE,aph(3')-VI=COMPLETE,blaCMY-6=COMPLETE,blaCTX-M-15=COMPLETE,blaDHA=PARTIAL,blaNDM-1=COMPLETE,blaNDM=PARTIAL_END_OF_CONTIG,blaOXA=MISTRANSLATION,blaSHV-11=COMPLETE,blaTEM-1=COMPLETE,ble=COMPLETE,dfrA50=COMPLETE,emrD=COMPLETE,fosA=COMPLETE,gyrA_S83I=POINT,oqxA=COMPLETE,oqxB=COMPLETE,parC_S80I=POINT,rmtC=COMPLETE,s…
Klebsiella pneumoniae	pneumoniae	"OM409","SRS5528866","pneumoniae"	O1v2	PDT000609894.1	2019-10-17T08:30:14Z	Oman	clinical		PDS000219448.13	7		SAMN13042093		aadA2=COMPLETE,blaCTX-M-15=COMPLETE,blaCTX-M=COMPLETE,blaOXA-232=COMPLETE,blaSHV-11=COMPLETE,blaSHV-12=COMPLETE,blaSHV-1=COMPLETE,blaSHV-5=COMPLETE,blaTEM-1=COMPLETE,catA1=COMPLETE,catB=COMPLETE,dfrA12=COMPLETE,emrD=COMPLETE,erm(B)=COMPLETE,fosA=COMPLETE,gyrA_S83I=POINT,mph(A)=COMPLETE,ompK36_T136TDT=POINT,oqxA=COMPLETE,oqxB=PARTIAL_END_OF_CONTIG,parC_S80I=POINT,qnrS1=COMPLETE,sul1=COMPLETE
Klebsiella pneumoniae	pneumoniae	"OM4","SRS5528865","pneumoniae"	O2v1	PDT000609895.1	2019-10-17T08:30:14Z	Oman	clinical		PDS000240474.1	3		SAMN13042092		aac(6')-Ib-cr5=COMPLETE,aac(6')-Ib-cr=PARTIAL_END_OF_CONTIG,aac(6')-Ib=COMPLETE,aadA1=COMPLETE,aph(3')-VI=COMPLETE,arr-3=COMPLETE,blaCTX-M-15=COMPLETE,blaNDM-1=COMPLETE,blaOXA-1=COMPLETE,blaOXA-9=COMPLETE,blaSHV-11=COMPLETE,blaTEM-1=COMPLETE,blaTEM=COMPLETE,ble=COMPLETE,catB3=COMPLETE,emrD=COMPLETE,fosA=COMPLETE,gyrA_S83I=POINT,oqxA=COMPLETE,oqxB=COMPLETE,parC_S80I=POINT,qnrS1=COMPLETE,sul1=COMPL…
Klebsiella pneumoniae	pneumoniae	"OM394","SRS5528864","pneumoniae"	O2v1	PDT000609896.1	2019-10-17T08:30:15Z	Oman	clinical		PDS000231673.7	3		SAMN13042091		aac(6')-Ib-cr5=COMPLETE,aac(6')-Ib=COMPLETE,aadA1=COMPLETE,aadA2=COMPLETE,aph(3')-VI=COMPLETE,arr-3=COMPLETE,blaCTX-M-15=COMPLETE,blaNDM-1=COMPLETE,blaOXA-1=COMPLETE,blaOXA-9=COMPLETE,blaSHV-11=COMPLETE,blaTEM-1=COMPLETE,blaTEM=COMPLETE,ble=COMPLETE,catA2=COMPLETE,catB3=COMPLETE,dfrA12=COMPLETE,dfrA50=COMPLETE,emrD=COMPLETE,fosA=COMPLETE,gyrA_S83I=POINT,mph(A)=COMPLETE,oqxA=COMPLETE,oqxB=COMPLETE…
Klebsiella pneumoniae	pneumoniae	"OM390","SRS5528863","pneumoniae"	OL101	PDT000609897.1	2019-10-17T08:30:15Z	Oman	clinical		PDS000052095.1	12		SAMN13042090		aph(3'')-Ib=COMPLETE,aph(6)-Id=COMPLETE,blaSHV-60=COMPLETE,emrD=COMPLETE,fosA=COMPLETE,oqxA=COMPLETE,oqxB19=COMPLETE
Klebsiella pneumoniae	pneumoniae	"OM1108","SRS5528862","pneumoniae"	O2v1	PDT000609898.1	2019-10-17T08:30:15Z	Oman	clinical		PDS000231673.7	1		SAMN13041982		aac(6')-Ib-cr5=COMPLETE,aac(6')-Ib=COMPLETE,aadA1=COMPLETE,aadA2=COMPLETE,aph(3')-VI=COMPLETE,arr-3=COMPLETE,blaCTX-M-15=COMPLETE,blaNDM-1=COMPLETE,blaOXA-1=COMPLETE,blaOXA-9=COMPLETE,blaSHV-11=COMPLETE,blaTEM-1=COMPLETE,blaTEM=COMPLETE,ble=COMPLETE,catA2=COMPLETE,catB3=COMPLETE,dfrA12=COMPLETE,dfrA50=COMPLETE,emrD=COMPLETE,fosA=COMPLETE,gyrA_S83I=POINT,mph(A)=COMPLETE,oqxA=COMPLETE,oqxB=COMPLETE…
Klebsiella pneumoniae	pneumoniae	"OM37","SRS5528861","pneumoniae"	O1v2	PDT000609899.1	2019-10-17T08:30:15Z	Oman	clinical		PDS000219448.13	0		SAMN13042089		aac(6')-Ib=COMPLETE,aadA2=COMPLETE,arr-2=COMPLETE,blaCTX-M-15=COMPLETE,blaCTX-M=COMPLETE,blaOXA-232=COMPLETE,blaSHV-1=COMPLETE,blaTEM-1=COMPLETE,catA1=COMPLETE,catB=COMPLETE,dfrA12=COMPLETE,emrD=COMPLETE,erm(B)=COMPLETE,fosA=COMPLETE,gyrA_S83I=POINT,mph(A)=COMPLETE,ompK36_T136TDT=POINT,oqxA=COMPLETE,oqxB=PARTIAL_END_OF_CONTIG,parC_S80I=POINT,qnrS1=COMPLETE,rmtF1=COMPLETE,rmtF=COMPLETE,sul1=COMPLE…
Klebsiella pneumoniae	pneumoniae	"OM363","SRS5528859","pneumoniae"	O2v1	PDT000609901.1	2019-10-17T08:30:15Z	Oman	clinical		PDS000052092.1			SAMN13042087		aac(3)-IIe=COMPLETE,aac(6')-Ib-cr5=COMPLETE,blaCTX-M-15=COMPLETE,blaOXA-1=COMPLETE,blaOXA-48=COMPLETE,blaSHV-11=COMPLETE,catA2=COMPLETE,catB3=PARTIAL,catB3=PARTIAL_END_OF_CONTIG,dfrA14=COMPLETE,emrD=COMPLETE,fosA=COMPLETE,gyrA_S83I=POINT,oqxA=COMPLETE,oqxB=COMPLETE,parC_S80I=POINT
Klebsiella pneumoniae	pneumoniae	"OM352","SRS5528858","pneumoniae"	O2v1	PDT000609902.1	2019-10-17T08:30:16Z	Oman	clinical		PDS000240474.1	4		SAMN13042086		aac(6')-Ib-cr5=COMPLETE,aac(6')-Ib=COMPLETE,aadA1=COMPLETE,aadA2=COMPLETE,aph(3')-VI=COMPLETE,armA=COMPLETE,arr-3=COMPLETE,blaCTX-M-15=COMPLETE,blaNDM-1=COMPLETE,blaOXA-1=COMPLETE,blaOXA-9=COMPLETE,blaSHV-11=COMPLETE,blaTEM-1=COMPLETE,blaTEM=COMPLETE,ble=COMPLETE,catB3=COMPLETE,catB3=PARTIAL_END_OF_CONTIG,dfrA12=COMPLETE,emrD=COMPLETE,fosA=COMPLETE,gyrA_S83I=POINT,mph(E)=COMPLETE,msr(E)=COMPLETE,…
Klebsiella pneumoniae	pneumoniae	"OM351","SRS5528857","pneumoniae"	O1v2	PDT000609903.1	2019-10-17T08:30:16Z	Oman	clinical		PDS000219448.13	6		SAMN13042085		aadA2=COMPLETE,blaCTX-M-15=COMPLETE,blaCTX-M=COMPLETE,blaOXA-232=COMPLETE,blaSHV-11=COMPLETE,blaSHV-12=COMPLETE,blaSHV-1=COMPLETE,blaSHV-5=COMPLETE,blaSHV=PARTIAL_END_OF_CONTIG,blaTEM-1=COMPLETE,catA1=COMPLETE,catB=COMPLETE,dfrA12=COMPLETE,emrD=COMPLETE,erm(B)=COMPLETE,fosA=COMPLETE,gyrA_S83I=POINT,mph(A)=COMPLETE,oqxA=COMPLETE,oqxB=PARTIAL_END_OF_CONTIG,parC_S80I=POINT,qnrS1=COMPLETE,rmtF1=COMPL…
Klebsiella pneumoniae	pneumoniae	"OM348","SRS5528856","pneumoniae"	O3b	PDT000609904.1	2019-10-17T08:30:16Z	Oman	clinical		PDS000046911.4	0		SAMN13042084		aac(3)-IId=COMPLETE,aac(6')-Ib=PARTIAL,aac(6')-Ib=PARTIAL_END_OF_CONTIG,aadA1=COMPLETE,aph(3')-VI=COMPLETE,blaCMY-6=COMPLETE,blaCTX-M-15=COMPLETE,blaDHA=PARTIAL,blaNDM-1=COMPLETE,blaOXA=MISTRANSLATION,blaSHV-11=COMPLETE,blaTEM-1=COMPLETE,ble=COMPLETE,dfrA50=COMPLETE,emrD=COMPLETE,fosA=COMPLETE,gyrA_S83I=POINT,oqxA=COMPLETE,oqxB=COMPLETE,parC_S80I=POINT,rmtC=COMPLETE,sul1=COMPLETE
Klebsiella pneumoniae	pneumoniae	"OM344","SRS5528855","pneumoniae"	O3b	PDT000609905.1	2019-10-17T08:30:16Z	Oman	clinical		PDS000046911.4	0		SAMN13042083		aac(3)-IId=COMPLETE,aac(6')-Ib=PARTIAL,aac(6')-Ib=PARTIAL_END_OF_CONTIG,aadA1=COMPLETE,aph(3')-VI=COMPLETE,blaCMY-6=COMPLETE,blaCTX-M-15=COMPLETE,blaDHA=PARTIAL,blaNDM-1=COMPLETE,blaOXA=MISTRANSLATION,blaSHV-11=COMPLETE,blaTEM-1=COMPLETE,ble=COMPLETE,dfrA50=COMPLETE,emrD=COMPLETE,fosA=COMPLETE,gyrA_S83I=POINT,oqxA=COMPLETE,oqxB=COMPLETE,parC_S80I=POINT,rmtC=COMPLETE,sul1=COMPLETE
Klebsiella pneumoniae	pneumoniae	"OM343","SRS5528854","pneumoniae"	O3b	PDT000609906.1	2019-10-17T08:30:17Z	Oman	clinical		PDS000046911.4	1		SAMN13042082		aac(3)-IId=COMPLETE,aac(6')-Ib=PARTIAL,aac(6')-Ib=PARTIAL_END_OF_CONTIG,aadA1=COMPLETE,aph(3')-VI=COMPLETE,blaCMY-6=COMPLETE,blaCTX-M-15=COMPLETE,blaDHA=PARTIAL,blaNDM-1=COMPLETE,blaOXA=MISTRANSLATION,blaSHV-11=COMPLETE,blaTEM-1=COMPLETE,ble=COMPLETE,dfrA50=COMPLETE,emrD=COMPLETE,fosA=COMPLETE,gyrA_S83I=POINT,oqxA=COMPLETE,oqxB=COMPLETE,parC_S80I=POINT,ramR_T43M=POINT,rmtC=COMPLETE,sul1=COMPLETE
Klebsiella pneumoniae	pneumoniae	"OM342","SRS5528853","pneumoniae"	O3b	PDT000609907.1	2019-10-17T08:30:17Z	Oman	clinical		PDS000046911.4	0		SAMN13042081		aac(3)-IId=COMPLETE,aac(6')-Ib=PARTIAL,aac(6')-Ib=PARTIAL_END_OF_CONTIG,aadA1=COMPLETE,aph(3')-VI=COMPLETE,blaCMY-6=COMPLETE,blaCTX-M-15=COMPLETE,blaDHA=PARTIAL,blaNDM-1=COMPLETE,blaOXA=MISTRANSLATION,blaSHV-11=COMPLETE,blaTEM-1=COMPLETE,ble=COMPLETE,dfrA50=COMPLETE,emrD=COMPLETE,fosA=COMPLETE,gyrA_S83I=POINT,oqxA=COMPLETE,oqxB=COMPLETE,parC_S80I=POINT,rmtC=COMPLETE,sul1=COMPLETE
Klebsiella pneumoniae	pneumoniae	"OM335","SRS5528852","pneumoniae"	O1v2	PDT000609908.1	2019-10-17T08:30:17Z	Oman	clinical		PDS000219448.13	1		SAMN13042080		aac(6')-Ib=COMPLETE,aadA2=COMPLETE,arr-2=COMPLETE,blaCTX-M-15=COMPLETE,blaCTX-M=COMPLETE,blaOXA-232=COMPLETE,blaSHV-11=COMPLETE,blaSHV-12=COMPLETE,blaSHV-1=COMPLETE,blaSHV-5=COMPLETE,blaTEM-1=COMPLETE,catA1=COMPLETE,catB=COMPLETE,dfrA12=COMPLETE,emrD=COMPLETE,erm(B)=COMPLETE,fosA=COMPLETE,gyrA_S83I=POINT,mph(A)=COMPLETE,ompK36_T136TDT=POINT,oqxA=COMPLETE,oqxB=PARTIAL_END_OF_CONTIG,parC_S80I=POINT…
Klebsiella pneumoniae	pneumoniae	"OM1107","SRS5528851","pneumoniae"	O2v1	PDT000609909.1	2019-10-17T08:30:17Z	Oman	clinical		PDS000231673.7	5		SAMN13041981		aac(6')-Ib-cr5=COMPLETE,aac(6')-Ib-cr=PARTIAL_END_OF_CONTIG,aac(6')-Ib=COMPLETE,aac(6')-Ib=PARTIAL_END_OF_CONTIG,aadA1=COMPLETE,aadA2=COMPLETE,aph(3')-VI=COMPLETE,arr-3=COMPLETE,blaCTX-M-15=COMPLETE,blaNDM-1=COMPLETE,blaOXA-1=COMPLETE,blaOXA-9=COMPLETE,blaSHV-11=COMPLETE,blaTEM-1=COMPLETE,blaTEM=COMPLETE,ble=COMPLETE,catA2=COMPLETE,catB3=COMPLETE,dfrA12=COMPLETE,dfrA50=COMPLETE,emrD=COMPLETE,fosA…
Klebsiella pneumoniae	pneumoniae	"OM332","SRS5528850","pneumoniae"	O3b	PDT000609910.1	2019-10-17T08:30:17Z	Oman	clinical		PDS000046911.4	1		SAMN13042079		aac(3)-IId=COMPLETE,aac(6')-Ib=COMPLETE,aadA1=COMPLETE,aadA2=COMPLETE,aph(3')-VI=COMPLETE,blaCMY-6=COMPLETE,blaCTX-M-15=COMPLETE,blaDHA=PARTIAL,blaNDM-1=COMPLETE,blaOXA=MISTRANSLATION,blaSHV-11=COMPLETE,blaTEM-1=COMPLETE,blaTEM=COMPLETE,ble=COMPLETE,catA1=COMPLETE,dfrA12=COMPLETE,emrD=COMPLETE,fosA=COMPLETE,gyrA_S83I=POINT,oqxA=COMPLETE,oqxB=COMPLETE,parC_S80I=POINT,rmtC=COMPLETE,sul1=COMPLETE
Klebsiella pneumoniae	pneumoniae	"OM314","SRS5528848","pneumoniae"	O3b	PDT000609912.1	2019-10-17T08:30:18Z	Oman	clinical		PDS000046911.4	0		SAMN13042077		aac(3)-IId=COMPLETE,aac(6')-Ib=PARTIAL,aac(6')-Ib=PARTIAL_END_OF_CONTIG,aadA1=COMPLETE,aph(3')-VI=COMPLETE,blaCMY-6=COMPLETE,blaCTX-M-15=COMPLETE,blaDHA=PARTIAL,blaNDM-1=COMPLETE,blaOXA=MISTRANSLATION,blaSHV-11=COMPLETE,blaTEM-1=COMPLETE,ble=COMPLETE,dfrA50=COMPLETE,emrD=COMPLETE,fosA=COMPLETE,gyrA_S83I=POINT,oqxA=COMPLETE,oqxB=COMPLETE,parC_S80I=POINT,rmtC=COMPLETE,sul1=COMPLETE
Klebsiella pneumoniae	pneumoniae	"OM312","SRS5528846","pneumoniae"	O1v1	PDT000609914.1	2019-10-17T08:30:18Z	Oman	clinical		PDS000052093.1	17		SAMN13042075		aac(3)-IIe=COMPLETE,aac(6')-Ib-cr5=COMPLETE,aph(3'')-Ib=COMPLETE,aph(6)-Id=COMPLETE,blaCTX-M-15=COMPLETE,blaCTX-M=PARTIAL_END_OF_CONTIG,blaOXA-1=COMPLETE,blaSHV-1=COMPLETE,blaTEM-1=COMPLETE,catB3=PARTIAL,catB3=PARTIAL_END_OF_CONTIG,dfrA14=COMPLETE,emrD=COMPLETE,fosA=COMPLETE,oqxA=COMPLETE,oqxB19=COMPLETE,sul2=COMPLETE
Klebsiella pneumoniae	pneumoniae	"OM311","SRS5528845","pneumoniae"	O1v2	PDT000609915.1	2019-10-17T08:30:18Z	Oman	clinical		PDS000219448.13	1		SAMN13042074		aac(6')-Ib=COMPLETE,aadA2=COMPLETE,arr-2=COMPLETE,blaCTX-M-15=COMPLETE,blaCTX-M=COMPLETE,blaOXA-232=COMPLETE,blaSHV-11=COMPLETE,blaSHV-12=COMPLETE,blaSHV-1=COMPLETE,blaSHV-5=COMPLETE,blaTEM-1=COMPLETE,catA1=COMPLETE,catB=COMPLETE,dfrA12=COMPLETE,emrD=COMPLETE,fosA=COMPLETE,gyrA_S83I=POINT,ompK36_T136TDT=POINT,oqxA=COMPLETE,oqxB=PARTIAL_END_OF_CONTIG,parC_S80I=POINT,qnrS1=COMPLETE,rmtF1=COMPLETE,s…
Klebsiella pneumoniae	pneumoniae	"OM301","SRS5528844","pneumoniae"	O3b	PDT000609916.1	2019-10-17T08:30:19Z	Oman	clinical		PDS000046911.4	0		SAMN13042073		aac(3)-IId=COMPLETE,aac(6')-Ib=PARTIAL,aac(6')-Ib=PARTIAL_END_OF_CONTIG,aadA1=COMPLETE,aph(3')-VI=COMPLETE,blaCMY-6=COMPLETE,blaCTX-M-15=COMPLETE,blaDHA=PARTIAL,blaNDM-1=COMPLETE,blaOXA=MISTRANSLATION,blaSHV-11=COMPLETE,blaTEM-1=COMPLETE,ble=COMPLETE,dfrA50=COMPLETE,emrD=COMPLETE,fosA=COMPLETE,gyrA_S83I=POINT,oqxA=COMPLETE,oqxB=COMPLETE,parC_S80I=POINT,rmtC=COMPLETE,sul1=COMPLETE
Klebsiella pneumoniae	pneumoniae	"OM285","SRS5528843","pneumoniae"	O1v2	PDT000609917.1	2019-10-17T08:30:19Z	Oman	clinical		PDS000219448.13	9		SAMN13042072		aac(6')-Ib=COMPLETE,aadA2=COMPLETE,arr-2=COMPLETE,blaCTX-M-15=COMPLETE,blaCTX-M=COMPLETE,blaOXA-232=COMPLETE,blaSHV-1=COMPLETE,blaTEM-1=COMPLETE,catA1=COMPLETE,catB=COMPLETE,dfrA12=COMPLETE,emrD=COMPLETE,erm(B)=COMPLETE,fosA=COMPLETE,gyrA_S83I=POINT,mph(A)=COMPLETE,ompK36_T136TDT=POINT,oqxA=COMPLETE,oqxB=PARTIAL_END_OF_CONTIG,parC_S80I=POINT,qnrS1=COMPLETE,rmtF1=COMPLETE,sul1=COMPLETE
Klebsiella pneumoniae	pneumoniae	"OM284","SRS5528842","pneumoniae"	O2v1	PDT000609918.1	2019-10-17T08:30:19Z	Oman	clinical		PDS000231673.7	1		SAMN13042071		aac(6')-Ib-cr5=COMPLETE,aac(6')-Ib=COMPLETE,aadA1=COMPLETE,aadA2=COMPLETE,aph(3')-VI=COMPLETE,arr-3=COMPLETE,blaCTX-M-15=COMPLETE,blaNDM-1=COMPLETE,blaOXA-1=COMPLETE,blaOXA-9=COMPLETE,blaSHV-11=COMPLETE,blaTEM-1=COMPLETE,blaTEM=COMPLETE,ble=COMPLETE,catA2=COMPLETE,catB3=COMPLETE,dfrA12=COMPLETE,dfrA50=COMPLETE,emrD=COMPLETE,fosA=COMPLETE,gyrA_S83I=POINT,mph(A)=COMPLETE,oqxA=COMPLETE,oqxB=COMPLETE…
Klebsiella pneumoniae	pneumoniae	"OM282","SRS5528841","pneumoniae"	O3b	PDT000609919.1	2019-10-17T08:30:19Z	Oman	clinical		PDS000046911.4	1		SAMN13042070		aac(3)-IId=COMPLETE,aac(6')-Ib=PARTIAL,aac(6')-Ib=PARTIAL_END_OF_CONTIG,aadA1=COMPLETE,aph(3')-VI=COMPLETE,blaCMY-6=COMPLETE,blaCTX-M-15=COMPLETE,blaDHA=PARTIAL,blaNDM-1=COMPLETE,blaOXA=MISTRANSLATION,blaSHV-11=COMPLETE,blaTEM-1=COMPLETE,ble=COMPLETE,dfrA50=COMPLETE,emrD=COMPLETE,fosA=COMPLETE,gyrA_S83I=POINT,oqxA=COMPLETE,oqxB=COMPLETE,parC_S80I=POINT,rmtC=COMPLETE,sul1=COMPLETE
Klebsiella pneumoniae	pneumoniae	"OM1106","SRS5528840","pneumoniae"	O1v2	PDT000609920.1	2019-10-17T08:30:19Z	Oman	clinical		PDS000219448.13	2		SAMN13041980		aac(6')-Ib=COMPLETE,arr-2=COMPLETE,blaCTX-M-15=COMPLETE,blaCTX-M=COMPLETE,blaOXA-232=COMPLETE,blaSHV-1=COMPLETE,blaTEM-1=COMPLETE,catA1=COMPLETE,catB=COMPLETE,emrD=COMPLETE,fosA=COMPLETE,gyrA_S83I=POINT,ompK36_T136TDT=POINT,oqxA=COMPLETE,oqxB=PARTIAL_END_OF_CONTIG,parC_S80I=POINT,qnrS1=COMPLETE,rmtF1=COMPLETE
Klebsiella pneumoniae	pneumoniae	"OM1011","SRS5528839","pneumoniae"	O3b	PDT000609921.1	2019-10-17T08:30:20Z	Oman	clinical		PDS000046911.4	1		SAMN13041971		aac(3)-IId=COMPLETE,aac(6')-Ib-cr5=COMPLETE,aac(6')-Ib-cr=PARTIAL_END_OF_CONTIG,aac(6')-Ib=COMPLETE,aac(6')-Ib=PARTIAL_END_OF_CONTIG,aadA1=COMPLETE,aph(3')-VI=COMPLETE,blaCMY-6=COMPLETE,blaCTX-M-15=COMPLETE,blaDHA=PARTIAL,blaNDM-1=COMPLETE,blaOXA-1=COMPLETE,blaOXA-232=COMPLETE,blaOXA=MISTRANSLATION,blaSHV-11=COMPLETE,blaTEM-1=COMPLETE,blaTEM=COMPLETE,ble=COMPLETE,catB3=PARTIAL,catB3=PARTIAL_END_O…
Klebsiella pneumoniae	pneumoniae	"OM100","SRS5528838","pneumoniae"	O1v2	PDT000609922.1	2019-10-17T08:30:20Z	Oman	clinical		PDS000219448.13	6		SAMN13041970		aac(6')-Ib=COMPLETE,aadA2=COMPLETE,arr-2=COMPLETE,blaCTX-M-15=COMPLETE,blaCTX-M=COMPLETE,blaOXA-232=COMPLETE,blaSHV-11=COMPLETE,blaSHV-12=COMPLETE,blaSHV-1=COMPLETE,blaSHV-5=COMPLETE,blaTEM-1=COMPLETE,catA1=COMPLETE,catB=COMPLETE,dfrA12=COMPLETE,emrD=COMPLETE,erm(B)=COMPLETE,fosA=COMPLETE,gyrA_S83I=POINT,mph(A)=COMPLETE,oqxA=COMPLETE,oqxB=PARTIAL_END_OF_CONTIG,parC_S80I=POINT,qnrS1=COMPLETE,rmtF1…
Klebsiella pneumoniae	pneumoniae	"OM278","SRS5529040","pneumoniae"	O1v2	PDT000609923.1	2019-10-17T09:29:32Z	Oman	clinical		PDS000219448.13	13		SAMN13042069		aac(6')-Ib=COMPLETE,aadA2=COMPLETE,arr-2=COMPLETE,blaCTX-M-15=COMPLETE,blaCTX-M=COMPLETE,blaOXA-232=COMPLETE,blaSHV-11=COMPLETE,blaSHV-12=COMPLETE,blaSHV-1=COMPLETE,blaSHV-5=COMPLETE,blaSHV=PARTIAL_END_OF_CONTIG,blaTEM-1=COMPLETE,catA1=COMPLETE,catB=COMPLETE,dfrA12=COMPLETE,emrD=COMPLETE,erm(B)=COMPLETE,fosA=COMPLETE,gyrA_S83I=POINT,mph(A)=COMPLETE,ompK36_T136TDT=POINT,oqxA=COMPLETE,oqxB=PARTIAL_…
Klebsiella pneumoniae	pneumoniae	"OM267","SRS5529039","pneumoniae"	O3b	PDT000609924.1	2019-10-17T09:29:33Z	Oman	clinical		PDS000046911.4	1		SAMN13042068		aac(3)-IId=COMPLETE,aac(6')-Ib=PARTIAL,aac(6')-Ib=PARTIAL_END_OF_CONTIG,aadA1=COMPLETE,aph(3')-VI=COMPLETE,blaCMY-6=COMPLETE,blaCTX-M-15=COMPLETE,blaDHA=PARTIAL,blaNDM-1=COMPLETE,blaOXA=MISTRANSLATION,blaSHV-11=COMPLETE,blaTEM-1=COMPLETE,ble=COMPLETE,dfrA50=COMPLETE,emrD=COMPLETE,fosA=COMPLETE,gyrA_S83I=POINT,oqxA=COMPLETE,oqxB=COMPLETE,parC_S80I=POINT,rmtC=COMPLETE,sul1=COMPLETE
Klebsiella pneumoniae	pneumoniae	"OM263","SRS5529038","pneumoniae"	O2v1	PDT000609925.1	2019-10-17T09:29:34Z	Oman	clinical		PDS000231673.7	5		SAMN13042067		aac(6')-Ib-cr5=COMPLETE,aac(6')-Ib-cr7=COMPLETE,aac(6')-Ib=COMPLETE,aadA1=COMPLETE,arr-3=COMPLETE,blaOXA-1=COMPLETE,blaOXA-9=COMPLETE,blaSHV-11=COMPLETE,blaTEM-1=COMPLETE,blaTEM=COMPLETE,catA2=COMPLETE,catB3=COMPLETE,dfrA50=COMPLETE,emrD=COMPLETE,fosA=COMPLETE,gyrA_S83I=POINT,mph(A)=COMPLETE,oqxA=COMPLETE,oqxB=COMPLETE,parC_S80I=POINT,sul1=COMPLETE
Klebsiella pneumoniae	pneumoniae	"OM262","SRS5529037","pneumoniae"	O3b	PDT000609926.1	2019-10-17T09:29:34Z	Oman	clinical		PDS000046911.4	1		SAMN13042066		aac(3)-IId=COMPLETE,aac(6')-Ib=PARTIAL,aac(6')-Ib=PARTIAL_END_OF_CONTIG,aadA1=COMPLETE,aph(3')-VI=COMPLETE,blaCMY-6=COMPLETE,blaCTX-M-15=COMPLETE,blaDHA=PARTIAL,blaNDM-1=COMPLETE,blaOXA=MISTRANSLATION,blaSHV-11=COMPLETE,blaTEM-1=COMPLETE,ble=COMPLETE,dfrA50=COMPLETE,emrD=COMPLETE,fosA=COMPLETE,gyrA_S83I=POINT,oqxA=COMPLETE,oqxB=COMPLETE,parC_S80I=POINT,rmtC=COMPLETE,sul1=COMPLETE
Klebsiella pneumoniae	pneumoniae	"OM261","SRS5529036","pneumoniae"	O2v1	PDT000609927.1	2019-10-17T09:29:34Z	Oman	clinical		PDS000231673.7	5		SAMN13042065		aac(6')-Ib-cr5=COMPLETE,aac(6')-Ib=COMPLETE,aadA1=COMPLETE,arr-3=COMPLETE,blaOXA-1=COMPLETE,blaOXA-9=COMPLETE,blaSHV-11=COMPLETE,blaTEM-1=COMPLETE,blaTEM=COMPLETE,catB3=COMPLETE,dfrA50=COMPLETE,emrD=COMPLETE,fosA=COMPLETE,gyrA_S83I=POINT,mph(A)=COMPLETE,oqxA=COMPLETE,oqxB=COMPLETE,parC_S80I=POINT,sul1=COMPLETE
Klebsiella pneumoniae	pneumoniae	"OM26","SRS5529035","pneumoniae"	O3b	PDT000609928.1	2019-10-17T09:29:34Z	Oman	clinical		PDS000046911.4	1		SAMN13042064		aac(3)-IId=COMPLETE,aac(6')-Ib=PARTIAL,aac(6')-Ib=PARTIAL_END_OF_CONTIG,aadA1=COMPLETE,aph(3')-VI=COMPLETE,blaCMY-6=COMPLETE,blaCTX-M-15=COMPLETE,blaDHA=PARTIAL,blaNDM-1=COMPLETE,blaOXA=MISTRANSLATION,blaSHV-11=COMPLETE,blaTEM-1=COMPLETE,ble=COMPLETE,dfrA50=COMPLETE,emrD=COMPLETE,fosA=COMPLETE,gyrA_S83I=POINT,oqxA=COMPLETE,oqxB=COMPLETE,parC_S80I=POINT,rmtC=COMPLETE,sul1=COMPLETE
Klebsiella pneumoniae	pneumoniae	"OM252","SRS5529033","pneumoniae"	O3b	PDT000609929.1	2019-10-17T09:29:35Z	Oman	clinical		PDS000046911.4	2		SAMN13042062		aac(3)-IId=COMPLETE,aac(6')-Ib=PARTIAL,aac(6')-Ib=PARTIAL_END_OF_CONTIG,aadA1=COMPLETE,aph(3')-VI=COMPLETE,blaCMY-6=COMPLETE,blaCTX-M-15=COMPLETE,blaDHA=PARTIAL,blaNDM-1=COMPLETE,blaOXA=MISTRANSLATION,blaSHV-11=COMPLETE,blaTEM-1=COMPLETE,ble=COMPLETE,dfrA50=COMPLETE,emrD=COMPLETE,fosA=COMPLETE,gyrA_S83I=POINT,oqxA=COMPLETE,oqxB=COMPLETE,parC_S80I=POINT,rmtC=COMPLETE,sul1=COMPLETE
Klebsiella pneumoniae	pneumoniae	"OM245","SRS5529031","pneumoniae"	O1v2	PDT000609930.1	2019-10-17T09:29:35Z	Oman	clinical		PDS000045430.15	28	28	SAMN13042060		aac(6')-Ib=COMPLETE,aadA2=COMPLETE,arr-2=COMPLETE,blaCTX-M-15=COMPLETE,blaCTX-M=COMPLETE,blaSHV-1=COMPLETE,blaTEM-1=COMPLETE,catA1=COMPLETE,catB=COMPLETE,dfrA12=COMPLETE,emrD=COMPLETE,erm(B)=COMPLETE,fosA=COMPLETE,gyrA_S83I=POINT,mph(A)=COMPLETE,ompK36_T136TDT=POINT,oqxA=COMPLETE,oqxB=PARTIAL_END_OF_CONTIG,parC_S80I=POINT,rmtF1=COMPLETE,sul1=COMPLETE
Klebsiella pneumoniae	pneumoniae	"OM1100","SRS5529030","pneumoniae"	O3b	PDT000609931.1	2019-10-17T09:29:35Z	Oman	clinical		PDS000046911.4	2		SAMN13041979		aac(6')-Ib=COMPLETE,aadA1=COMPLETE,blaCMY-6=COMPLETE,blaOXA-232=COMPLETE,blaOXA=MISTRANSLATION,blaSHV-11=COMPLETE,blaTEM-1=COMPLETE,blaTEM=COMPLETE,emrD=COMPLETE,fosA=COMPLETE,gyrA_S83I=POINT,oqxA=COMPLETE,oqxB=COMPLETE,parC_S80I=POINT
Klebsiella pneumoniae	pneumoniae	"OM24","SRS5529028","pneumoniae"	O1v2	PDT000609932.1	2019-10-17T09:29:35Z	Oman	clinical		PDS000219448.13	1		SAMN13042058		aac(6')-Ib=COMPLETE,aadA2=COMPLETE,arr-2=COMPLETE,blaCTX-M-15=COMPLETE,blaCTX-M=COMPLETE,blaOXA-232=COMPLETE,blaSHV-11=COMPLETE,blaSHV-12=COMPLETE,blaSHV-1=COMPLETE,blaSHV-5=COMPLETE,blaTEM-1=COMPLETE,catA1=COMPLETE,catB=COMPLETE,dfrA12=COMPLETE,emrD=COMPLETE,erm(B)=COMPLETE,fosA=COMPLETE,gyrA_S83I=POINT,mph(A)=COMPLETE,oqxA=COMPLETE,oqxB=PARTIAL_END_OF_CONTIG,parC_S80I=POINT,qnrS1=COMPLETE,rmtF1…
Klebsiella pneumoniae	pneumoniae	"OM237","SRS5529026","pneumoniae"	O1v1	PDT000609934.1	2019-10-17T09:29:36Z	Oman	clinical		PDS000052093.1	17		SAMN13042056		aac(3)-IIe=COMPLETE,aac(6')-Ib-cr5=COMPLETE,aph(3'')-Ib=COMPLETE,aph(6)-Id=COMPLETE,blaCTX-M-15=COMPLETE,blaOXA-1=COMPLETE,blaSHV-1=COMPLETE,blaTEM-1=COMPLETE,catB3=PARTIAL,catB3=PARTIAL_END_OF_CONTIG,dfrA14=COMPLETE,emrD=COMPLETE,fosA=COMPLETE,oqxA=COMPLETE,oqxB19=COMPLETE,sul2=COMPLETE
Klebsiella pneumoniae	pneumoniae	"OM236","SRS5529025","pneumoniae"	O1v1	PDT000609935.1	2019-10-17T09:29:36Z	Oman	clinical		PDS000046916.2	0		SAMN13042055		aac(6')-Ib-cr5=COMPLETE,aadA2=COMPLETE,aadA2=PARTIAL_END_OF_CONTIG,aph(3')-Ia=COMPLETE,blaCTX-M-15=COMPLETE,blaOXA-1=COMPLETE,blaOXA-48=COMPLETE,blaSHV-28=COMPLETE,blaTEM-1=COMPLETE,catB3=PARTIAL,catB3=PARTIAL_END_OF_CONTIG,dfrA12=COMPLETE,emrD=COMPLETE,fosA=COMPLETE,gyrA_D87A=POINT,gyrA_S83F=POINT,mph(A)=COMPLETE,oqxA=COMPLETE,oqxB=COMPLETE,parC_S80I=POINT,ramR_A19V=POINT,sul1=COMPLETE,sul1=PART…
Klebsiella pneumoniae	pneumoniae	"OM231","SRS5529024","pneumoniae"	O2v1	PDT000609936.1	2019-10-17T09:29:36Z	Oman	clinical		PDS000240474.1	1		SAMN13042054		aac(6')-Ib=COMPLETE,aadA1=COMPLETE,blaOXA-9=COMPLETE,blaSHV-11=COMPLETE,blaTEM-1=COMPLETE,blaTEM=COMPLETE,emrD=COMPLETE,fosA=COMPLETE,gyrA_S83I=POINT,oqxA=COMPLETE,oqxB=COMPLETE,parC_S80I=POINT
Klebsiella pneumoniae	pneumoniae	"OM23","SRS5529023","pneumoniae"	O1v2	PDT000609937.1	2019-10-17T09:29:36Z	Oman	clinical		PDS000052094.1	14		SAMN13042053		aac(3)-IIe=COMPLETE,aac(6')-Ib-cr5=COMPLETE,aac(6')-Ib-cr=PARTIAL_END_OF_CONTIG,aac(6')-Ib=COMPLETE,aac(6')-Ib=PARTIAL_END_OF_CONTIG,aadA1=COMPLETE,aadA2=COMPLETE,aph(3')-VI=COMPLETE,blaCTX-M-15=COMPLETE,blaNDM-1=COMPLETE,blaOXA-1=COMPLETE,blaOXA-9=COMPLETE,blaSHV-28=COMPLETE,blaTEM-1=COMPLETE,blaTEM=COMPLETE,ble=COMPLETE,catA1=COMPLETE,catB3=PARTIAL,catB3=PARTIAL_END_OF_CONTIG,dfrA12=COMPLETE,df…
Klebsiella pneumoniae	pneumoniae	"OM213","SRS5529022","pneumoniae"	O2v1	PDT000609938.1	2019-10-17T09:29:37Z	Oman	clinical		PDS000240474.1	15		SAMN13042052		aac(6')-Ib-cr5=COMPLETE,aac(6')-Ib=COMPLETE,aadA1=COMPLETE,aph(3')-VI=COMPLETE,arr-3=COMPLETE,blaCTX-M-15=COMPLETE,blaNDM-1=COMPLETE,blaOXA-1=COMPLETE,blaOXA-9=COMPLETE,blaSHV-11=COMPLETE,blaTEM-1=COMPLETE,blaTEM=COMPLETE,ble=COMPLETE,catB3=COMPLETE,emrD=COMPLETE,fosA=COMPLETE,gyrA_S83I=POINT,oqxA=COMPLETE,oqxB=COMPLETE,parC_S80I=POINT,qnrS1=COMPLETE,sul1=COMPLETE
Klebsiella pneumoniae	pneumoniae	"OM202","SRS5529021","pneumoniae"	O1v2	PDT000609939.1	2019-10-17T09:29:37Z	Oman	clinical		PDS000219448.13	6		SAMN13042051		aac(6')-Ib=COMPLETE,aadA2=COMPLETE,arr-2=COMPLETE,blaCTX-M-15=COMPLETE,blaCTX-M=COMPLETE,blaOXA-232=COMPLETE,blaSHV-11=COMPLETE,blaSHV-12=COMPLETE,blaSHV-1=COMPLETE,blaSHV-5=COMPLETE,blaTEM-1=COMPLETE,catA1=COMPLETE,catB=COMPLETE,dfrA12=COMPLETE,emrD=COMPLETE,fosA=COMPLETE,gyrA_S83I=POINT,ompK36_T136TDT=POINT,oqxA=COMPLETE,oqxB=PARTIAL_END_OF_CONTIG,parC_S80I=POINT,rmtF1=COMPLETE,rmtF=PARTIAL_END…
Klebsiella pneumoniae	pneumoniae	"OM2","SRS5529020","pneumoniae"	O3b	PDT000609940.1	2019-10-17T09:29:37Z	Oman	clinical		PDS000046911.4	16		SAMN13042050		aac(3)-IId=COMPLETE,aac(6')-Ib-cr5=COMPLETE,aac(6')-Ib=COMPLETE,aadA1=COMPLETE,aph(3')-VI=COMPLETE,blaCMY-6=COMPLETE,blaCTX-M-15=COMPLETE,blaDHA=PARTIAL,blaNDM-1=COMPLETE,blaOXA-1=COMPLETE,blaOXA=MISTRANSLATION,blaSHV-11=COMPLETE,blaTEM-1=COMPLETE,blaTEM=COMPLETE,ble=COMPLETE,catB3=PARTIAL,catB3=PARTIAL_END_OF_CONTIG,emrD=COMPLETE,fosA=COMPLETE,gyrA_S83I=POINT,oqxA=COMPLETE,oqxB=COMPLETE,parC_S80…
Klebsiella pneumoniae	pneumoniae	"OM1098","SRS5529019","pneumoniae"	O3b	PDT000609941.1	2019-10-17T09:29:37Z	Oman	clinical		PDS000046911.4	1		SAMN13041978		aac(3)-IId=COMPLETE,aac(6')-Ib=PARTIAL,aac(6')-Ib=PARTIAL_END_OF_CONTIG,aadA1=COMPLETE,aph(3')-VI=COMPLETE,blaCMY-6=COMPLETE,blaCTX-M-15=COMPLETE,blaDHA=PARTIAL,blaNDM-1=COMPLETE,blaOXA=MISTRANSLATION,blaSHV-11=COMPLETE,blaTEM-1=COMPLETE,ble=COMPLETE,dfrA50=COMPLETE,emrD=COMPLETE,fosA=COMPLETE,gyrA_S83I=POINT,oqxA=COMPLETE,oqxB=COMPLETE,parC_S80I=POINT,rmtC=COMPLETE,sul1=COMPLETE
Klebsiella pneumoniae	pneumoniae	"OM199","SRS5529018","pneumoniae"	OL101	PDT000609942.1	2019-10-17T09:29:37Z	Oman	clinical		PDS000052095.1	3		SAMN13042049		aph(3'')-Ib=COMPLETE,aph(6)-Id=COMPLETE,blaSHV-60=COMPLETE,emrD=COMPLETE,fosA=COMPLETE,oqxA=COMPLETE,oqxB19=COMPLETE
Klebsiella pneumoniae	pneumoniae	"OM197","SRS5529017","pneumoniae"	OL101	PDT000609943.1	2019-10-17T09:29:38Z	Oman	clinical		PDS000052095.1	3		SAMN13042048		aac(6')-Ib=COMPLETE,aadA1=COMPLETE,aph(3'')-Ib=COMPLETE,aph(6)-Id=COMPLETE,blaOXA-48=COMPLETE,blaOXA-9=COMPLETE,blaSHV-12=COMPLETE,blaSHV-60=COMPLETE,blaSHV=COMPLETE,blaSHV=PARTIAL_END_OF_CONTIG,blaTEM-1=COMPLETE,blaTEM=PARTIAL_END_OF_CONTIG,emrD=COMPLETE,fosA=COMPLETE,oqxA=COMPLETE,oqxB19=COMPLETE
Klebsiella pneumoniae	pneumoniae	"OM195","SRS5529016","pneumoniae"	O3b	PDT000609944.1	2019-10-17T09:29:38Z	Oman	clinical		PDS000046911.4	20		SAMN13042047		aac(6')-Ib-cr5=COMPLETE,aadA2=COMPLETE,blaCTX-M-15=COMPLETE,blaOXA-1=COMPLETE,blaSHV-11=COMPLETE,catA1=COMPLETE,catB3=PARTIAL,catB3=PARTIAL_END_OF_CONTIG,dfrA12=COMPLETE,emrD=COMPLETE,fosA=COMPLETE,gyrA_S83I=POINT,oqxA=COMPLETE,oqxB=COMPLETE,parC_S80I=POINT,sul1=COMPLETE
Klebsiella pneumoniae	pneumoniae	"OM180","SRS5529014","pneumoniae"	O1v1	PDT000609945.1	2019-10-17T09:29:38Z	Oman	clinical		PDS000017392.17	32		SAMN13042045		aac(3)-IIe=COMPLETE,aac(6')-Ib-cr5=COMPLETE,aph(3'')-Ib=COMPLETE,aph(6)-Id=COMPLETE,blaCTX-M-15=COMPLETE,blaOXA=COMPLETE,blaSHV-28=COMPLETE,blaTEM-1=COMPLETE,catB3=PARTIAL,catB3=PARTIAL_END_OF_CONTIG,dfrA14=COMPLETE,emrD=COMPLETE,fosA=COMPLETE,gyrA_D87A=POINT,gyrA_S83F=POINT,oqxA=COMPLETE,oqxB=COMPLETE,parC_S80I=POINT,qnrB1=COMPLETE,ramR_A19V=POINT,sul2=COMPLETE,tet(A)=COMPLETE
Klebsiella pneumoniae	pneumoniae	"OM178","SRS5529013","pneumoniae"	O1v2	PDT000609946.1	2019-10-17T09:29:38Z	Oman	clinical		PDS000219448.13	8		SAMN13042044		aac(6')-Ib=COMPLETE,aadA2=COMPLETE,arr-2=COMPLETE,blaCTX-M-15=COMPLETE,blaCTX-M=COMPLETE,blaOXA-232=COMPLETE,blaSHV-11=COMPLETE,blaSHV-12=COMPLETE,blaSHV-1=COMPLETE,blaSHV-5=COMPLETE,blaTEM-1=COMPLETE,catA1=COMPLETE,catB=COMPLETE,dfrA12=COMPLETE,emrD=COMPLETE,erm(B)=COMPLETE,fosA=COMPLETE,gyrA_S83I=POINT,mph(A)=COMPLETE,ompK36_T136TDT=POINT,oqxA=COMPLETE,oqxB=PARTIAL_END_OF_CONTIG,parC_S80I=POINT…
Klebsiella pneumoniae	pneumoniae	"OM177","SRS5529012","pneumoniae"	O1v2	PDT000609947.1	2019-10-17T09:29:39Z	Oman	clinical		PDS000219448.13	0		SAMN13042043		aac(6')-Ib=COMPLETE,aadA2=COMPLETE,arr-2=COMPLETE,blaCTX-M-15=COMPLETE,blaCTX-M=COMPLETE,blaOXA-232=COMPLETE,blaSHV-1=COMPLETE,blaTEM-1=COMPLETE,catA1=COMPLETE,catB=COMPLETE,dfrA12=COMPLETE,emrD=COMPLETE,erm(B)=COMPLETE,fosA=COMPLETE,gyrA_S83I=POINT,mph(A)=COMPLETE,ompK36_T136TDT=POINT,oqxA=COMPLETE,oqxB=PARTIAL_END_OF_CONTIG,parC_S80I=POINT,qnrS1=COMPLETE,rmtF1=COMPLETE,sul1=COMPLETE
Klebsiella pneumoniae	pneumoniae	"OM176","SRS5529011","pneumoniae"	O3b	PDT000609948.1	2019-10-17T09:29:39Z	Oman	clinical		PDS000046911.4	1		SAMN13042042		aac(3)-IId=COMPLETE,aac(6')-Ib=PARTIAL,aac(6')-Ib=PARTIAL_END_OF_CONTIG,aadA1=COMPLETE,aph(3')-VI=COMPLETE,blaCMY-6=COMPLETE,blaCTX-M-15=COMPLETE,blaDHA=PARTIAL,blaNDM-1=COMPLETE,blaOXA=MISTRANSLATION,blaSHV-11=COMPLETE,blaTEM-1=COMPLETE,ble=COMPLETE,dfrA50=COMPLETE,emrD=COMPLETE,fosA=COMPLETE,gyrA_S83I=POINT,oqxA=COMPLETE,oqxB=COMPLETE,parC_S80I=POINT,rmtC=COMPLETE,sul1=COMPLETE
Klebsiella pneumoniae	pneumoniae	"OM171","SRS5529010","pneumoniae"	O1v2	PDT000609949.1	2019-10-17T09:29:39Z	Oman	clinical		PDS000219448.13	8		SAMN13042041		aac(6')-Ib=COMPLETE,aadA2=COMPLETE,arr-2=COMPLETE,blaCTX-M-15=COMPLETE,blaOXA-232=COMPLETE,blaSHV-1=COMPLETE,catA1=COMPLETE,catB=COMPLETE,dfrA12=COMPLETE,emrD=COMPLETE,erm(B)=COMPLETE,fosA=COMPLETE,gyrA_S83I=POINT,mph(A)=COMPLETE,ompK36_T136TDT=POINT,oqxA=COMPLETE,oqxB=PARTIAL,parC_S80I=POINT,rmtF1=COMPLETE,sul1=COMPLETE
Klebsiella pneumoniae	pneumoniae	"OM1708","SRS5529009","pneumoniae"	O1v1	PDT000609950.1	2019-10-17T09:29:39Z	Oman	clinical		PDS000046919.12	0		SAMN13042040		aac(3)-IIe=COMPLETE,aac(6')-Ib=COMPLETE,aadA1=COMPLETE,aadA1=PARTIAL_END_OF_CONTIG,aadA2=COMPLETE,aadA2=PARTIAL_END_OF_CONTIG,aph(3'')-Ib=COMPLETE,aph(3')-VIb=COMPLETE,blaCTX-M-14=COMPLETE,blaOXA-48=COMPLETE,blaOXA-9=COMPLETE,blaSHV-1=COMPLETE,blaTEM-1=COMPLETE,blaTEM=PARTIAL_END_OF_CONTIG,cmlA1=COMPLETE,dfrA14=COMPLETE,emrD=COMPLETE,fosA=COMPLETE,gyrA_D87N=POINT,gyrA_S83Y=POINT,mph(A)=COMPLETE,o…
Klebsiella pneumoniae	pneumoniae	"OM1065","SRS5529008","pneumoniae"	O1v2	PDT000609951.1	2019-10-17T09:29:39Z	Oman	clinical		PDS000219448.13	5		SAMN13041977		aac(6')-Ib=COMPLETE,arr-2=COMPLETE,blaCTX-M-15=COMPLETE,blaCTX-M=COMPLETE,blaSHV-11=COMPLETE,blaSHV-12=COMPLETE,blaSHV-1=COMPLETE,blaSHV-5=COMPLETE,blaTEM-1=COMPLETE,catA1=COMPLETE,catB=COMPLETE,emrD=COMPLETE,fosA=COMPLETE,gyrA_S83I=POINT,ompK36_T136TDT=POINT,oqxA=COMPLETE,oqxB=PARTIAL_END_OF_CONTIG,parC_S80I=POINT,qnrS1=COMPLETE,rmtF1=COMPLETE
Klebsiella pneumoniae	pneumoniae	"OM1695","SRS5529007","pneumoniae"	O3b	PDT000609952.1	2019-10-17T09:29:39Z	Oman	clinical		PDS000046911.4	6		SAMN13042039		aac(3)-IId=COMPLETE,aac(6')-Ib-cr5=COMPLETE,aac(6')-Ib=COMPLETE,aadA1=COMPLETE,aph(3')-VI=COMPLETE,blaCMY-6=COMPLETE,blaCTX-M-15=COMPLETE,blaDHA=PARTIAL,blaNDM-1=COMPLETE,blaOXA-1=COMPLETE,blaOXA-232=COMPLETE,blaOXA=MISTRANSLATION,blaSHV-11=COMPLETE,blaTEM-1=COMPLETE,blaTEM=COMPLETE,ble=COMPLETE,catB3=PARTIAL,catB3=PARTIAL_END_OF_CONTIG,emrD=COMPLETE,fosA=COMPLETE,gyrA_S83I=POINT,oqxA=COMPLETE,oq…
Klebsiella pneumoniae	pneumoniae	"OM1683","SRS5529005","pneumoniae"	O1v2	PDT000609953.1	2019-10-17T09:29:40Z	Oman	clinical		PDS000219448.13	3		SAMN13042037		aac(6')-Ib=COMPLETE,aadA2=COMPLETE,arr-2=COMPLETE,blaCTX-M-15=COMPLETE,blaCTX-M=COMPLETE,blaSHV-1=COMPLETE,blaTEM-1=COMPLETE,catA1=COMPLETE,catB=COMPLETE,dfrA12=COMPLETE,emrD=COMPLETE,erm(B)=COMPLETE,fosA=COMPLETE,gyrA_S83I=POINT,mph(A)=COMPLETE,ompK36_T136TDT=POINT,oqxA=COMPLETE,oqxB=PARTIAL_END_OF_CONTIG,parC_S80I=POINT,qnrS1=COMPLETE,rmtF1=COMPLETE,sul1=COMPLETE
Klebsiella pneumoniae	pneumoniae	"OM1659","SRS5529004","pneumoniae"	O2v1	PDT000609954.1	2019-10-17T09:29:40Z	Oman	clinical		PDS000231673.7	2		SAMN13042036		aac(6')-Ib-cr5=COMPLETE,aac(6')-Ib=COMPLETE,aadA1=COMPLETE,aadA2=COMPLETE,aph(3')-VI=COMPLETE,arr-3=COMPLETE,blaCTX-M-15=COMPLETE,blaNDM-1=COMPLETE,blaOXA-1=COMPLETE,blaOXA-9=COMPLETE,blaSHV-11=COMPLETE,blaTEM-1=COMPLETE,blaTEM=COMPLETE,ble=COMPLETE,catA2=COMPLETE,catB3=COMPLETE,dfrA12=COMPLETE,emrD=COMPLETE,fosA=COMPLETE,gyrA_S83I=POINT,oqxA=COMPLETE,oqxB=COMPLETE,parC_S80I=POINT,qnrS1=COMPLETE,…
Klebsiella pneumoniae	pneumoniae	"OM1658","SRS5529003","pneumoniae"	O2v1	PDT000609955.1	2019-10-17T09:29:40Z	Oman	clinical		PDS000231673.7	0		SAMN13042035		aac(6')-Ib-cr5=COMPLETE,aac(6')-Ib=COMPLETE,aadA1=COMPLETE,aph(3')-VI=COMPLETE,arr-3=COMPLETE,blaCTX-M-15=COMPLETE,blaNDM-1=COMPLETE,blaOXA-1=COMPLETE,blaOXA-9=COMPLETE,blaSHV-11=COMPLETE,blaTEM-1=COMPLETE,blaTEM=COMPLETE,ble=COMPLETE,catB3=COMPLETE,emrD=COMPLETE,fosA=COMPLETE,gyrA_S83I=POINT,oqxA=COMPLETE,oqxB=COMPLETE,parC_S80I=POINT,qnrS1=COMPLETE,sul1=COMPLETE
Klebsiella pneumoniae	pneumoniae	"OM1594","SRS5529001","pneumoniae"	O2v1	PDT000609957.1	2019-10-17T09:29:40Z	Oman	clinical		PDS000006578.133	3		SAMN13042033		aac(6')-Ib=COMPLETE,aph(3'')-Ib=COMPLETE,aph(3'')-Ib=PARTIAL_END_OF_CONTIG,aph(6)-Id=COMPLETE,arr-2=COMPLETE,blaCTX-M-15=COMPLETE,blaSHV-11=COMPLETE,blaTEM-1=COMPLETE,catA2=COMPLETE,catB=COMPLETE,dfrA12=COMPLETE,emrD=COMPLETE,fosA=COMPLETE,gyrA_S83I=POINT,ompK36_T136TDT=POINT,oqxA=COMPLETE,oqxB=COMPLETE,parC_S80I=POINT,rmtF1=COMPLETE,sul2=COMPLETE
Klebsiella pneumoniae	pneumoniae	"OM158","SRS5529000","pneumoniae"	O1v2	PDT000609958.1	2019-10-17T09:29:40Z	Oman	clinical		PDS000219448.13	22		SAMN13042032		aac(6')-Ib=COMPLETE,aadA2=COMPLETE,arr-2=COMPLETE,blaCTX-M-15=COMPLETE,blaCTX-M=COMPLETE,blaOXA-232=COMPLETE,blaSHV-1=COMPLETE,blaTEM-1=COMPLETE,catA1=COMPLETE,catB=COMPLETE,dfrA12=COMPLETE,emrD=COMPLETE,erm(B)=COMPLETE,fosA=COMPLETE,gyrA_S83I=POINT,mph(A)=COMPLETE,ompK36_T136TDT=POINT,oqxA=COMPLETE,oqxB=PARTIAL_END_OF_CONTIG,parC_S80I=POINT,qnrS1=COMPLETE,rmtF1=COMPLETE,sul1=COMPLETE
Klebsiella pneumoniae	pneumoniae	"OM1553","SRS5528999","pneumoniae"	O1v2	PDT000609959.1	2019-10-17T09:29:41Z	Oman	clinical		PDS000219448.13	8		SAMN13042031		aac(6')-Ib=COMPLETE,aadA2=COMPLETE,arr-2=COMPLETE,blaCTX-M-15=COMPLETE,blaCTX-M=COMPLETE,blaOXA-232=COMPLETE,blaSHV-11=COMPLETE,blaSHV-12=COMPLETE,blaSHV-1=COMPLETE,blaSHV-5=COMPLETE,blaSHV=PARTIAL_END_OF_CONTIG,blaTEM-1=COMPLETE,catA1=COMPLETE,catB=COMPLETE,dfrA12=COMPLETE,emrD=COMPLETE,erm(B)=COMPLETE,fosA=COMPLETE,gyrA_S83I=POINT,mph(A)=COMPLETE,ompK36_T136TDT=POINT,oqxA=COMPLETE,oqxB=PARTIAL_…
Klebsiella pneumoniae	pneumoniae	"OM1552","SRS5528998","pneumoniae"	O3b	PDT000609960.1	2019-10-17T09:29:41Z	Oman	clinical		PDS000046911.4	14		SAMN13042030		aac(3)-IId=COMPLETE,aac(6')-Ib-cr5=COMPLETE,aac(6')-Ib=COMPLETE,aadA1=COMPLETE,aadA2=COMPLETE,aph(3')-Ia=COMPLETE,aph(3')-VI=COMPLETE,blaCMY-6=COMPLETE,blaCTX-M-15=COMPLETE,blaDHA=PARTIAL,blaNDM-1=COMPLETE,blaOXA-1=COMPLETE,blaOXA=MISTRANSLATION,blaSHV-11=COMPLETE,blaTEM-1=COMPLETE,blaTEM=COMPLETE,ble=COMPLETE,catA1=COMPLETE,catB3=PARTIAL,catB3=PARTIAL_END_OF_CONTIG,dfrA12=COMPLETE,emrD=COMPLETE,…
Klebsiella pneumoniae	pneumoniae	"OM1045","SRS5528997","pneumoniae"	O3b	PDT000609961.1	2019-10-17T09:29:41Z	Oman	clinical		PDS000046911.4	2		SAMN13041976		aac(3)-IId=COMPLETE,aac(6')-Ib=PARTIAL,aac(6')-Ib=PARTIAL_END_OF_CONTIG,aadA1=COMPLETE,aph(3')-VI=COMPLETE,blaCMY-6=COMPLETE,blaCTX-M-15=COMPLETE,blaDHA=PARTIAL,blaNDM-1=COMPLETE,blaOXA=MISTRANSLATION,blaSHV-11=COMPLETE,blaTEM-1=COMPLETE,ble=COMPLETE,dfrA50=COMPLETE,emrD=COMPLETE,fosA=COMPLETE,gyrA_S83I=POINT,oqxA=COMPLETE,oqxB=COMPLETE,parC_S80I=POINT,rmtC=COMPLETE,sul1=COMPLETE
Klebsiella pneumoniae	pneumoniae	"OM1467","SRS5528994","pneumoniae"	O1v2	PDT000609963.1	2019-10-17T09:29:41Z	Oman	clinical		PDS000219448.13	5		SAMN13042027		aac(6')-Ib=COMPLETE,aadA2=COMPLETE,arr-2=COMPLETE,blaCTX-M-15=COMPLETE,blaCTX-M=COMPLETE,blaOXA-232=COMPLETE,blaSHV-11=COMPLETE,blaSHV-12=COMPLETE,blaSHV-1=COMPLETE,blaSHV-5=COMPLETE,blaSHV=PARTIAL_END_OF_CONTIG,blaTEM-1=COMPLETE,catA1=COMPLETE,catB=COMPLETE,dfrA12=COMPLETE,emrD=COMPLETE,erm(B)=COMPLETE,fosA=COMPLETE,gyrA_S83I=POINT,mph(A)=COMPLETE,ompK36_T136TDT=POINT,oqxA=COMPLETE,oqxA=PARTIAL_…
Klebsiella pneumoniae	pneumoniae	"OM25","SRS5529032","pneumoniae"	O1v2	PDT000611886.1	2019-10-19T03:31:07Z	Oman	clinical		PDS000219448.13	1		SAMN13042061		aac(6')-Ib=COMPLETE,aadA2=COMPLETE,arr-2=COMPLETE,blaCTX-M-15=COMPLETE,blaCTX-M=COMPLETE,blaOXA-232=COMPLETE,blaSHV-11=COMPLETE,blaSHV-12=COMPLETE,blaSHV-1=COMPLETE,blaSHV-5=COMPLETE,blaTEM-1=COMPLETE,catA1=COMPLETE,catB=COMPLETE,dfrA12=COMPLETE,emrD=COMPLETE,erm(B)=COMPLETE,fosA=COMPLETE,gyrA_S83I=POINT,mph(A)=COMPLETE,oqxA=COMPLETE,oqxB=PARTIAL,oqxB=PARTIAL_END_OF_CONTIG,parC_S80I=POINT,qnrS1=C…
Klebsiella pneumoniae	pneumoniae	"OM240","SRS5529029","pneumoniae"	O1v2	PDT000611887.1	2019-10-19T03:31:07Z	Oman	clinical		PDS000219448.13	5		SAMN13042059		aac(6')-Ib=COMPLETE,aadA2=COMPLETE,arr-2=COMPLETE,blaCTX-M-15=COMPLETE,blaCTX-M=COMPLETE,blaOXA-232=COMPLETE,blaSHV-11=COMPLETE,blaSHV-12=COMPLETE,blaSHV-1=COMPLETE,blaSHV-5=COMPLETE,blaSHV=PARTIAL_END_OF_CONTIG,blaTEM-1=COMPLETE,catA1=COMPLETE,catB=COMPLETE,dfrA12=COMPLETE,emrD=COMPLETE,erm(B)=COMPLETE,fosA=COMPLETE,gyrA_S83I=POINT,mph(A)=COMPLETE,ompK36_T136TDT=POINT,oqxA=COMPLETE,oqxB=PARTIAL_…
Klebsiella pneumoniae	pneumoniae	"OM1691","SRS5529006","pneumoniae"	O1v1	PDT000611889.1	2019-10-19T03:31:07Z	Oman	clinical		PDS000046919.12	3		SAMN13042038		aac(3)-IIe=COMPLETE,aac(6')-Ib=COMPLETE,aadA1=COMPLETE,aadA1=PARTIAL_END_OF_CONTIG,aadA2=COMPLETE,aadA2=PARTIAL_END_OF_CONTIG,aph(3'')-Ib=COMPLETE,aph(3')-VIb=COMPLETE,blaCTX-M-14=COMPLETE,blaOXA-48=COMPLETE,blaOXA-9=COMPLETE,blaSHV-1=COMPLETE,blaTEM-1=COMPLETE,blaTEM=PARTIAL_END_OF_CONTIG,cmlA1=COMPLETE,dfrA14=COMPLETE,emrD=COMPLETE,fosA=COMPLETE,gyrA_D87N=POINT,gyrA_S83Y=POINT,mph(A)=COMPLETE,o…
Klebsiella pneumoniae	pneumoniae	"OM1271","SRS5528977","pneumoniae"	O1v1	PDT000611890.1	2019-10-19T03:31:07Z	Oman	clinical		PDS000012112.206	10	21	SAMN13042011		aadA2=COMPLETE,aph(3'')-Ib=COMPLETE,aph(3')-Ia=COMPLETE,aph(6)-Id=COMPLETE,blaCTX-M-15=COMPLETE,blaSHV-1=COMPLETE,catA2=COMPLETE,dfrA12=COMPLETE,emrD=COMPLETE,fosA=COMPLETE,mph(A)=COMPLETE,oqxA10=COMPLETE,oqxB5=COMPLETE,qnrS1=COMPLETE,sul1=COMPLETE,sul2=COMPLETE,tet(A)=COMPLETE
Klebsiella pneumoniae	pneumoniae	"OM922","SRS5528945","pneumoniae"	O3b	PDT000611891.1	2019-10-19T03:31:08Z	Oman	clinical		PDS000046911.4	0		SAMN13042165		aac(3)-IId=COMPLETE,aac(6')-Ib-cr5=COMPLETE,aac(6')-Ib-cr=PARTIAL_END_OF_CONTIG,aac(6')-Ib=COMPLETE,aac(6')-Ib=PARTIAL_END_OF_CONTIG,aadA1=COMPLETE,aph(3')-VI=COMPLETE,blaCMY-6=COMPLETE,blaCTX-M-15=COMPLETE,blaDHA=PARTIAL,blaNDM-1=COMPLETE,blaOXA-1=COMPLETE,blaOXA-232=COMPLETE,blaOXA=MISTRANSLATION,blaSHV-11=COMPLETE,blaTEM-1=COMPLETE,blaTEM=COMPLETE,ble=COMPLETE,catB3=PARTIAL,catB3=PARTIAL_END_O…
Klebsiella pneumoniae	pneumoniae	"OM569","SRS5528890","pneumoniae"	O3b	PDT000611892.1	2019-10-19T03:31:08Z	Oman	clinical		PDS000046911.4	0		SAMN13042115		aac(3)-IId=COMPLETE,aac(6')-Ib=PARTIAL,aac(6')-Ib=PARTIAL_END_OF_CONTIG,aadA1=COMPLETE,aph(3')-VI=COMPLETE,blaCMY-6=COMPLETE,blaCTX-M-15=COMPLETE,blaDHA=PARTIAL,blaNDM-1=COMPLETE,blaOXA=MISTRANSLATION,blaSHV-11=COMPLETE,blaTEM-1=COMPLETE,ble=COMPLETE,dfrA50=COMPLETE,emrD=COMPLETE,fosA=COMPLETE,gyrA_S83I=POINT,oqxA=COMPLETE,oqxB=COMPLETE,parC_S80I=POINT,rmtC=COMPLETE,sul1=COMPLETE
Klebsiella pneumoniae	pneumoniae	"OM1027","SRS5528950","pneumoniae"	O3b	PDT000611895.1	2019-10-19T05:29:10Z	Oman	clinical		PDS000046911.4	1		SAMN13041972		aac(3)-IId=COMPLETE,aac(6')-Ib=PARTIAL,aac(6')-Ib=PARTIAL_END_OF_CONTIG,aadA1=COMPLETE,aph(3')-VI=COMPLETE,blaCMY-6=COMPLETE,blaCTX-M-15=COMPLETE,blaDHA=PARTIAL,blaNDM-1=COMPLETE,blaOXA=MISTRANSLATION,blaSHV-11=COMPLETE,blaTEM-1=COMPLETE,ble=COMPLETE,dfrA50=COMPLETE,emrD=COMPLETE,fosA=COMPLETE,gyrA_S83I=POINT,oqxA=COMPLETE,oqxB=COMPLETE,parC_S80I=POINT,rmtC=COMPLETE,sul1=COMPLETE
Klebsiella pneumoniae	EuSCAPE_IL011	"10f07500-bdc1-11e5-9e10-3c4a9275d6c6","ERS1037074","EuSCAPE_IL011"	not available	PDT000663182.1	2020-01-10T02:12:18Z	Israel	clinical		PDS000105033.2	0		SAMEA3729925	GCA_902156195.1	aac(6')-Ib=COMPLETE,aadA2=COMPLETE,blaKPC-3=COMPLETE,blaSHV-11=COMPLETE,emrD=COMPLETE,fosA=COMPLETE,gyrA_S83I=POINT,ompK36_D135DGD=POINT,oqxA=COMPLETE,oqxB=COMPLETE,parC_S80I=POINT,sul1=COMPLETE
Klebsiella pneumoniae	3754STDY6170238	"3754STDY6170238","3754STDY6170238-sc-2368175","ERS845681"		PDT000663183.1	2020-01-10T02:13:07Z	Israel	clinical		PDS000055637.4	0		SAMEA3538532	GCA_902156135.1	aac(6')-Ib=COMPLETE,aadA1=COMPLETE,aph(3')-VI=COMPLETE,blaCTX-M-15=COMPLETE,blaNDM-1=COMPLETE,blaOXA=MISTRANSLATION,blaSHV-11=COMPLETE,blaTEM-1=COMPLETE,ble=COMPLETE,emrD=COMPLETE,fosA=COMPLETE,gyrA_D87A=POINT,gyrA_S83F=POINT,oqxA=COMPLETE,oqxB=COMPLETE,parC_S80I=POINT,qnrS1=COMPLETE
Klebsiella pneumoniae	EuSCAPE_IL063	"3754STDY6170226-sc-2368163","ERS845669","EuSCAPE_IL063"	not available	PDT000663188.1	2020-01-10T02:16:09Z	Israel	clinical		PDS000188947.32	0	52	SAMEA3538520	GCA_902156065.1	aac(6')-Ib=COMPLETE,aadA2=COMPLETE,aph(3')-Ia=COMPLETE,blaKPC-3=COMPLETE,blaOXA=MISTRANSLATION,blaSHV-11=COMPLETE,blaTEM-1=COMPLETE,catA1=COMPLETE,dfrA12=COMPLETE,emrD=COMPLETE,fosA=COMPLETE,gyrA_S83I=POINT,mph(A)=COMPLETE,ompK36_D135DGD=POINT,oqxA=COMPLETE,oqxB=COMPLETE,parC_S80I=POINT,sul1=COMPLETE
Klebsiella pneumoniae	EuSCAPE_IL077	"3754STDY6170240-sc-2368177","ERS845683","EuSCAPE_IL077"	not available	PDT000663222.1	2020-01-10T02:35:15Z	Israel	clinical		PDS000105033.2	0		SAMEA3538534	GCA_902156655.1	aac(6')-Ib=COMPLETE,aph(3')-Ia=COMPLETE,blaKPC-3=COMPLETE,blaSHV-11=COMPLETE,emrD=COMPLETE,fosA=COMPLETE,gyrA_S83I=POINT,ompK36_D135DGD=POINT,oqxA=COMPLETE,oqxB=COMPLETE,parC_S80I=POINT
Klebsiella pneumoniae	EuSCAPE_IL058	"3754STDY6170221-sc-2368158","ERS845664","EuSCAPE_IL058"	not available	PDT000663223.1	2020-01-10T02:36:09Z	Israel	clinical		PDS000105033.2	0		SAMEA3538515	GCA_902156715.1	aac(6')-Ib=COMPLETE,aadA2=COMPLETE,aph(3')-Ia=COMPLETE,blaKPC-3=COMPLETE,blaSHV-11=COMPLETE,catA1=COMPLETE,dfrA12=COMPLETE,emrD=COMPLETE,fosA=COMPLETE,gyrA_S83I=POINT,mph(A)=COMPLETE,ompK36_D135DGD=POINT,oqxA=COMPLETE,oqxB=COMPLETE,parC_S80I=POINT,sul1=COMPLETE
Klebsiella pneumoniae	EuSCAPE_IL012	"3754STDY6170175-sc-2368112","ERS845619","EuSCAPE_IL012"	not available	PDT000663224.1	2020-01-10T02:36:14Z	Israel	clinical		PDS000105033.2	17		SAMEA3538470	GCA_902156755.1	aac(6')-Ib=COMPLETE,aadA2=COMPLETE,blaKPC-3=COMPLETE,blaSHV-11=COMPLETE,catA1=COMPLETE,emrD=COMPLETE,fosA=COMPLETE,gyrA_S83I=POINT,mph(A)=COMPLETE,ompK36_D135DGD=POINT,oqxA=COMPLETE,oqxB=COMPLETE,parC_S80I=POINT,sul1=COMPLETE
Klebsiella pneumoniae	EuSCAPE_IL046	"3754STDY6170207-sc-2368144","ERS845651","EuSCAPE_IL046"	not available	PDT000663235.1	2020-01-10T02:43:13Z	Israel	clinical		PDS000055645.1	5		SAMEA3538502	GCA_902157125.1	aph(3'')-Ib=COMPLETE,aph(6)-Id=COMPLETE,blaKPC-3=COMPLETE,blaSHV-1=COMPLETE,dfrA30=COMPLETE,dfrA50=COMPLETE,emrD=COMPLETE,fosA=COMPLETE,oqxA=COMPLETE,oqxB=COMPLETE,tet(B)=COMPLETE
Klebsiella pneumoniae		"ERS3013397","NGKPC-421"		PDT000672247.1	2020-01-29T23:12:24Z	Saudi Arabia	clinical		PDS000060606.1	0		SAMEA5205924	GCA_022204865.1	aac(3)-IIe=COMPLETE,aac(6')-Ib-cr5=COMPLETE,aac(6')-Ib-cr=COMPLETE,acrR_V165I=POINT,acrR_Y114F=POINT,aph(3'')-Ib=COMPLETE,aph(6)-Id=COMPLETE,blaCTX-M-14=COMPLETE,blaCTX-M-15=COMPLETE,blaKPC-2=COMPLETE,blaOKP-B-85=COMPLETE,blaOXA-1=COMPLETE,blaTEM-1=COMPLETE,catB3=PARTIAL_END_OF_CONTIG,dfrA14=COMPLETE,emrD=COMPLETE,fosA=COMPLETE,oqxA=COMPLETE,oqxB=COMPLETE,oqxR_D95E=POINT,qnrB1=COMPLETE,sul2=COMPL…
Klebsiella pneumoniae		"54","ERS4212645","NGKP54"		PDT000672293.1	2020-01-29T23:12:34Z	Saudi Arabia	clinical		PDS000060616.3	0		SAMEA6447082	GCA_022204965.1	aac(3)-IIe=COMPLETE,aadA12=COMPLETE,aph(3')-Ia=COMPLETE,blaSHV-11=COMPLETE,blaTEM-1=COMPLETE,dfrA14=COMPLETE,emrD=COMPLETE,erm(B)=COMPLETE,fosA=COMPLETE,mcr-1.1=COMPLETE,mcr-8.1=COMPLETE,mph(A)=COMPLETE,oqxA=COMPLETE,oqxB=COMPLETE,sul1=COMPLETE
Klebsiella pneumoniae	KPM_46	"KPM_46"		PDT000691528.1	2020-02-27T05:32:06Z	Lebanon	clinical		PDS000108801.2	19		SAMN14120134	GCA_011028185.1	aadA1=COMPLETE,blaDHA-1=COMPLETE,blaSHV=PARTIAL_END_OF_CONTIG,dfrA15=COMPLETE,emrD=COMPLETE,fosA=COMPLETE,mph(A)=COMPLETE,oqxA11=COMPLETE,oqxB19=COMPLETE,qnrB4=COMPLETE,sul1=COMPLETE
Klebsiella pneumoniae	KPM_43	"KPM_43"		PDT000691529.1	2020-02-27T05:32:30Z	Lebanon	clinical		PDS000045260.46	16		SAMN14120131	GCA_011028245.1	aac(6')-Ib-cr5=COMPLETE,aac(6')-Ib=COMPLETE,aph(3'')-Ib=COMPLETE,aph(6)-Id=COMPLETE,blaCMY-6=COMPLETE,blaCTX-M-15=COMPLETE,blaNDM-1=COMPLETE,blaOXA-1=COMPLETE,blaSHV-28=COMPLETE,blaTEM-1=COMPLETE,ble=COMPLETE,catB3=PARTIAL,dfrA51=COMPLETE,emrD=COMPLETE,fosA=COMPLETE,gyrA_D87A=POINT,gyrA_S83F=POINT,oqxA=COMPLETE,oqxB=COMPLETE,parC_S80I=POINT,qnrB9=COMPLETE,ramR_A19V=POINT,rmtC=COMPLETE,sul1=COMPLE…
Klebsiella pneumoniae	KPM_52	"KPM_52"		PDT000691532.1	2020-02-27T05:46:14Z	Lebanon	clinical		PDS000058605.3	3		SAMN14120140	GCA_011029525.1	aac(6')-Ib-cr5=COMPLETE,aadA2=COMPLETE,aph(3')-Ia=COMPLETE,blaCTX-M-15=COMPLETE,blaNDM-7=COMPLETE,blaOXA-1=COMPLETE,blaSHV-1=COMPLETE,blaTEM-1=COMPLETE,ble=COMPLETE,catB3=PARTIAL,dfrA12=COMPLETE,emrD=COMPLETE,fosA=COMPLETE,gyrA_D87N=POINT,gyrA_S83F=POINT,mph(A)=COMPLETE,oqxA=COMPLETE,oqxB32=COMPLETE,parC_E84K=POINT,sul1=COMPLETE,tet(A)=COMPLETE
Klebsiella pneumoniae	KPM_53	"KPM_53"		PDT000691533.1	2020-02-27T05:46:21Z	Lebanon	clinical		PDS000058605.3	3		SAMN14120141	GCA_011029535.1	aac(6')-Ib-cr5=COMPLETE,aadA2=COMPLETE,aph(3')-Ia=COMPLETE,blaCTX-M-15=COMPLETE,blaNDM-7=COMPLETE,blaOXA-1=COMPLETE,blaSHV-1=COMPLETE,blaTEM-1=COMPLETE,ble=COMPLETE,catB3=PARTIAL,dfrA12=COMPLETE,emrD=COMPLETE,fosA=COMPLETE,gyrA_D87N=POINT,gyrA_S83F=POINT,mph(A)=COMPLETE,oqxA=COMPLETE,oqxB32=COMPLETE,parC_E84K=POINT,sul1=COMPLETE,tet(A)=COMPLETE
Klebsiella pneumoniae	KPM_54	"KPM_54"		PDT000691534.1	2020-02-27T05:46:34Z	Lebanon	clinical		PDS000085674.1	2		SAMN14120142	GCA_011029575.1	aac(3)-IIe=COMPLETE,aph(3'')-Ib=COMPLETE,aph(3')-VIb=COMPLETE,blaCTX-M-14=COMPLETE,blaCTX-M-15=COMPLETE,blaOXA-48=COMPLETE,blaSHV-1=COMPLETE,blaTEM-1=COMPLETE,dfrA14=COMPLETE,emrD=COMPLETE,fosA=COMPLETE,gyrA_D87N=POINT,gyrA_S83Y=POINT,mph(A)=COMPLETE,ompK36_D135DGD=POINT,oqxA=COMPLETE,oqxB20=COMPLETE,parC_S80I=POINT,qnrS1=COMPLETE
Klebsiella pneumoniae	KPM_34	"KPM_34"		PDT000691538.1	2020-02-27T05:48:26Z	Lebanon	clinical		PDS000109683.33	23	55	SAMN14120122	GCA_011029745.1	aac(6')-Ib-cr5=COMPLETE,aadA2=COMPLETE,aph(3')-Ia=COMPLETE,blaCTX-M-15=COMPLETE,blaDHA-1=COMPLETE,blaNDM-7=COMPLETE,blaOXA-1=COMPLETE,blaSHV-1=COMPLETE,blaTEM-1=COMPLETE,ble=COMPLETE,catB3=PARTIAL,dfrA12=COMPLETE,dfrA17=COMPLETE,emrD=COMPLETE,fosA=COMPLETE,gyrA_D87N=POINT,gyrA_S83F=POINT,mph(A)=COMPLETE,oqxA=COMPLETE,oqxB32=COMPLETE,parC_E84K=POINT,qnrB4=COMPLETE,sul1=COMPLETE,tet(A)=COMPLETE
Klebsiella pneumoniae	KPM_30	"KPM_30"		PDT000691539.1	2020-02-27T05:50:08Z	Lebanon	clinical		PDS000109683.33	7	53	SAMN14120118	GCA_011029815.1	aac(6')-Ib-cr5=COMPLETE,aadA2=COMPLETE,aph(3')-Ia=COMPLETE,blaCTX-M-15=COMPLETE,blaNDM-7=COMPLETE,blaOXA-1=COMPLETE,blaSHV-1=COMPLETE,blaTEM-1=COMPLETE,ble=COMPLETE,catB3=PARTIAL,dfrA12=COMPLETE,emrD=COMPLETE,fosA=COMPLETE,gyrA_D87N=POINT,gyrA_S83F=POINT,mph(A)=COMPLETE,oqxA=COMPLETE,oqxB32=COMPLETE,parC_E84K=POINT,sul1=COMPLETE,tet(A)=COMPLETE
Klebsiella pneumoniae	KPM_27	"KPM_27"		PDT000691540.1	2020-02-27T05:50:33Z	Lebanon	clinical		PDS000200955.1	17		SAMN14120115	GCA_011029865.1	aac(6')-Ib=COMPLETE,aadA1=COMPLETE,aph(3'')-Ib=COMPLETE,aph(3')-Ia=COMPLETE,aph(3')-VI=COMPLETE,aph(6)-Id=COMPLETE,arr-2=COMPLETE,blaCTX-M-15=COMPLETE,blaNDM-5=COMPLETE,blaOXA-48=COMPLETE,blaOXA=MISTRANSLATION,blaSHV-11=COMPLETE,blaTEM-1=COMPLETE,ble=COMPLETE,catA1=PARTIAL,catB=COMPLETE,dfrA12=COMPLETE,dfrA14=COMPLETE,dfrA50=COMPLETE,emrD=COMPLETE,fosA=COMPLETE,gyrA_S83I=POINT,mph(A)=COMPLETE,omp…
Klebsiella pneumoniae	KPM_76	"KPM_76"		PDT000691545.1	2020-02-27T05:53:08Z	Lebanon	clinical		PDS000085673.3	4		SAMN14120194	GCA_011030125.1	aac(6')-Ib-cr5=COMPLETE,aph(3')-VI=COMPLETE,arr-3=COMPLETE,blaCTX-M-15=COMPLETE,blaNDM-1=COMPLETE,blaOXA-1=COMPLETE,blaSHV-11=COMPLETE,ble=COMPLETE,catB3=COMPLETE,dfrA50=COMPLETE,emrD=COMPLETE,fosA=COMPLETE,gyrA_S83I=POINT,oqxA=COMPLETE,oqxB=COMPLETE,parC_S80I=POINT,qnrS1=COMPLETE,sul1=COMPLETE
Klebsiella pneumoniae	KPM_72	"KPM_72"		PDT000691546.1	2020-02-27T05:54:37Z	Lebanon	clinical		PDS000084053.3	3		SAMN14120190	GCA_011030245.1	aadA2=COMPLETE,aph(3'')-Ib=COMPLETE,aph(3')-VIb=COMPLETE,aph(6)-Id=COMPLETE,blaCTX-M-14=COMPLETE,blaCTX-M-15=COMPLETE,blaOXA-48=COMPLETE,blaSHV-11=COMPLETE,dfrA12=COMPLETE,emrD=COMPLETE,fosA=COMPLETE,mph(A)=COMPLETE,oqxA=COMPLETE,oqxB25=COMPLETE,qnrS1=COMPLETE,sul1=COMPLETE,sul2=COMPLETE,tet(A)=COMPLETE
Klebsiella pneumoniae	NICU_1_P8	"NICU_1_P8"		PDT000714368.1	2020-03-24T03:16:50Z	Israel	clinical		PDS000079862.22	1	51	SAMN11270024	GCA_011682755.1	aph(3'')-Ib=COMPLETE,aph(6)-Id=COMPLETE,blaCTX-M-15=COMPLETE,blaSHV-187=COMPLETE,blaTEM-1=COMPLETE,emrD=COMPLETE,fosA=COMPLETE,oqxA=COMPLETE,oqxB25=COMPLETE,qnrB1=COMPLETE,sul2=COMPLETE
Klebsiella pneumoniae	NICU_1_P6	"NICU_1_P6"		PDT000714369.1	2020-03-24T03:17:29Z	Israel	clinical		PDS000060412.6	33		SAMN11270022	GCA_011682815.1	aph(3'')-Ib=COMPLETE,aph(6)-Id=COMPLETE,blaCTX-M-15=COMPLETE,blaSHV-38=COMPLETE,emrD=COMPLETE,fosA=COMPLETE,oqxA=COMPLETE,oqxB=COMPLETE,qnrS1=COMPLETE,sul2=COMPLETE
Klebsiella pneumoniae	NICU_1_P4	"NICU_1_P4"		PDT000714370.1	2020-03-24T03:18:14Z	Israel	clinical		PDS000079862.22	1	52	SAMN11270020	GCA_011682845.1	aph(3'')-Ib=COMPLETE,aph(6)-Id=COMPLETE,blaCTX-M-15=COMPLETE,blaSHV-187=COMPLETE,blaTEM-1=COMPLETE,emrD=COMPLETE,fosA=COMPLETE,oqxA=COMPLETE,oqxB25=COMPLETE,qnrB1=COMPLETE,sul2=COMPLETE
Klebsiella pneumoniae	NICU_1_P2	"NICU_1_P2"		PDT000714373.1	2020-03-24T03:18:39Z	Israel	clinical		PDS000079862.22	1	52	SAMN11270018	GCA_011682885.1	aph(3'')-Ib=COMPLETE,aph(6)-Id=COMPLETE,blaCTX-M-15=COMPLETE,blaSHV-187=COMPLETE,blaTEM-1=COMPLETE,dfrA14=COMPLETE,emrD=COMPLETE,fosA=COMPLETE,oqxA=COMPLETE,oqxB25=COMPLETE,qnrB1=COMPLETE,sul2=COMPLETE
Klebsiella pneumoniae	NICU_1_P1	"NICU_1_P1"		PDT000714374.1	2020-03-24T03:18:51Z	Israel	clinical		PDS000060412.6	35		SAMN11270017	GCA_011682905.1	aph(3'')-Ib=COMPLETE,aph(6)-Id=COMPLETE,blaCTX-M-15=COMPLETE,blaSHV-38=COMPLETE,emrD=COMPLETE,fosA=COMPLETE,oqxA=COMPLETE,oqxB=COMPLETE,qnrS1=COMPLETE,sul2=COMPLETE
Klebsiella pneumoniae		"201","ERS4295660"		PDT000715630.1	2020-03-28T22:12:32Z	Saudi Arabia	clinical		PDS000060611.1	1		SAMEA6531262	GCA_022188525.1	blaSHV-28=COMPLETE,emrD=COMPLETE,fosA=COMPLETE,oqxA=COMPLETE,oqxB=COMPLETE
Klebsiella pneumoniae		"307","ERS4295661"		PDT000715631.1	2020-03-28T22:12:33Z	Saudi Arabia	clinical		PDS000060609.1	0		SAMEA6531263	GCA_022188545.1	aac(3)-IIe=COMPLETE,aac(6')-Ib-cr5=COMPLETE,aph(3'')-Ib=COMPLETE,aph(6)-Id=COMPLETE,blaCTX-M-15=COMPLETE,blaOXA-1=COMPLETE,blaOXA-48=COMPLETE,blaSHV-11=COMPLETE,blaTEM-1=COMPLETE,catB3=PARTIAL_END_OF_CONTIG,dfrA14=COMPLETE,emrD=COMPLETE,fosA=COMPLETE,oqxA=COMPLETE,oqxB25=COMPLETE,qnrB1=COMPLETE,sul2=COMPLETE,tet(A)=COMPLETE
Klebsiella pneumoniae		"163","ERS4295662"		PDT000715632.1	2020-03-28T22:12:33Z	Saudi Arabia	clinical		PDS000060601.1	3		SAMEA6531264	GCA_022188505.1	aac(3)-IIe=COMPLETE,aadA1=COMPLETE,aph(3'')-Ib=COMPLETE,aph(6)-Id=COMPLETE,blaCTX-M-15=COMPLETE,blaOXA-48=COMPLETE,blaSHV-110=COMPLETE,catA1=COMPLETE,dfrA15=COMPLETE,emrD=COMPLETE,fosA=COMPLETE,gyrA_D87A=POINT,gyrA_S83Y=POINT,oqxA=COMPLETE,oqxB19=COMPLETE,parC_S80I=POINT,sul1=COMPLETE,sul2=COMPLETE
Klebsiella pneumoniae		"201PPP","ERS4295663"		PDT000715633.1	2020-03-28T22:12:33Z	Saudi Arabia	clinical		PDS000060611.1	1		SAMEA6531265	GCA_022188485.1	blaSHV-28=COMPLETE,emrD=COMPLETE,fosA=COMPLETE,oqxA=COMPLETE,oqxB=COMPLETE
Klebsiella pneumoniae		"308","ERS4295664"		PDT000715634.1	2020-03-28T22:12:34Z	Saudi Arabia	clinical		PDS000060581.77	6		SAMEA6531266		aac(6')-Ib-cr5=COMPLETE,aadA2=COMPLETE,armA=COMPLETE,blaOXA-1=COMPLETE,blaOXA-232=COMPLETE,blaSHV-28=COMPLETE,catA1=COMPLETE,catB3=PARTIAL,catB3=PARTIAL_END_OF_CONTIG,dfrA12=COMPLETE,dfrA1=COMPLETE,emrD=COMPLETE,fosA=COMPLETE,gyrA_D87G=POINT,gyrA_S83Y=POINT,mgrB_I45T=POINT,mph(E)=COMPLETE,msr(E)=COMPLETE,ompK36_D135DGD=POINT,oqxA=COMPLETE,oqxB=COMPLETE,parC_S80I=POINT,pmrB_S85R=POINT,sat2=COMPLET…
Klebsiella pneumoniae		"36A","ERS4295665"		PDT000715635.1	2020-03-28T22:12:34Z	Saudi Arabia	clinical		PDS000041740.153	4	39	SAMEA6531267	GCA_022188465.1	aac(3)-IIe=COMPLETE,aac(6')-Ib-cr5=COMPLETE,aadA1=COMPLETE,aph(3'')-Ib=COMPLETE,aph(6)-Id=COMPLETE,blaCTX-M-15=COMPLETE,blaCTX-M=COMPLETE,blaOXA-1=COMPLETE,blaSHV-28=COMPLETE,blaTEM-1=COMPLETE,catB3=PARTIAL_END_OF_CONTIG,dfrA14=COMPLETE,emrD=COMPLETE,floR=COMPLETE,fosA=COMPLETE,gyrA_S83I=POINT,oqxA=COMPLETE,oqxB19=COMPLETE,parC_S80I=POINT,qnrB1=COMPLETE,sul2=COMPLETE,sul3=COMPLETE,tet(A)=COMPLETE
Klebsiella pneumoniae		"113A","ERS4295666"		PDT000715636.1	2020-03-28T22:12:35Z	Saudi Arabia	clinical		PDS000079862.22	3	51	SAMEA6531268	GCA_022188445.1	aac(3)-IIe=COMPLETE,aac(6')-Ib-cr5=COMPLETE,aph(3'')-Ib=COMPLETE,aph(3'')-Ib=PARTIAL_END_OF_CONTIG,aph(6)-Id=COMPLETE,blaCTX-M-15=COMPLETE,blaCTX-M=COMPLETE,blaOXA-1=COMPLETE,blaSHV-187=COMPLETE,blaTEM-1=COMPLETE,catB3=PARTIAL_END_OF_CONTIG,dfrA14=COMPLETE,emrD=COMPLETE,fosA=COMPLETE,oqxA=COMPLETE,oqxB25=COMPLETE,qnrB1=COMPLETE,sul2=COMPLETE,tet(A)=COMPLETE
Klebsiella pneumoniae		"206","ERS4295668"		PDT000715638.1	2020-03-28T22:12:35Z	Saudi Arabia	clinical		PDS000060581.77	5		SAMEA6531270		aac(6')-Ib-cr5=COMPLETE,aadA2=COMPLETE,armA=COMPLETE,blaCTX-M-15=COMPLETE,blaOXA-1=COMPLETE,blaSHV-28=COMPLETE,blaTEM-1=COMPLETE,catA1=COMPLETE,catB3=PARTIAL,catB3=PARTIAL_END_OF_CONTIG,dfrA12=COMPLETE,dfrA1=COMPLETE,emrD=COMPLETE,fosA=COMPLETE,gyrA_D87G=POINT,gyrA_S83Y=POINT,mgrB_I45T=POINT,mph(E)=COMPLETE,msr(E)=COMPLETE,ompK36_D135DGD=POINT,oqxA=COMPLETE,oqxB=COMPLETE,parC_S80I=POINT,pmrB_T140…
Klebsiella pneumoniae		"234","ERS4295669"		PDT000715639.1	2020-03-28T22:12:36Z	Saudi Arabia	clinical		PDS000060581.77	2		SAMEA6531271		aac(6')-Ib-cr5=COMPLETE,aadA2=COMPLETE,armA=COMPLETE,blaCTX-M-15=COMPLETE,blaOXA-1=COMPLETE,blaOXA-232=COMPLETE,blaSHV-28=COMPLETE,blaTEM-1=COMPLETE,catA1=COMPLETE,catB3=PARTIAL,catB3=PARTIAL_END_OF_CONTIG,dfrA12=COMPLETE,dfrA1=COMPLETE,emrD=COMPLETE,fosA=COMPLETE,gyrA_D87G=POINT,gyrA_S83Y=POINT,mgrB_I45T=POINT,mph(E)=COMPLETE,msr(E)=COMPLETE,ompK36_D135DGD=POINT,oqxA=COMPLETE,oqxB=COMPLETE,parC_…
Klebsiella pneumoniae		"309","ERS4295670"		PDT000715640.1	2020-03-28T22:12:36Z	Saudi Arabia	clinical		PDS000060581.77	12		SAMEA6531272		aac(6')-Ib-cr5=COMPLETE,aadA2=COMPLETE,aadA2=PARTIAL_END_OF_CONTIG,armA=COMPLETE,blaCTX-M-15=COMPLETE,blaOXA-1=COMPLETE,blaSHV-28=COMPLETE,blaTEM-1=COMPLETE,catA1=COMPLETE,catB3=PARTIAL,catB3=PARTIAL_END_OF_CONTIG,dfrA12=COMPLETE,dfrA1=COMPLETE,emrD=COMPLETE,fosA=COMPLETE,gyrA_D87G=POINT,gyrA_S83Y=POINT,mgrB_I45T=POINT,mph(E)=COMPLETE,msr(E)=COMPLETE,ompK36_D135DGD=POINT,oqxA=COMPLETE,oqxB=COMPLE…
Klebsiella pneumoniae		"169","ERS4295671"		PDT000715641.1	2020-03-28T22:12:36Z	Saudi Arabia	clinical		PDS000060612.1	30		SAMEA6531273	GCA_022188405.1	aac(6')-Ib-cr5=COMPLETE,arr-2=COMPLETE,blaCTX-M-15=COMPLETE,blaOXA-1=COMPLETE,blaOXA-48=COMPLETE,blaSHV-11=COMPLETE,blaTEM-1=COMPLETE,catA1=COMPLETE,catB3=PARTIAL_END_OF_CONTIG,dfrA50=COMPLETE,dfrA5=COMPLETE,emrD=COMPLETE,ere(A)=COMPLETE,ere(B)=COMPLETE,fosA=COMPLETE,gyrA_S83I=POINT,oqxA=COMPLETE,oqxB=COMPLETE,parC_S80I=POINT,sul1=COMPLETE
Klebsiella pneumoniae		"41C","ERS4295672"		PDT000715642.1	2020-03-28T22:12:37Z	Saudi Arabia	clinical		PDS000060601.1	17		SAMEA6531274	GCA_022188385.1	aac(3)-IIe=COMPLETE,aadA1=COMPLETE,aph(3'')-Ib=COMPLETE,aph(6)-Id=COMPLETE,blaCTX-M-15=COMPLETE,blaOXA-48=COMPLETE,blaSHV-110=COMPLETE,catA1=COMPLETE,dfrA15=COMPLETE,emrD=COMPLETE,fosA=COMPLETE,gyrA_D87A=POINT,gyrA_S83Y=POINT,oqxA=COMPLETE,oqxB19=COMPLETE,parC_S80I=POINT,sul1=COMPLETE,sul2=COMPLETE
Klebsiella pneumoniae		"116","ERS4295673"		PDT000715643.1	2020-03-28T22:12:37Z	Saudi Arabia	clinical		PDS000056139.15	5		SAMEA6531275		aac(3)-IId=COMPLETE,aac(6')-Ib-cr5=COMPLETE,aac(6')-Ib-cr=PARTIAL_END_OF_CONTIG,aadA1=COMPLETE,aph(3'')-Ib=COMPLETE,aph(6)-Id=COMPLETE,arr-2=COMPLETE,blaCTX-M-15=COMPLETE,blaOXA-1=COMPLETE,blaOXA=PARTIAL_END_OF_CONTIG,blaSHV-11=COMPLETE,blaSHV-28=COMPLETE,blaTEM-1=COMPLETE,catA1=COMPLETE,catB3=PARTIAL,catB3=PARTIAL_END_OF_CONTIG,cmlA5=COMPLETE,dfrA1=COMPLETE,emrD=COMPLETE,ere(A)=COMPLETE,fosA=COM…
Klebsiella pneumoniae		"170","ERS4295674"		PDT000715644.1	2020-03-28T22:12:37Z	Saudi Arabia	clinical		PDS000060597.1	6		SAMEA6531276	GCA_022188365.1	aac(6')-Ib-cr5=COMPLETE,aac(6')-Ib=COMPLETE,aac(6')-Ib=PARTIAL_END_OF_CONTIG,aadA1=COMPLETE,blaCTX-M-15=COMPLETE,blaOXA-1=COMPLETE,blaOXA-48=COMPLETE,blaOXA-9=COMPLETE,blaSHV-1=COMPLETE,blaTEM-1=COMPLETE,catB3=PARTIAL_END_OF_CONTIG,dfrA14=COMPLETE,emrD=COMPLETE,fosA=COMPLETE,oqxA11=COMPLETE,oqxB19=COMPLETE,qnrB1=COMPLETE
Klebsiella pneumoniae		"240","ERS4295675"		PDT000715645.1	2020-03-28T22:12:38Z	Saudi Arabia	clinical		PDS000060581.77	2		SAMEA6531277	GCA_022188325.1	aac(6')-Ib-cr5=COMPLETE,aadA2=COMPLETE,armA=COMPLETE,blaCTX-M-15=COMPLETE,blaOXA-1=COMPLETE,blaOXA-232=COMPLETE,blaSHV-28=COMPLETE,blaTEM-1=COMPLETE,catA1=COMPLETE,catB3=PARTIAL_END_OF_CONTIG,dfrA12=COMPLETE,dfrA1=COMPLETE,emrD=COMPLETE,fosA=COMPLETE,gyrA_D87G=POINT,gyrA_S83Y=POINT,mgrB_I45T=POINT,mph(E)=COMPLETE,msr(E)=COMPLETE,oqxA=COMPLETE,oqxB=COMPLETE,parC_S80I=POINT,pmrB_T140P=POINT,sat2=CO…
Klebsiella pneumoniae		"311","ERS4295676"		PDT000715646.1	2020-03-28T22:12:38Z	Saudi Arabia	clinical		PDS000060609.1	0		SAMEA6531278	GCA_022188345.1	aac(3)-IIe=COMPLETE,aac(6')-Ib-cr5=COMPLETE,aph(3'')-Ib=COMPLETE,aph(6)-Id=COMPLETE,blaCTX-M-15=COMPLETE,blaOXA-1=COMPLETE,blaOXA-48=COMPLETE,blaSHV-11=COMPLETE,blaTEM-1=COMPLETE,catB3=PARTIAL_END_OF_CONTIG,dfrA14=COMPLETE,emrD=COMPLETE,fosA=COMPLETE,oqxA=COMPLETE,oqxB25=COMPLETE,qnrB1=COMPLETE,sul2=COMPLETE,tet(A)=COMPLETE
Klebsiella pneumoniae		"209","ERS4295678"		PDT000715648.1	2020-03-28T22:12:39Z	Saudi Arabia	clinical		PDS000101906.4		33	SAMEA6531280	GCA_022188305.1	aadA2=COMPLETE,blaSHV-1=COMPLETE,dfrA12=COMPLETE,emrD=COMPLETE,fosA=COMPLETE,mph(A)=COMPLETE,oqxA=COMPLETE,oqxB=COMPLETE,sul1=COMPLETE,sul2=COMPLETE,tet(D)=COMPLETE
Klebsiella pneumoniae		"105G","ERS4295679"		PDT000715649.1	2020-03-28T22:12:39Z	Saudi Arabia	clinical		PDS000056139.15	6		SAMEA6531281		aac(3)-IId=COMPLETE,aac(6')-Ib-cr5=COMPLETE,aadA1=COMPLETE,aadA2=COMPLETE,aph(3')-VI=COMPLETE,aph(3')-VI=PARTIAL_END_OF_CONTIG,armA=COMPLETE,arr-2=COMPLETE,blaCTX-M-15=COMPLETE,blaCTX-M=COMPLETE,blaNDM-1=COMPLETE,blaOXA-1=COMPLETE,blaSHV-11=COMPLETE,blaSHV-28=COMPLETE,blaTEM-1=COMPLETE,ble=COMPLETE,catA1=COMPLETE,catB3=PARTIAL,catB3=PARTIAL_END_OF_CONTIG,cmlA5=COMPLETE,dfrA12=COMPLETE,dfrA1=COMPL…
Klebsiella pneumoniae		"184","ERS4295681"		PDT000715651.1	2020-03-28T22:12:39Z	Saudi Arabia	clinical		PDS000060597.1	6		SAMEA6531283	GCA_022188165.1	aac(6')-Ib-cr5=COMPLETE,aac(6')-Ib=COMPLETE,aadA1=COMPLETE,blaCTX-M-15=COMPLETE,blaOXA-1=COMPLETE,blaOXA-48=COMPLETE,blaOXA-9=COMPLETE,blaSHV-1=COMPLETE,blaTEM-1=COMPLETE,blaTEM=COMPLETE,catB3=PARTIAL_END_OF_CONTIG,emrD=COMPLETE,fosA=COMPLETE,oqxA11=COMPLETE,oqxB19=COMPLETE
Klebsiella pneumoniae		"210","ERS4295682"		PDT000715652.1	2020-03-28T22:12:40Z	Saudi Arabia	clinical		PDS000056139.15	21		SAMEA6531284		aac(3)-IId=COMPLETE,aac(6')-Ib-cr5=COMPLETE,aadA12=COMPLETE,aadA22=PARTIAL_END_OF_CONTIG,aadA2=COMPLETE,aadA2=PARTIAL_END_OF_CONTIG,aph(3'')-Ib=COMPLETE,aph(3')-VI=COMPLETE,aph(6)-Id=COMPLETE,armA=COMPLETE,blaCTX-M-15=COMPLETE,blaNDM-1=COMPLETE,blaOXA-1=COMPLETE,blaSHV-11=COMPLETE,blaSHV-28=COMPLETE,blaTEM-1=COMPLETE,ble=COMPLETE,catA1=COMPLETE,catB3=PARTIAL,catB3=PARTIAL_END_OF_CONTIG,dfrA12=COM…
Klebsiella pneumoniae		"314","ERS4295683"		PDT000715653.1	2020-03-28T22:12:40Z	Saudi Arabia	clinical		PDS000104512.15	15		SAMEA6531285	GCA_022188065.1	aac(6')-Ib=COMPLETE,aadA1=COMPLETE,aph(3')-VI=COMPLETE,blaCTX-M-15=COMPLETE,blaNDM-1=COMPLETE,blaOXA-9=COMPLETE,blaSHV-1=COMPLETE,blaTEM-1=COMPLETE,blaTEM=COMPLETE,ble=COMPLETE,dfrA14=COMPLETE,emrD=COMPLETE,fosA=COMPLETE,gyrA_D87N=POINT,gyrA_S83Y=POINT,mgrB_Q30STOP=POINT,mph(A)=COMPLETE,ompK36_D135DGD=POINT,oqxA=COMPLETE,oqxB20=COMPLETE,parC_S80I=POINT,qnrS1=COMPLETE,tet(D)=COMPLETE
Klebsiella pneumoniae		"48B","ERS4295684"		PDT000715654.1	2020-03-28T22:12:41Z	Saudi Arabia	clinical		PDS000056139.15	11		SAMEA6531286		aac(3)-IId=COMPLETE,aac(6')-Ib-cr5=COMPLETE,aadA12=COMPLETE,aadA22=PARTIAL_END_OF_CONTIG,aadA2=COMPLETE,aadA2=PARTIAL_END_OF_CONTIG,aph(3')-VI=COMPLETE,aph(3')-VI=PARTIAL_END_OF_CONTIG,armA=COMPLETE,blaCTX-M-15=COMPLETE,blaNDM-1=COMPLETE,blaNDM=PARTIAL_END_OF_CONTIG,blaOXA-1=COMPLETE,blaSHV-28=COMPLETE,ble=COMPLETE,catA1=COMPLETE,catB3=PARTIAL,catB3=PARTIAL_END_OF_CONTIG,dfrA12=COMPLETE,dfrA1=COM…
Klebsiella pneumoniae		"145","ERS4295685"		PDT000715655.1	2020-03-28T22:12:41Z	Saudi Arabia	clinical		PDS000189621.29	18	51	SAMEA6531287	GCA_022188245.1	aac(3)-IIe=COMPLETE,aadA2=COMPLETE,blaOXA-48=COMPLETE,blaSHV-28=COMPLETE,catA1=COMPLETE,dfrA32=COMPLETE,emrD=COMPLETE,ere(A)=COMPLETE,fosA=COMPLETE,gyrA_S83I=POINT,oqxA=COMPLETE,oqxB19=COMPLETE,parC_S80I=POINT,sul1=COMPLETE
Klebsiella pneumoniae		"191","ERS4295686"		PDT000715656.1	2020-03-28T22:12:41Z	Saudi Arabia	clinical		PDS000056139.15	6		SAMEA6531288		aac(3)-IId=COMPLETE,aac(6')-Ib-cr5=COMPLETE,aadA2=COMPLETE,aph(3')-VI=COMPLETE,aph(3')-VI=PARTIAL_END_OF_CONTIG,armA=COMPLETE,blaCTX-M-15=COMPLETE,blaNDM-1=COMPLETE,blaOXA-1=COMPLETE,blaOXA=PARTIAL_END_OF_CONTIG,blaSHV-11=COMPLETE,blaSHV-28=COMPLETE,blaTEM-1=COMPLETE,ble=COMPLETE,catA1=COMPLETE,catB3=PARTIAL,catB3=PARTIAL_END_OF_CONTIG,dfrA12=COMPLETE,dfrA1=COMPLETE,emrD=COMPLETE,fosA=COMPLETE,gy…
Klebsiella pneumoniae		"213","ERS4295687"		PDT000715657.1	2020-03-28T22:12:41Z	Saudi Arabia	clinical		PDS000060605.1	0		SAMEA6531289		aac(6')-Ib-cr5=COMPLETE,aadA2=COMPLETE,aph(3')-VI=COMPLETE,armA=COMPLETE,blaCTX-M-15=COMPLETE,blaNDM-1=COMPLETE,blaOXA-1=COMPLETE,blaOXA-48=COMPLETE,blaSHV-28=COMPLETE,blaTEM-1=COMPLETE,ble=COMPLETE,catA1=COMPLETE,catB3=PARTIAL,catB3=PARTIAL_END_OF_CONTIG,dfrA12=COMPLETE,dfrA1=COMPLETE,emrD=COMPLETE,fosA=COMPLETE,gyrA_D87G=POINT,gyrA_S83Y=POINT,mph(E)=COMPLETE,msr(E)=COMPLETE,ompK36_D135DGD=POINT…
Klebsiella pneumoniae		"315","ERS4295688"		PDT000715658.1	2020-03-28T22:12:42Z	Saudi Arabia	clinical		PDS000060581.77	3		SAMEA6531290		aac(6')-Ib-cr5=COMPLETE,aadA2=COMPLETE,armA=COMPLETE,blaCTX-M-15=COMPLETE,blaOXA-1=COMPLETE,blaOXA-232=COMPLETE,blaSHV-28=COMPLETE,blaTEM-1=COMPLETE,catA1=COMPLETE,catB3=PARTIAL,catB3=PARTIAL_END_OF_CONTIG,dfrA12=COMPLETE,dfrA14=COMPLETE,dfrA1=COMPLETE,emrD=COMPLETE,fosA=COMPLETE,gyrA_D87G=POINT,gyrA_S83Y=POINT,mgrB_D31N=POINT,mph(E)=COMPLETE,msr(E)=COMPLETE,ompK36_D135DGD=POINT,oqxA=COMPLETE,oqx…
Klebsiella pneumoniae		"105I","ERS4295689"		PDT000715659.1	2020-03-28T22:12:42Z	Saudi Arabia	clinical		PDS000056139.15	2		SAMEA6531291		aac(6')-Ib-cr5=COMPLETE,aadA2=COMPLETE,aph(3')-VI=COMPLETE,armA=COMPLETE,blaNDM-1=COMPLETE,blaOXA-1=COMPLETE,blaSHV-28=COMPLETE,ble=COMPLETE,catA1=COMPLETE,catB3=PARTIAL,catB3=PARTIAL_END_OF_CONTIG,dfrA12=COMPLETE,dfrA1=COMPLETE,emrD=COMPLETE,fosA=COMPLETE,gyrA_D87G=POINT,gyrA_S83Y=POINT,mph(E)=COMPLETE,msr(E)=COMPLETE,ompK36_D135DGD=POINT,oqxA=COMPLETE,oqxB=COMPLETE,parC_S80I=POINT,sat2=COMPLETE…
Klebsiella pneumoniae		"194C","ERS4295690"		PDT000715660.1	2020-03-28T22:12:42Z	Saudi Arabia	clinical		PDS000060581.77	0		SAMEA6531292		aac(6')-Ib-cr5=COMPLETE,blaOXA-1=COMPLETE,blaOXA-232=COMPLETE,blaSHV-28=COMPLETE,catB3=PARTIAL,catB3=PARTIAL_END_OF_CONTIG,dfrA1=COMPLETE,emrD=COMPLETE,fosA=COMPLETE,gyrA_D87G=POINT,gyrA_S83Y=POINT,ompK36_D135DGD=POINT,oqxA=COMPLETE,oqxB=COMPLETE,parC_S80I=POINT,sat2=COMPLETE
Klebsiella pneumoniae		"151","ERS4295691"		PDT000715661.1	2020-03-28T22:12:43Z	Saudi Arabia	clinical		PDS000060601.1	3		SAMEA6531293	GCA_022188225.1	aac(3)-IIe=COMPLETE,aadA1=COMPLETE,aph(3'')-Ib=COMPLETE,aph(6)-Id=COMPLETE,blaCTX-M-15=COMPLETE,blaOXA-48=COMPLETE,blaSHV-110=COMPLETE,catA1=COMPLETE,dfrA15=COMPLETE,emrD=COMPLETE,fosA=COMPLETE,gyrA_D87A=POINT,gyrA_S83Y=POINT,oqxA=COMPLETE,oqxB19=COMPLETE,parC_S80I=POINT,sul1=COMPLETE,sul2=COMPLETE
Klebsiella pneumoniae		"195A","ERS4295692"		PDT000715662.1	2020-03-28T22:12:43Z	Saudi Arabia	clinical		PDS000060581.77	8		SAMEA6531294	GCA_022188125.1	aac(6')-Ib-cr5=COMPLETE,aadA2=COMPLETE,armA=COMPLETE,armA=PARTIAL_END_OF_CONTIG,blaOXA-1=COMPLETE,blaOXA-232=COMPLETE,blaSHV-28=COMPLETE,catB3=PARTIAL_END_OF_CONTIG,dfrA12=COMPLETE,dfrA14=COMPLETE,dfrA1=COMPLETE,emrD=COMPLETE,fosA=COMPLETE,gyrA_D87G=POINT,gyrA_S83Y=POINT,mph(E)=COMPLETE,msr(E)=COMPLETE,oqxA=COMPLETE,oqxB=COMPLETE,parC_S80I=POINT,pmrB_T157P=POINT,sat2=COMPLETE,sul1=COMPLETE
Klebsiella pneumoniae		"217","ERS4295693"		PDT000715663.1	2020-03-28T22:12:44Z	Saudi Arabia	clinical		PDS000060581.77	4		SAMEA6531295		aac(6')-Ib-cr5=COMPLETE,blaOXA-1=COMPLETE,blaOXA=PARTIAL_END_OF_CONTIG,blaSHV-28=COMPLETE,catA1=COMPLETE,catB3=PARTIAL,catB3=PARTIAL_END_OF_CONTIG,dfrA1=COMPLETE,emrD=COMPLETE,fosA=COMPLETE,gyrA_D87G=POINT,gyrA_S83Y=POINT,mgrB_I45T=POINT,ompK36_D135DGD=POINT,oqxA=COMPLETE,oqxB=COMPLETE,parC_S80I=POINT,sat2=COMPLETE
Klebsiella pneumoniae		"317","ERS4295694"		PDT000715664.1	2020-03-28T22:12:44Z	Saudi Arabia	clinical		PDS000060581.77	5		SAMEA6531296		aac(6')-Ib-cr5=COMPLETE,aadA2=COMPLETE,armA=COMPLETE,blaCTX-M-15=COMPLETE,blaCTX-M=COMPLETE,blaOXA-1=COMPLETE,blaOXA-232=COMPLETE,blaSHV-28=COMPLETE,blaTEM-1=COMPLETE,catA1=COMPLETE,catB3=PARTIAL,catB3=PARTIAL_END_OF_CONTIG,dfrA12=COMPLETE,dfrA1=COMPLETE,emrD=COMPLETE,fosA=COMPLETE,gyrA_D87G=POINT,gyrA_S83Y=POINT,mgrB_I45T=POINT,mph(E)=COMPLETE,msr(E)=COMPLETE,oqxA=COMPLETE,oqxB=COMPLETE,parC_S80…
Klebsiella pneumoniae		"197","ERS4295695"		PDT000715665.1	2020-03-28T22:12:44Z	Saudi Arabia	clinical		PDS000060581.77	0		SAMEA6531297		aac(6')-Ib-cr5=COMPLETE,blaOXA-1=COMPLETE,blaSHV-28=COMPLETE,catB3=PARTIAL,catB3=PARTIAL_END_OF_CONTIG,dfrA1=COMPLETE,emrD=COMPLETE,fosA=COMPLETE,gyrA_D87G=POINT,gyrA_S83Y=POINT,ompK36_D135DGD=POINT,oqxA=COMPLETE,oqxB=COMPLETE,parC_S80I=POINT,sat2=COMPLETE
Klebsiella pneumoniae		"222A","ERS4295696"		PDT000715666.1	2020-03-28T22:12:44Z	Saudi Arabia	clinical		PDS000060607.1	22		SAMEA6531298		aac(6')-Ib-cr5=COMPLETE,aac(6')-Ib-cr=PARTIAL_END_OF_CONTIG,aadA2=COMPLETE,armA=COMPLETE,blaCTX-M-15=COMPLETE,blaOXA-1=COMPLETE,blaOXA-48=COMPLETE,blaSHV-28=COMPLETE,blaTEM-1=COMPLETE,catB3=PARTIAL,catB3=PARTIAL_END_OF_CONTIG,dfrA12=COMPLETE,dfrA1=COMPLETE,emrD=COMPLETE,fosA=COMPLETE,gyrA_D87G=POINT,gyrA_S83Y=POINT,mph(E)=COMPLETE,msr(E)=COMPLETE,ompK36_D135DGD=POINT,oqxA=COMPLETE,oqxA=PARTIAL_EN…
Klebsiella pneumoniae		"318","ERS4295697"		PDT000715667.1	2020-03-28T22:12:45Z	Saudi Arabia	clinical		PDS000060581.77	4		SAMEA6531299		aac(6')-Ib-cr5=COMPLETE,blaOXA-1=COMPLETE,blaOXA-232=COMPLETE,blaSHV-28=COMPLETE,catA1=COMPLETE,catB3=PARTIAL,catB3=PARTIAL_END_OF_CONTIG,dfrA1=COMPLETE,emrD=COMPLETE,fosA=COMPLETE,gyrA_D87G=POINT,gyrA_S83Y=POINT,mgrB_I45T=POINT,ompK36_D135DGD=POINT,oqxA=COMPLETE,oqxB=COMPLETE,parC_S80I=POINT,sat2=COMPLETE
Klebsiella pneumoniae		"223","ERS4295699"		PDT000715669.1	2020-03-28T22:12:46Z	Saudi Arabia	clinical		PDS000060581.77	4		SAMEA6531301		aac(6')-Ib-cr5=COMPLETE,aadA2=COMPLETE,armA=COMPLETE,blaCTX-M-15=COMPLETE,blaOXA-1=COMPLETE,blaOXA-232=COMPLETE,blaSHV-28=COMPLETE,blaTEM-1=COMPLETE,catA1=COMPLETE,catB3=PARTIAL,catB3=PARTIAL_END_OF_CONTIG,dfrA12=COMPLETE,dfrA14=COMPLETE,dfrA1=COMPLETE,emrD=COMPLETE,fosA=COMPLETE,gyrA_D87G=POINT,gyrA_S83Y=POINT,mgrB_D31N=POINT,mph(E)=COMPLETE,msr(E)=COMPLETE,ompK36_D135DGD=POINT,oqxA=COMPLETE,oqx…
Klebsiella pneumoniae		"319","ERS4295700"		PDT000715670.1	2020-03-28T22:12:46Z	Saudi Arabia	clinical		PDS000060605.1	0		SAMEA6531302		aac(6')-Ib-cr5=COMPLETE,aadA2=COMPLETE,aph(3')-VI=COMPLETE,armA=COMPLETE,blaCTX-M-15=COMPLETE,blaNDM-1=COMPLETE,blaOXA-1=COMPLETE,blaOXA-48=COMPLETE,blaSHV-28=COMPLETE,blaTEM-1=COMPLETE,ble=COMPLETE,catA1=COMPLETE,catB3=PARTIAL,catB3=PARTIAL_END_OF_CONTIG,dfrA12=COMPLETE,dfrA1=COMPLETE,emrD=COMPLETE,fosA=COMPLETE,gyrA_D87G=POINT,gyrA_S83Y=POINT,mph(E)=COMPLETE,msr(E)=COMPLETE,ompK36_D135DGD=POINT…
Klebsiella pneumoniae		"334","ERS4295702"		PDT000715672.1	2020-03-28T22:12:47Z	Saudi Arabia	clinical		PDS000060581.77	7		SAMEA6531304		aac(6')-Ib-cr5=COMPLETE,aadA2=COMPLETE,armA=COMPLETE,blaCTX-M-15=COMPLETE,blaOXA-1=COMPLETE,blaOXA-232=COMPLETE,blaSHV-28=COMPLETE,blaTEM-1=COMPLETE,catB3=PARTIAL,catB3=PARTIAL_END_OF_CONTIG,dfrA12=COMPLETE,dfrA12=PARTIAL_END_OF_CONTIG,dfrA14=COMPLETE,dfrA1=COMPLETE,emrD=COMPLETE,fosA=COMPLETE,gyrA_D87G=POINT,gyrA_S83Y=POINT,mph(E)=COMPLETE,msr(E)=COMPLETE,ompK36_D135DGD=POINT,oqxA=COMPLETE,oqxB=…
Klebsiella pneumoniae		"349","ERS4295703"		PDT000715673.1	2020-03-28T22:12:47Z	Saudi Arabia	clinical		PDS000060581.77	4		SAMEA6531305		aac(6')-Ib-cr5=COMPLETE,aadA2=COMPLETE,armA=COMPLETE,blaCTX-M-15=COMPLETE,blaOXA-1=COMPLETE,blaOXA-232=COMPLETE,blaSHV-28=COMPLETE,blaTEM-1=COMPLETE,catB3=PARTIAL,catB3=PARTIAL_END_OF_CONTIG,dfrA12=COMPLETE,dfrA14=COMPLETE,dfrA1=COMPLETE,emrD=COMPLETE,fosA=COMPLETE,gyrA_D87G=POINT,gyrA_S83Y=POINT,mph(E)=COMPLETE,msr(E)=COMPLETE,ompK36_D135DGD=POINT,oqxA=COMPLETE,oqxB=COMPLETE,parC_S80I=POINT,sat2…
Klebsiella pneumoniae		"373","ERS4295704"		PDT000715674.1	2020-03-28T22:12:47Z	Saudi Arabia	clinical		PDS000060615.1	8		SAMEA6531306		aac(6')-Ib-cr5=COMPLETE,aadA2=COMPLETE,armA=COMPLETE,blaCTX-M-15=COMPLETE,blaOXA-1=COMPLETE,blaOXA-232=COMPLETE,blaSHV-28=COMPLETE,blaTEM-1=COMPLETE,catB3=PARTIAL,catB3=PARTIAL_END_OF_CONTIG,dfrA12=COMPLETE,dfrA14=COMPLETE,dfrA1=COMPLETE,emrD=COMPLETE,fosA=COMPLETE,gyrA_D87G=POINT,gyrA_S83Y=POINT,mph(E)=COMPLETE,msr(E)=COMPLETE,ompK36_D135DGD=POINT,oqxA=COMPLETE,oqxB=COMPLETE,oqxB=PARTIAL_END_OF_…
Klebsiella pneumoniae		"388","ERS4295705"		PDT000715675.1	2020-03-28T22:12:48Z	Saudi Arabia	clinical		PDS000060608.3	0		SAMEA6531307	GCA_022188085.1	aph(3')-Ia=COMPLETE,armA=COMPLETE,blaCTX-M-15=COMPLETE,blaCTX-M=COMPLETE,blaSHV-1=COMPLETE,dfrA50=COMPLETE,dfrA5=COMPLETE,emrD=COMPLETE,fosA=COMPLETE,gyrA_D87N=POINT,gyrA_S83Y=POINT,mph(A)=COMPLETE,mph(E)=COMPLETE,msr(E)=COMPLETE,ompK36_D135DGD=POINT,oqxA=COMPLETE,oqxB20=COMPLETE,parC_S80I=POINT,sul1=COMPLETE,sul2=COMPLETE
Klebsiella pneumoniae		"403","ERS4295706"		PDT000715676.1	2020-03-28T22:12:48Z	Saudi Arabia	clinical		PDS000060599.1	3		SAMEA6531308	GCA_022188185.1	aac(6')-Ib-cr5=COMPLETE,aac(6')-Ib-cr=COMPLETE,aadA2=COMPLETE,aph(3'')-Ib=COMPLETE,aph(6)-Id=COMPLETE,blaCMY-2=COMPLETE,blaCTX-M-15=COMPLETE,blaOXA-48=COMPLETE,blaSHV-11=COMPLETE,blaSHV=PARTIAL_END_OF_CONTIG,dfrA12=COMPLETE,emrD=COMPLETE,fosA=COMPLETE,gyrA_D87G=POINT,gyrA_S83I=POINT,mph(A)=COMPLETE,oqxA=COMPLETE,oqxA=PARTIAL_END_OF_CONTIG,oqxB=COMPLETE,parC_S80I=POINT,qnrS1=COMPLETE,sul1=COMPLETE…
Klebsiella pneumoniae		"417","ERS4295707"		PDT000715677.1	2020-03-28T22:12:49Z	Saudi Arabia	clinical		PDS000060581.77	6		SAMEA6531309		aac(6')-Ib-cr5=COMPLETE,aadA2=COMPLETE,armA=COMPLETE,blaCTX-M-15=COMPLETE,blaOXA-1=COMPLETE,blaOXA-232=COMPLETE,blaSHV-28=COMPLETE,blaTEM-1=COMPLETE,catB3=PARTIAL,catB3=PARTIAL_END_OF_CONTIG,dfrA12=COMPLETE,dfrA14=COMPLETE,dfrA1=COMPLETE,dfrA1=PARTIAL_END_OF_CONTIG,emrD=COMPLETE,fosA=COMPLETE,gyrA_D87G=POINT,gyrA_S83Y=POINT,mph(E)=COMPLETE,msr(E)=COMPLETE,ompK36_D135DGD=POINT,oqxA=COMPLETE,oqxB=C…
Klebsiella pneumoniae		"430","ERS4295708"		PDT000715678.1	2020-03-28T22:12:49Z	Saudi Arabia	clinical		PDS000060581.77	2		SAMEA6531310		aac(6')-Ib-cr5=COMPLETE,aadA2=COMPLETE,armA=COMPLETE,blaCTX-M-15=COMPLETE,blaCTX-M=COMPLETE,blaOXA-1=COMPLETE,blaOXA-232=COMPLETE,blaSHV-28=COMPLETE,blaTEM-1=COMPLETE,catA1=COMPLETE,catB3=PARTIAL,catB3=PARTIAL_END_OF_CONTIG,dfrA12=COMPLETE,dfrA14=COMPLETE,dfrA1=COMPLETE,emrD=COMPLETE,fosA=COMPLETE,gyrA_D87G=POINT,gyrA_S83Y=POINT,mph(E)=COMPLETE,msr(E)=COMPLETE,msr(E)=MISTRANSLATION,msr(E)=PARTIAL…
Klebsiella pneumoniae		"322","ERS4295709"		PDT000715679.1	2020-03-28T22:12:49Z	Saudi Arabia	clinical		PDS000060581.77	1		SAMEA6531311		aac(6')-Ib-cr5=COMPLETE,aadA2=COMPLETE,armA=COMPLETE,blaCTX-M-15=COMPLETE,blaOXA-1=COMPLETE,blaOXA-232=COMPLETE,blaSHV-28=COMPLETE,blaTEM-1=COMPLETE,catB3=PARTIAL,catB3=PARTIAL_END_OF_CONTIG,dfrA12=COMPLETE,dfrA12=MISTRANSLATION,dfrA14=COMPLETE,dfrA1=COMPLETE,emrD=COMPLETE,fosA=COMPLETE,gyrA_D87G=POINT,gyrA_S83Y=POINT,mph(E)=COMPLETE,msr(E)=COMPLETE,ompK36_D135DGD=POINT,oqxA=COMPLETE,oqxB=COMPLET…
Klebsiella pneumoniae		"335","ERS4295710"		PDT000715680.1	2020-03-28T22:12:50Z	Saudi Arabia	clinical		PDS000060581.77	9		SAMEA6531312		aac(6')-Ib-cr5=COMPLETE,aadA2=COMPLETE,aph(3')-Ia=COMPLETE,armA=COMPLETE,blaOXA-1=COMPLETE,blaOXA-232=COMPLETE,blaSHV-28=COMPLETE,catA1=COMPLETE,catB3=PARTIAL,catB3=PARTIAL_END_OF_CONTIG,dfrA12=COMPLETE,dfrA1=COMPLETE,emrD=COMPLETE,fosA=COMPLETE,gyrA_D87G=POINT,gyrA_S83Y=POINT,mph(E)=COMPLETE,msr(E)=COMPLETE,ompK36_D135DGD=POINT,oqxA=COMPLETE,oqxB=COMPLETE,parC_S80I=POINT,sat2=COMPLETE,sul1=COMPL…
Klebsiella pneumoniae		"350","ERS4295711"		PDT000715681.1	2020-03-28T22:12:50Z	Saudi Arabia	clinical		PDS000060581.77	21		SAMEA6531313		aac(6')-Ib-cr5=COMPLETE,aadA2=COMPLETE,armA=COMPLETE,blaCTX-M-15=COMPLETE,blaOXA-1=COMPLETE,blaOXA=COMPLETE,blaSHV-28=COMPLETE,blaTEM-1=COMPLETE,catA1=COMPLETE,catB3=PARTIAL,catB3=PARTIAL_END_OF_CONTIG,dfrA12=COMPLETE,dfrA14=COMPLETE,dfrA1=COMPLETE,emrD=COMPLETE,fosA=COMPLETE,gyrA_D87G=POINT,gyrA_S83Y=POINT,mph(E)=COMPLETE,msr(E)=COMPLETE,ompK36_D135DGD=POINT,oqxA=COMPLETE,oqxB=COMPLETE,oqxB=PART…
Klebsiella pneumoniae		"374","ERS4295712"		PDT000715682.1	2020-03-28T22:12:51Z	Saudi Arabia	clinical		PDS000060581.77	5		SAMEA6531314		aac(6')-Ib-cr5=COMPLETE,aadA2=COMPLETE,armA=COMPLETE,blaOXA-1=COMPLETE,blaOXA-48=COMPLETE,blaOXA=PARTIAL_END_OF_CONTIG,blaSHV-28=COMPLETE,catB3=PARTIAL,catB3=PARTIAL_END_OF_CONTIG,dfrA12=COMPLETE,dfrA1=COMPLETE,emrD=COMPLETE,fosA=COMPLETE,gyrA_D87G=POINT,gyrA_S83Y=POINT,mgrB_I45T=POINT,mph(E)=COMPLETE,mph(E)=PARTIAL_END_OF_CONTIG,msr(E)=COMPLETE,ompK36_D135DGD=POINT,oqxA=COMPLETE,oqxB=COMPLETE,pa…
Klebsiella pneumoniae		"389","ERS4295713"		PDT000715683.1	2020-03-28T22:12:51Z	Saudi Arabia	clinical		PDS000060607.1	28		SAMEA6531315		aac(6')-Ib-cr5=COMPLETE,aadA2=COMPLETE,armA=COMPLETE,blaCTX-M-15=COMPLETE,blaOXA-1=COMPLETE,blaOXA-48=COMPLETE,blaSHV-28=COMPLETE,blaTEM-1=COMPLETE,catB3=PARTIAL,catB3=PARTIAL_END_OF_CONTIG,dfrA12=COMPLETE,emrD=COMPLETE,fosA=COMPLETE,gyrA_D87G=POINT,gyrA_S83Y=POINT,mph(E)=COMPLETE,msr(E)=COMPLETE,ompK36_D135DGD=POINT,oqxA=COMPLETE,oqxB=COMPLETE,parC_S80I=POINT,sul1=COMPLETE
Klebsiella pneumoniae		"405","ERS4295714"		PDT000715684.1	2020-03-28T22:12:51Z	Saudi Arabia	clinical		PDS000060581.77	18		SAMEA6531316		aac(6')-Ib-cr5=COMPLETE,aadA2=COMPLETE,aadA2=PARTIAL_END_OF_CONTIG,armA=COMPLETE,blaCTX-M-15=COMPLETE,blaCTX-M=PARTIAL_END_OF_CONTIG,blaOXA-1=COMPLETE,blaOXA-232=COMPLETE,blaSHV-28=COMPLETE,blaTEM-1=COMPLETE,catA1=COMPLETE,catB3=PARTIAL,catB3=PARTIAL_END_OF_CONTIG,dfrA12=COMPLETE,dfrA14=COMPLETE,dfrA1=COMPLETE,emrD=COMPLETE,fosA=COMPLETE,gyrA_D87G=POINT,gyrA_S83Y=POINT,mph(E)=COMPLETE,msr(E)=COMP…
Klebsiella pneumoniae		"418","ERS4295715"		PDT000715685.1	2020-03-28T22:12:52Z	Saudi Arabia	clinical		PDS000060581.77	20		SAMEA6531317		aac(6')-Ib-cr5=COMPLETE,aadA2=COMPLETE,armA=COMPLETE,blaOXA-1=COMPLETE,blaOXA-48=COMPLETE,blaSHV-28=COMPLETE,catB3=PARTIAL,catB3=PARTIAL_END_OF_CONTIG,dfrA12=COMPLETE,dfrA1=COMPLETE,emrD=COMPLETE,fosA=COMPLETE,gyrA_D87G=POINT,gyrA_S83Y=POINT,mgrB_I45T=POINT,mph(E)=COMPLETE,msr(E)=COMPLETE,oqxA=COMPLETE,oqxB=COMPLETE,parC_S80I=POINT,sat2=COMPLETE,sul1=COMPLETE
Klebsiella pneumoniae		"323","ERS4295716"		PDT000715686.1	2020-03-28T22:12:52Z	Saudi Arabia	clinical		PDS000060613.1	36		SAMEA6531318		aac(6')-Ib=COMPLETE,aadA1=COMPLETE,aadA1=PARTIAL_END_OF_CONTIG,aph(3')-VI=COMPLETE,blaCTX-M-15=COMPLETE,blaNDM-1=COMPLETE,blaOXA-48=COMPLETE,blaOXA-9=COMPLETE,blaOXA=PARTIAL_END_OF_CONTIG,blaSHV-28=COMPLETE,blaTEM-1=COMPLETE,blaTEM=COMPLETE,ble=COMPLETE,dfrA15=COMPLETE,emrD=COMPLETE,fosA=COMPLETE,gyrA_D87A=POINT,gyrA_S83F=POINT,oqxA=COMPLETE,oqxB=COMPLETE,parC_S80I=POINT,qnrS1=COMPLETE,ramR_A19V=…
Klebsiella pneumoniae		"336","ERS4295717"		PDT000715687.1	2020-03-28T22:12:53Z	Saudi Arabia	clinical		PDS000108016.1	11		SAMEA6531319		aac(3)-IIe=COMPLETE,aac(6')-Ib-cr5=COMPLETE,aac(6')-Ib=COMPLETE,aph(3')-Ia=COMPLETE,arr-2=COMPLETE,blaCTX-M-15=COMPLETE,blaOXA-1=COMPLETE,blaOXA-48=COMPLETE,blaSHV-11=COMPLETE,catA2=COMPLETE,catB3=PARTIAL,catB3=PARTIAL_END_OF_CONTIG,catB=COMPLETE,dfrA12=COMPLETE,dfrA14=COMPLETE,dfrA50=COMPLETE,emrD=COMPLETE,fosA=COMPLETE,gyrA_S83I=POINT,mph(A)=COMPLETE,oqxA=COMPLETE,oqxB=COMPLETE,parC_S80I=POINT,…
Klebsiella pneumoniae		"351","ERS4295718"		PDT000715688.1	2020-03-28T22:12:53Z	Saudi Arabia	clinical		PDS000060607.1	29		SAMEA6531320		aac(6')-Ib-cr5=COMPLETE,aadA2=COMPLETE,armA=COMPLETE,blaCTX-M-15=COMPLETE,blaOXA-1=COMPLETE,blaOXA-48=COMPLETE,blaSHV-28=COMPLETE,blaTEM-1=COMPLETE,catB3=PARTIAL,catB3=PARTIAL_END_OF_CONTIG,dfrA12=COMPLETE,dfrA1=COMPLETE,emrD=COMPLETE,fosA=COMPLETE,gyrA_D87G=POINT,gyrA_S83Y=POINT,mph(E)=COMPLETE,msr(E)=COMPLETE,ompK36_D135DGD=POINT,oqxA=COMPLETE,oqxB=COMPLETE,parC_S80I=POINT,phoQ_L348Q=POINT,sat2…
Klebsiella pneumoniae		"375","ERS4295719"		PDT000715689.1	2020-03-28T22:12:54Z	Saudi Arabia	clinical		PDS000060581.77	2		SAMEA6531321		aac(6')-Ib-cr5=COMPLETE,aadA2=COMPLETE,armA=COMPLETE,blaOXA-1=COMPLETE,blaOXA-48=COMPLETE,blaSHV-28=COMPLETE,catB3=PARTIAL,catB3=PARTIAL_END_OF_CONTIG,dfrA12=COMPLETE,dfrA1=COMPLETE,emrD=COMPLETE,fosA=COMPLETE,gyrA_D87G=POINT,gyrA_S83Y=POINT,mgrB_I45T=POINT,mph(E)=COMPLETE,msr(E)=COMPLETE,ompK36_D135DGD=POINT,oqxA=COMPLETE,oqxB=COMPLETE,parC_S80I=POINT,sat2=COMPLETE,sul1=COMPLETE
Klebsiella pneumoniae		"406","ERS4295721"		PDT000715691.1	2020-03-28T22:12:54Z	Saudi Arabia	clinical		PDS000056139.15	17		SAMEA6531323		aac(3)-IId=COMPLETE,aac(6')-Ib-cr5=COMPLETE,aadA1=COMPLETE,aadA1=PARTIAL_END_OF_CONTIG,aadA2=COMPLETE,aph(3'')-Ib=COMPLETE,aph(3')-VI=COMPLETE,aph(6)-Id=COMPLETE,armA=COMPLETE,arr-2=COMPLETE,blaNDM-1=COMPLETE,blaOXA-1=COMPLETE,blaSHV-11=COMPLETE,blaSHV-28=COMPLETE,blaSHV=COMPLETE,ble=COMPLETE,catB3=PARTIAL,catB3=PARTIAL_END_OF_CONTIG,cmlA5=COMPLETE,dfrA12=COMPLETE,dfrA1=COMPLETE,emrD=COMPLETE,ere…
Klebsiella pneumoniae		"419","ERS4295722"		PDT000715692.1	2020-03-28T22:12:55Z	Saudi Arabia	clinical		PDS000060581.77	0		SAMEA6531324		aac(6')-Ib-cr5=COMPLETE,aadA2=COMPLETE,armA=COMPLETE,blaCTX-M-15=COMPLETE,blaOXA-1=COMPLETE,blaOXA-232=COMPLETE,blaSHV-28=COMPLETE,blaTEM-1=COMPLETE,catA1=COMPLETE,catB3=PARTIAL,catB3=PARTIAL_END_OF_CONTIG,dfrA12=COMPLETE,dfrA14=COMPLETE,dfrA1=COMPLETE,emrD=COMPLETE,fosA=COMPLETE,gyrA_D87G=POINT,gyrA_S83Y=POINT,mph(E)=COMPLETE,msr(E)=COMPLETE,ompK36_D135DGD=POINT,oqxA=COMPLETE,oqxB=COMPLETE,parC_…
Klebsiella pneumoniae		"436","ERS4295723"		PDT000715693.1	2020-03-28T22:12:55Z	Saudi Arabia	clinical		PDS000060581.77	1		SAMEA6531325		aac(6')-Ib-cr5=COMPLETE,aadA2=COMPLETE,armA=COMPLETE,blaCTX-M-15=COMPLETE,blaOXA-1=COMPLETE,blaOXA-232=COMPLETE,blaSHV-28=COMPLETE,blaTEM-1=COMPLETE,catB3=PARTIAL,catB3=PARTIAL_END_OF_CONTIG,dfrA12=COMPLETE,dfrA14=COMPLETE,dfrA1=COMPLETE,emrD=COMPLETE,fosA=COMPLETE,gyrA_D87G=POINT,gyrA_S83Y=POINT,mph(E)=COMPLETE,msr(E)=COMPLETE,ompK36_D135DGD=POINT,oqxA=COMPLETE,oqxB=COMPLETE,parC_S80I=POINT,sat2…
Klebsiella pneumoniae		"324","ERS4295724"		PDT000715694.1	2020-03-28T22:12:55Z	Saudi Arabia	clinical		PDS000060607.1	22		SAMEA6531326		aac(6')-Ib-cr5=COMPLETE,aadA2=COMPLETE,aadA2=PARTIAL_END_OF_CONTIG,armA=COMPLETE,blaCTX-M-15=COMPLETE,blaOXA-1=COMPLETE,blaOXA-48=COMPLETE,blaSHV-28=COMPLETE,blaTEM-1=COMPLETE,catB3=PARTIAL,catB3=PARTIAL_END_OF_CONTIG,dfrA12=COMPLETE,dfrA1=COMPLETE,emrD=COMPLETE,fosA=COMPLETE,gyrA_D87G=POINT,gyrA_S83Y=POINT,mph(E)=COMPLETE,msr(E)=COMPLETE,ompK36_D135DGD=POINT,oqxA=COMPLETE,oqxB=COMPLETE,parC_S80I…
Klebsiella pneumoniae		"352","ERS4295726"		PDT000715696.1	2020-03-28T22:12:56Z	Saudi Arabia	clinical		PDS000213208.2	35		SAMEA6531328	GCA_022188105.1	aac(6')-Ib=COMPLETE,aadA1=COMPLETE,aph(3')-VI=COMPLETE,blaCTX-M-15=COMPLETE,blaNDM-1=COMPLETE,blaOXA-48=COMPLETE,blaOXA-9=COMPLETE,blaSHV-1=COMPLETE,blaTEM-1=COMPLETE,ble=COMPLETE,emrD=COMPLETE,fosA=COMPLETE,gyrA_D87N=POINT,gyrA_S83Y=POINT,mph(A)=COMPLETE,ompK36_D135DGD=POINT,oqxA=COMPLETE,oqxB20=COMPLETE,parC_S80I=POINT,qnrS1=COMPLETE,tet(D)=COMPLETE
Klebsiella pneumoniae		"376","ERS4295727"		PDT000715697.1	2020-03-28T22:12:56Z	Saudi Arabia	clinical		PDS000060581.77	0		SAMEA6531329		aac(6')-Ib-cr5=COMPLETE,aadA2=COMPLETE,armA=COMPLETE,blaCTX-M-15=COMPLETE,blaOXA-1=COMPLETE,blaOXA-232=COMPLETE,blaSHV-28=COMPLETE,blaTEM-1=COMPLETE,catB3=PARTIAL,catB3=PARTIAL_END_OF_CONTIG,dfrA12=COMPLETE,dfrA14=COMPLETE,dfrA1=COMPLETE,emrD=COMPLETE,fosA=COMPLETE,gyrA_D87G=POINT,gyrA_S83Y=POINT,mph(E)=COMPLETE,msr(E)=COMPLETE,msr(E)=PARTIAL_END_OF_CONTIG,ompK36_D135DGD=POINT,oqxA=COMPLETE,oqxB=…
Klebsiella pneumoniae		"407","ERS4295728"		PDT000715698.1	2020-03-28T22:12:57Z	Saudi Arabia	clinical		PDS000056139.15	17		SAMEA6531330		aac(3)-IId=COMPLETE,aac(6')-Ib-cr5=COMPLETE,aac(6')-Ib-cr=PARTIAL_END_OF_CONTIG,aadA1=COMPLETE,aadA2=COMPLETE,aph(3'')-Ib=COMPLETE,aph(3')-Ia=COMPLETE,aph(3')-VI=COMPLETE,aph(6)-Id=COMPLETE,armA=COMPLETE,arr-2=COMPLETE,blaCTX-M-15=COMPLETE,blaNDM-1=COMPLETE,blaOXA-1=COMPLETE,blaOXA=PARTIAL_END_OF_CONTIG,blaSHV-11=COMPLETE,blaSHV-1=COMPLETE,blaSHV-28=COMPLETE,blaTEM-1=COMPLETE,blaTEM-57=COMPLETE,b…
Klebsiella pneumoniae		"420","ERS4295729"		PDT000715699.1	2020-03-28T22:12:57Z	Saudi Arabia	clinical		PDS000080100.1	0		SAMEA6531331		aac(6')-Ib-cr5=COMPLETE,aadA2=COMPLETE,armA=COMPLETE,blaOXA-1=COMPLETE,blaOXA-48=COMPLETE,blaOXA=PARTIAL_END_OF_CONTIG,blaSHV-28=COMPLETE,catB3=PARTIAL,catB3=PARTIAL_END_OF_CONTIG,dfrA12=COMPLETE,dfrA1=COMPLETE,emrD=COMPLETE,fosA=COMPLETE,gyrA_D87G=POINT,gyrA_S83Y=POINT,mgrB_I45T=POINT,mph(E)=COMPLETE,msr(E)=COMPLETE,ompK36_D135DGD=POINT,oqxA=COMPLETE,oqxA=PARTIAL_END_OF_CONTIG,oqxB=COMPLETE,parC…
Klebsiella pneumoniae		"437","ERS4295730"		PDT000715700.1	2020-03-28T22:12:57Z	Saudi Arabia	clinical		PDS000060581.77	30		SAMEA6531332		aac(6')-Ib-cr5=COMPLETE,aadA2=COMPLETE,armA=COMPLETE,blaCTX-M-15=COMPLETE,blaOXA-1=COMPLETE,blaOXA-232=COMPLETE,blaSHV-28=COMPLETE,catB3=PARTIAL,catB3=PARTIAL_END_OF_CONTIG,dfrA12=COMPLETE,dfrA1=COMPLETE,emrD=COMPLETE,fosA=COMPLETE,gyrA_D87G=POINT,gyrA_S83Y=POINT,mph(E)=COMPLETE,msr(E)=COMPLETE,ompK36_D135DGD=POINT,oqxA=COMPLETE,oqxB=COMPLETE,parC_S80I=POINT,sat2=COMPLETE,sul1=COMPLETE
Klebsiella pneumoniae		"325","ERS4295731"		PDT000715701.1	2020-03-28T22:12:57Z	Saudi Arabia	clinical		PDS000060581.77	18		SAMEA6531333		aac(6')-Ib-cr5=COMPLETE,aadA2=COMPLETE,armA=COMPLETE,blaOXA-1=COMPLETE,blaOXA-48=COMPLETE,blaSHV-28=COMPLETE,catB3=PARTIAL,catB3=PARTIAL_END_OF_CONTIG,dfrA12=COMPLETE,dfrA1=COMPLETE,emrD=COMPLETE,fosA=COMPLETE,gyrA_D87G=POINT,gyrA_S83Y=POINT,mgrB_I45T=POINT,mph(E)=COMPLETE,msr(E)=COMPLETE,msr(E)=PARTIAL_END_OF_CONTIG,ompK36_D135DGD=POINT,oqxA=COMPLETE,oqxB=COMPLETE,parC_S80I=POINT,sat2=COMPLETE,s…
Klebsiella pneumoniae		"353","ERS4295732"		PDT000715702.1	2020-03-28T22:12:58Z	Saudi Arabia	clinical		PDS000060581.77	18		SAMEA6531334		aac(6')-Ib-cr5=COMPLETE,aadA2=COMPLETE,armA=COMPLETE,blaOXA-1=COMPLETE,blaOXA-48=COMPLETE,blaSHV-28=COMPLETE,catB3=PARTIAL,catB3=PARTIAL_END_OF_CONTIG,dfrA12=COMPLETE,dfrA1=COMPLETE,emrD=COMPLETE,fosA=COMPLETE,gyrA_D87G=POINT,gyrA_S83Y=POINT,mgrB_I45T=POINT,mph(E)=COMPLETE,msr(E)=COMPLETE,ompK36_D135DGD=POINT,oqxA=COMPLETE,oqxB=COMPLETE,parC_S80I=POINT,sat2=COMPLETE,sul1=COMPLETE,sul1=PARTIAL_END…
Klebsiella pneumoniae		"377","ERS4295733"		PDT000715703.1	2020-03-28T22:12:58Z	Saudi Arabia	clinical		PDS000060581.77	16		SAMEA6531335		aac(6')-Ib-cr5=COMPLETE,blaOXA-1=COMPLETE,blaOXA-48=COMPLETE,blaSHV-28=COMPLETE,blaSHV=COMPLETE,catB3=PARTIAL,catB3=PARTIAL_END_OF_CONTIG,dfrA1=COMPLETE,emrD=COMPLETE,fosA=COMPLETE,gyrA_D87G=POINT,gyrA_S83Y=POINT,mgrB_I45T=POINT,ompK36_D135DGD=POINT,oqxA=COMPLETE,oqxB=COMPLETE,parC_S80I=POINT,pmrB_S85R=POINT,sat2=COMPLETE
Klebsiella pneumoniae		"392","ERS4295734"		PDT000715704.1	2020-03-28T22:12:59Z	Saudi Arabia	clinical		PDS000060581.77	20		SAMEA6531336		aac(6')-Ib-cr5=COMPLETE,blaOXA-1=COMPLETE,blaOXA-232=COMPLETE,blaSHV-28=COMPLETE,catA1=COMPLETE,catB3=PARTIAL,catB3=PARTIAL_END_OF_CONTIG,dfrA1=COMPLETE,emrD=COMPLETE,fosA=COMPLETE,gyrA_D87G=POINT,gyrA_S83Y=POINT,ompK36_D135DGD=POINT,oqxA=COMPLETE,oqxB=COMPLETE,parC_S80I=POINT,pmrB_T157P=POINT,sat2=COMPLETE
Klebsiella pneumoniae		"408","ERS4295735"		PDT000715705.1	2020-03-28T22:12:59Z	Saudi Arabia	clinical		PDS000056139.15	28		SAMEA6531337		aac(3)-IId=COMPLETE,aac(3)-IIe=COMPLETE,aac(3)-IIe=PARTIAL_END_OF_CONTIG,aac(6')-Ib-cr5=COMPLETE,aac(6')-Ib-cr=PARTIAL_END_OF_CONTIG,aadA1=COMPLETE,aadA2=COMPLETE,aph(3')-VI=COMPLETE,armA=COMPLETE,arr-2=COMPLETE,blaCTX-M-15=COMPLETE,blaNDM-1=COMPLETE,blaOXA-1=COMPLETE,blaSHV-11=COMPLETE,blaSHV-28=COMPLETE,blaSHV=PARTIAL_END_OF_CONTIG,blaTEM-1=COMPLETE,ble=COMPLETE,catA1=COMPLETE,catB3=PARTIAL,cat…
Klebsiella pneumoniae		"421","ERS4295736"		PDT000715706.1	2020-03-28T22:13:00Z	Saudi Arabia	clinical		PDS000060606.1	0		SAMEA6531338		aac(3)-IIe=COMPLETE,aac(6')-Ib-cr5=COMPLETE,aac(6')-Ib-cr=COMPLETE,acrR_V165I=POINT,acrR_Y114F=POINT,aph(3'')-Ib=COMPLETE,aph(6)-Id=COMPLETE,blaCTX-M-14=COMPLETE,blaCTX-M-15=COMPLETE,blaKPC-2=COMPLETE,blaOKP-B-85=COMPLETE,blaOXA-1=COMPLETE,blaTEM-1=COMPLETE,catB3=PARTIAL,catB3=PARTIAL_END_OF_CONTIG,dfrA14=COMPLETE,emrD=COMPLETE,fosA=COMPLETE,oqxA=COMPLETE,oqxB=COMPLETE,oqxR_D95E=POINT,qnrB1=COMPL…
Klebsiella pneumoniae		"438","ERS4295737"		PDT000715707.1	2020-03-28T22:13:00Z	Saudi Arabia	clinical		PDS000060581.77	32		SAMEA6531339		aac(6')-Ib-cr5=COMPLETE,aac(6')-Ib-cr=PARTIAL_END_OF_CONTIG,aadA2=COMPLETE,armA=COMPLETE,blaCTX-M-15=COMPLETE,blaOXA-1=COMPLETE,blaSHV-28=COMPLETE,blaTEM-1=COMPLETE,catA1=COMPLETE,catB3=PARTIAL,catB3=PARTIAL_END_OF_CONTIG,dfrA12=COMPLETE,dfrA14=COMPLETE,dfrA1=COMPLETE,emrD=COMPLETE,fosA=COMPLETE,gyrA_D87G=POINT,gyrA_S83Y=POINT,mph(E)=COMPLETE,msr(E)=COMPLETE,ompK36_D135DGD=POINT,oqxA=COMPLETE,oqx…
Klebsiella pneumoniae		"326","ERS4295738"		PDT000715708.1	2020-03-28T22:13:01Z	Saudi Arabia	clinical		PDS000060609.1	23		SAMEA6531340	GCA_022188045.1	aac(3)-IIe=COMPLETE,aac(6')-Ib-cr5=COMPLETE,aph(3'')-Ib=COMPLETE,aph(6)-Id=COMPLETE,blaCTX-M-15=COMPLETE,blaCTX-M=COMPLETE,blaOXA-1=COMPLETE,blaSHV-11=COMPLETE,blaTEM-1=COMPLETE,blaTEM=COMPLETE,catB3=PARTIAL_END_OF_CONTIG,dfrA14=COMPLETE,emrD=COMPLETE,fosA=COMPLETE,oqxA=COMPLETE,oqxB25=COMPLETE,qnrB1=COMPLETE,sul2=COMPLETE,tet(A)=COMPLETE
Klebsiella pneumoniae		"340","ERS4295739"		PDT000715709.1	2020-03-28T22:13:01Z	Saudi Arabia	clinical		PDS000060581.77	4		SAMEA6531341		aac(6')-Ib-cr5=COMPLETE,aadA2=COMPLETE,armA=COMPLETE,blaCTX-M-15=COMPLETE,blaOXA-1=COMPLETE,blaOXA-232=COMPLETE,blaSHV-28=COMPLETE,blaTEM-1=COMPLETE,catB3=PARTIAL,catB3=PARTIAL_END_OF_CONTIG,dfrA12=COMPLETE,dfrA14=COMPLETE,dfrA1=COMPLETE,emrD=COMPLETE,fosA=COMPLETE,gyrA_D87G=POINT,gyrA_S83Y=POINT,mph(E)=COMPLETE,msr(E)=COMPLETE,msr(E)=PARTIAL_END_OF_CONTIG,ompK36_D135DGD=POINT,oqxA=COMPLETE,oqxB=…
Klebsiella pneumoniae		"357","ERS4295740"		PDT000715710.1	2020-03-28T22:13:02Z	Saudi Arabia	clinical		PDS000080100.1	2		SAMEA6531342		aac(6')-Ib-cr5=COMPLETE,aadA2=COMPLETE,armA=COMPLETE,blaOXA-1=COMPLETE,blaOXA-48=COMPLETE,blaSHV-28=COMPLETE,catB3=PARTIAL,catB3=PARTIAL_END_OF_CONTIG,dfrA12=COMPLETE,dfrA1=COMPLETE,emrD=COMPLETE,fosA=COMPLETE,gyrA_D87G=POINT,gyrA_S83Y=POINT,mgrB_I45T=POINT,mph(E)=COMPLETE,msr(E)=COMPLETE,oqxA=COMPLETE,oqxB=COMPLETE,parC_S80I=POINT,sat2=COMPLETE,sul1=COMPLETE
Klebsiella pneumoniae		"393","ERS4295742"		PDT000715712.1	2020-03-28T22:13:02Z	Saudi Arabia	clinical		PDS000060614.1	36		SAMEA6531344	GCA_022188025.1	aac(3)-IIe=COMPLETE,aac(6')-Ib=COMPLETE,arr-2=COMPLETE,blaNDM-1=COMPLETE,blaSHV-11=COMPLETE,blaSHV-12=COMPLETE,ble=COMPLETE,catB=COMPLETE,emrD=COMPLETE,fosA=COMPLETE,gyrA_S83I=POINT,oqxA=COMPLETE,oqxB=COMPLETE,parC_S80I=POINT,rmtF1=COMPLETE,rmtF=COMPLETE
Klebsiella pneumoniae		"422","ERS4295744"		PDT000715714.1	2020-03-28T22:13:03Z	Saudi Arabia	clinical		PDS000060599.1	3		SAMEA6531346	GCA_022188005.1	aac(6')-Ib-cr5=COMPLETE,aadA2=COMPLETE,aph(3'')-Ib=COMPLETE,aph(3'')-Ib=PARTIAL_END_OF_CONTIG,aph(6)-Id=COMPLETE,blaCMY-2=COMPLETE,blaCMY=COMPLETE,blaCTX-M-15=COMPLETE,blaOXA-48=COMPLETE,blaSHV-11=COMPLETE,blaSHV=PARTIAL_END_OF_CONTIG,dfrA12=COMPLETE,emrD=COMPLETE,fosA=COMPLETE,gyrA_D87G=POINT,gyrA_S83I=POINT,mph(A)=COMPLETE,oqxA=COMPLETE,oqxB=COMPLETE,parC_S80I=POINT,qnrS1=COMPLETE,sul1=COMPLETE…
Klebsiella pneumoniae		"358","ERS4295748"		PDT000715718.1	2020-03-28T22:13:05Z	Saudi Arabia	clinical		PDS000060581.77	1		SAMEA6531350		aac(6')-Ib-cr5=COMPLETE,aadA2=COMPLETE,armA=COMPLETE,blaCTX-M-15=COMPLETE,blaOXA-1=COMPLETE,blaSHV-28=COMPLETE,blaTEM-1=COMPLETE,catA1=COMPLETE,catB3=PARTIAL,catB3=PARTIAL_END_OF_CONTIG,dfrA12=COMPLETE,dfrA1=COMPLETE,emrD=COMPLETE,fosA=COMPLETE,gyrA_D87G=POINT,gyrA_S83Y=POINT,mgrB_I45T=POINT,mph(E)=COMPLETE,msr(E)=COMPLETE,ompK36_D135DGD=POINT,oqxA=COMPLETE,oqxB=COMPLETE,parC_S80I=POINT,sat2=COMP…
Klebsiella pneumoniae		"380","ERS4295749"		PDT000715719.1	2020-03-28T22:13:05Z	Saudi Arabia	clinical		PDS000060581.77	6		SAMEA6531351		aac(6')-Ib-cr5=COMPLETE,aadA2=COMPLETE,armA=COMPLETE,blaCTX-M-15=COMPLETE,blaOXA-1=COMPLETE,blaOXA-232=COMPLETE,blaSHV-28=COMPLETE,blaTEM-1=COMPLETE,catB3=PARTIAL,catB3=PARTIAL_END_OF_CONTIG,dfrA12=COMPLETE,dfrA14=COMPLETE,dfrA1=COMPLETE,emrD=COMPLETE,fosA=COMPLETE,gyrA_D87G=POINT,gyrA_S83Y=POINT,mph(E)=COMPLETE,msr(E)=COMPLETE,ompK36_D135DGD=POINT,oqxA=COMPLETE,oqxB=COMPLETE,parC_S80I=POINT,sat2…
Klebsiella pneumoniae		"394","ERS4295750"		PDT000715720.1	2020-03-28T22:13:05Z	Saudi Arabia	clinical		PDS000060615.1	8		SAMEA6531352		aac(6')-Ib-cr5=COMPLETE,blaOXA-1=COMPLETE,blaSHV-28=COMPLETE,catB3=PARTIAL,catB3=PARTIAL_END_OF_CONTIG,dfrA1=COMPLETE,emrD=COMPLETE,fosA=COMPLETE,gyrA_D87G=POINT,gyrA_S83Y=POINT,mcr-1.1=COMPLETE,ompK36_D135DGD=POINT,oqxA=COMPLETE,oqxB=COMPLETE,parC_S80I=POINT,sat2=COMPLETE
Klebsiella pneumoniae		"423","ERS4295751"		PDT000715721.1	2020-03-28T22:13:06Z	Saudi Arabia	clinical		PDS000080100.1	1		SAMEA6531353		aac(6')-Ib-cr5=COMPLETE,aadA2=COMPLETE,armA=COMPLETE,armA=PARTIAL_END_OF_CONTIG,blaOXA-1=COMPLETE,blaOXA-48=COMPLETE,blaSHV-28=COMPLETE,catB3=PARTIAL,catB3=PARTIAL_END_OF_CONTIG,dfrA12=COMPLETE,dfrA1=COMPLETE,emrD=COMPLETE,fosA=COMPLETE,gyrA_D87G=POINT,gyrA_S83Y=POINT,mgrB_I45T=POINT,mph(E)=COMPLETE,msr(E)=COMPLETE,ompK36_D135DGD=POINT,oqxA=COMPLETE,oqxA=PARTIAL_END_OF_CONTIG,oqxB=COMPLETE,parC_S…
Klebsiella pneumoniae		"342","ERS4295753"		PDT000715723.1	2020-03-28T22:13:06Z	Saudi Arabia	clinical		PDS000166495.8	22		SAMEA6531355	GCA_022187905.1	aac(3)-IIe=COMPLETE,aac(6')-Ib-cr5=COMPLETE,blaCTX-M-15=COMPLETE,blaOXA-1=COMPLETE,blaOXA-48=COMPLETE,blaOXA=COMPLETE,blaSHV-1=COMPLETE,catB3=PARTIAL_END_OF_CONTIG,dfrA14=COMPLETE,dfrA5=COMPLETE,emrD=COMPLETE,fosA=COMPLETE,gyrA_D87N=POINT,gyrA_S83Y=POINT,ompK36_D135DGD=POINT,oqxA=COMPLETE,oqxB20=COMPLETE,parC_S80I=POINT,qnrS1=COMPLETE,sul1=COMPLETE,tet(D)=COMPLETE
Klebsiella pneumoniae		"360","ERS4295754"		PDT000715724.1	2020-03-28T22:13:07Z	Saudi Arabia	clinical		PDS000060581.77	2		SAMEA6531356		aac(6')-Ib-cr5=COMPLETE,aadA2=COMPLETE,aadA2=PARTIAL_END_OF_CONTIG,armA=COMPLETE,blaCTX-M-15=COMPLETE,blaOXA-1=COMPLETE,blaOXA-232=COMPLETE,blaSHV-28=COMPLETE,blaTEM-1=COMPLETE,catB3=PARTIAL,catB3=PARTIAL_END_OF_CONTIG,dfrA12=COMPLETE,dfrA14=COMPLETE,dfrA1=COMPLETE,emrD=COMPLETE,fosA=COMPLETE,gyrA_D87G=POINT,gyrA_S83Y=POINT,mph(E)=COMPLETE,msr(E)=COMPLETE,ompK36_D135DGD=POINT,oqxA=COMPLETE,oqxB=C…
Klebsiella pneumoniae		"381","ERS4295755"		PDT000715725.1	2020-03-28T22:13:07Z	Saudi Arabia	clinical		PDS000080100.1	0		SAMEA6531357		aac(6')-Ib-cr5=COMPLETE,aadA2=COMPLETE,armA=COMPLETE,blaOXA-1=COMPLETE,blaOXA-48=COMPLETE,blaSHV-28=COMPLETE,catB3=PARTIAL,catB3=PARTIAL_END_OF_CONTIG,dfrA12=COMPLETE,dfrA1=COMPLETE,emrD=COMPLETE,fosA=COMPLETE,gyrA_D87G=POINT,gyrA_S83Y=POINT,mgrB_I45T=POINT,mph(E)=COMPLETE,msr(E)=COMPLETE,oqxA=COMPLETE,oqxB=COMPLETE,parC_S80I=POINT,sat2=COMPLETE,sul1=COMPLETE
Klebsiella pneumoniae		"397","ERS4295756"		PDT000715726.1	2020-03-28T22:13:07Z	Saudi Arabia	clinical		PDS000080100.1	0		SAMEA6531358		aac(6')-Ib-cr5=COMPLETE,blaOXA-1=COMPLETE,blaOXA-48=COMPLETE,blaSHV-28=COMPLETE,catB3=PARTIAL,catB3=PARTIAL_END_OF_CONTIG,dfrA1=COMPLETE,emrD=COMPLETE,fosA=COMPLETE,gyrA_D87G=POINT,gyrA_S83Y=POINT,mgrB_I45T=POINT,ompK36_D135DGD=POINT,oqxA=COMPLETE,oqxB=COMPLETE,parC_S80I=POINT,sat2=COMPLETE
Klebsiella pneumoniae		"398","ERS4295758"		PDT000715728.1	2020-03-28T22:13:08Z	Saudi Arabia	clinical		PDS000060581.77	12		SAMEA6531360		aac(6')-Ib-cr5=COMPLETE,aac(6')-Ib-cr=PARTIAL_END_OF_CONTIG,aadA2=COMPLETE,aadA2=PARTIAL_END_OF_CONTIG,armA=COMPLETE,blaCTX-M-15=COMPLETE,blaOXA-1=COMPLETE,blaOXA-48=COMPLETE,blaSHV-28=COMPLETE,catB3=PARTIAL,catB3=PARTIAL_END_OF_CONTIG,dfrA12=COMPLETE,dfrA12=PARTIAL_END_OF_CONTIG,dfrA1=COMPLETE,emrD=COMPLETE,fosA=COMPLETE,gyrA_D87G=POINT,gyrA_S83Y=POINT,mgrB_Q30STOP=POINT,mph(E)=COMPLETE,msr(E)=C…
Klebsiella pneumoniae		"443-S","ERS4295760"		PDT000715730.1	2020-03-28T22:13:09Z	Saudi Arabia	clinical		PDS000060603.1	0		SAMEA6531362	GCA_022187925.1	blaSHV-11=COMPLETE,emrD=COMPLETE,fosA=COMPLETE,oqxA=COMPLETE,oqxB19=COMPLETE,oqxB=COMPLETE
Klebsiella pneumoniae		"331","ERS4295761"		PDT000715731.1	2020-03-28T22:13:09Z	Saudi Arabia	clinical		PDS000060581.77	0		SAMEA6531363		aac(6')-Ib-cr5=COMPLETE,aadA2=COMPLETE,armA=COMPLETE,blaCTX-M-15=COMPLETE,blaOXA-1=COMPLETE,blaOXA-232=COMPLETE,blaSHV-28=COMPLETE,blaTEM-1=COMPLETE,catB3=PARTIAL,catB3=PARTIAL_END_OF_CONTIG,dfrA12=COMPLETE,dfrA14=COMPLETE,dfrA1=COMPLETE,emrD=COMPLETE,fosA=COMPLETE,gyrA_D87G=POINT,gyrA_S83Y=POINT,mph(E)=COMPLETE,msr(E)=COMPLETE,ompK36_D135DGD=POINT,oqxA=COMPLETE,oqxB=COMPLETE,parC_S80I=POINT,sat2…
Klebsiella pneumoniae		"363","ERS4295762"		PDT000715732.1	2020-03-28T22:13:09Z	Saudi Arabia	clinical		PDS000060581.77	9		SAMEA6531364		aac(6')-Ib-cr5=COMPLETE,aadA2=COMPLETE,armA=COMPLETE,blaCTX-M-15=COMPLETE,blaOXA-1=COMPLETE,blaOXA-232=COMPLETE,blaSHV-28=COMPLETE,catA1=COMPLETE,catB3=PARTIAL,catB3=PARTIAL_END_OF_CONTIG,dfrA12=COMPLETE,dfrA1=COMPLETE,emrD=COMPLETE,fosA=COMPLETE,gyrA_D87G=POINT,gyrA_S83Y=POINT,mph(E)=COMPLETE,msr(E)=COMPLETE,ompK36_D135DGD=POINT,oqxA=COMPLETE,oqxB=COMPLETE,parC_S80I=POINT,sat2=COMPLETE,sul1=COMP…
Klebsiella pneumoniae		"385","ERS4295763"		PDT000715733.1	2020-03-28T22:13:09Z	Saudi Arabia	clinical		PDS000060581.77	1		SAMEA6531365		aac(6')-Ib-cr5=COMPLETE,aadA2=COMPLETE,armA=COMPLETE,blaCTX-M-15=COMPLETE,blaOXA-1=COMPLETE,blaOXA-232=COMPLETE,blaSHV-28=COMPLETE,blaTEM-1=COMPLETE,catB3=PARTIAL,catB3=PARTIAL_END_OF_CONTIG,dfrA12=COMPLETE,dfrA14=COMPLETE,dfrA1=COMPLETE,emrD=COMPLETE,fosA=COMPLETE,gyrA_D87G=POINT,gyrA_S83Y=POINT,mph(E)=COMPLETE,msr(E)=COMPLETE,ompK36_D135DGD=POINT,oqxA=COMPLETE,oqxB=COMPLETE,parC_S80I=POINT,sat2…
Klebsiella pneumoniae		"399","ERS4295764"		PDT000715734.1	2020-03-28T22:13:10Z	Saudi Arabia	clinical		PDS000060581.77	5		SAMEA6531366		aac(6')-Ib-cr5=COMPLETE,aadA2=COMPLETE,armA=COMPLETE,blaCTX-M-15=COMPLETE,blaOXA-1=COMPLETE,blaOXA-232=COMPLETE,blaOXA=PARTIAL_END_OF_CONTIG,blaSHV-28=COMPLETE,blaTEM-1=COMPLETE,catA1=COMPLETE,catB3=PARTIAL,catB3=PARTIAL_END_OF_CONTIG,dfrA12=COMPLETE,dfrA14=COMPLETE,dfrA1=COMPLETE,emrD=COMPLETE,fosA=COMPLETE,gyrA_D87G=POINT,gyrA_S83Y=POINT,mph(E)=COMPLETE,msr(E)=COMPLETE,ompK36_D135DGD=POINT,oqxA…
Klebsiella pneumoniae		"413","ERS4295765"		PDT000715735.1	2020-03-28T22:13:10Z	Saudi Arabia	clinical		PDS000080100.1	1		SAMEA6531367		aac(6')-Ib-cr5=COMPLETE,aadA2=COMPLETE,armA=COMPLETE,blaOXA-1=COMPLETE,blaOXA-48=COMPLETE,blaSHV-28=COMPLETE,catB3=PARTIAL,catB3=PARTIAL_END_OF_CONTIG,dfrA12=COMPLETE,dfrA1=COMPLETE,emrD=COMPLETE,fosA=COMPLETE,gyrA_D87G=POINT,gyrA_S83Y=POINT,mgrB_I45T=POINT,mph(E)=COMPLETE,msr(E)=COMPLETE,ompK36_D135DGD=POINT,oqxA=COMPLETE,oqxB=COMPLETE,parC_S80I=POINT,sat2=COMPLETE,sul1=COMPLETE
Klebsiella pneumoniae		"426","ERS4295766"		PDT000715736.1	2020-03-28T22:13:11Z	Saudi Arabia	clinical		PDS000060581.77	0		SAMEA6531368		aac(6')-Ib-cr5=COMPLETE,aadA2=COMPLETE,armA=COMPLETE,blaCTX-M-15=COMPLETE,blaOXA-1=COMPLETE,blaOXA-232=COMPLETE,blaSHV-28=COMPLETE,blaTEM-1=COMPLETE,blaTEM=COMPLETE,catB3=PARTIAL,catB3=PARTIAL_END_OF_CONTIG,dfrA12=COMPLETE,dfrA14=COMPLETE,dfrA1=COMPLETE,emrD=COMPLETE,fosA=COMPLETE,gyrA_D87G=POINT,gyrA_S83Y=POINT,mph(E)=COMPLETE,msr(E)=COMPLETE,ompK36_D135DGD=POINT,oqxA=COMPLETE,oqxB=COMPLETE,parC…
Klebsiella pneumoniae		"332","ERS4295768"		PDT000715738.1	2020-03-28T22:13:11Z	Saudi Arabia	clinical		PDS000060596.1	6		SAMEA6531370	GCA_022187845.1	aac(6')-Ib=COMPLETE,aadA1=COMPLETE,aph(3')-VI=COMPLETE,blaCTX-M-15=COMPLETE,blaNDM-1=COMPLETE,blaOXA-48=COMPLETE,blaOXA-9=COMPLETE,blaSHV-1=COMPLETE,blaTEM-1=COMPLETE,blaTEM=COMPLETE,ble=COMPLETE,dfrA14=COMPLETE,emrD=COMPLETE,fosA=COMPLETE,gyrA_D87N=POINT,gyrA_S83Y=POINT,mph(A)=COMPLETE,ompK36_D135DGD=POINT,oqxA=COMPLETE,oqxB20=COMPLETE,parC_S80I=POINT,qnrS1=COMPLETE,tet(D)=COMPLETE
Klebsiella pneumoniae		"369","ERS4295769"		PDT000715739.1	2020-03-28T22:13:12Z	Saudi Arabia	clinical		PDS000060581.77	10		SAMEA6531371		aac(6')-Ib-cr5=COMPLETE,aadA2=COMPLETE,armA=COMPLETE,blaOXA-1=COMPLETE,blaOXA-48=COMPLETE,blaSHV-28=COMPLETE,catB3=PARTIAL,catB3=PARTIAL_END_OF_CONTIG,dfrA12=COMPLETE,dfrA1=COMPLETE,emrD=COMPLETE,fosA=COMPLETE,gyrA_D87G=POINT,gyrA_S83Y=POINT,mgrB_I45T=POINT,mph(E)=COMPLETE,msr(E)=COMPLETE,ompK36_D135DGD=POINT,oqxA=COMPLETE,oqxB=COMPLETE,parC_S80I=POINT,pmrB_S85R=POINT,sat2=COMPLETE,sul1=COMPLETE
Klebsiella pneumoniae		"386","ERS4295770"		PDT000715740.1	2020-03-28T22:13:12Z	Saudi Arabia	clinical		PDS000060581.77	2		SAMEA6531372		aac(6')-Ib-cr5=COMPLETE,aadA2=COMPLETE,armA=COMPLETE,blaCTX-M-15=COMPLETE,blaOXA-1=COMPLETE,blaOXA-232=COMPLETE,blaSHV-28=COMPLETE,blaTEM-1=COMPLETE,catB3=PARTIAL,catB3=PARTIAL_END_OF_CONTIG,dfrA12=COMPLETE,dfrA14=COMPLETE,dfrA1=COMPLETE,emrD=COMPLETE,fosA=COMPLETE,gyrA_D87G=POINT,gyrA_S83Y=POINT,mph(E)=COMPLETE,msr(E)=COMPLETE,ompK36_D135DGD=POINT,oqxA=COMPLETE,oqxB=COMPLETE,parC_S80I=POINT,sat2…
Klebsiella pneumoniae		"414","ERS4295772"		PDT000715742.1	2020-03-28T22:13:13Z	Saudi Arabia	clinical		PDS000060581.77	0		SAMEA6531374		aac(6')-Ib-cr5=COMPLETE,aac(6')-Ib-cr=PARTIAL_END_OF_CONTIG,aadA2=COMPLETE,armA=COMPLETE,blaOXA-1=COMPLETE,blaOXA-232=COMPLETE,blaSHV-28=COMPLETE,catB3=PARTIAL,catB3=PARTIAL_END_OF_CONTIG,dfrA12=COMPLETE,dfrA14=COMPLETE,dfrA1=COMPLETE,emrD=COMPLETE,fosA=COMPLETE,gyrA_D87G=POINT,gyrA_S83Y=POINT,mph(E)=COMPLETE,msr(E)=COMPLETE,ompK36_D135DGD=POINT,oqxA=COMPLETE,oqxB=COMPLETE,parC_S80I=POINT,sat2=CO…
Klebsiella pneumoniae		"427","ERS4295773"		PDT000715743.1	2020-03-28T22:13:13Z	Saudi Arabia	clinical		PDS000060581.77	11		SAMEA6531375		aac(6')-Ib-cr5=COMPLETE,aadA2=COMPLETE,armA=COMPLETE,blaCTX-M-15=COMPLETE,blaOXA-1=COMPLETE,blaOXA-232=COMPLETE,blaSHV-28=COMPLETE,blaTEM-1=COMPLETE,catB3=PARTIAL,catB3=PARTIAL_END_OF_CONTIG,dfrA12=COMPLETE,dfrA14=COMPLETE,dfrA1=COMPLETE,emrD=COMPLETE,fosA=COMPLETE,gyrA_D87G=POINT,gyrA_S83Y=POINT,mph(E)=COMPLETE,msr(E)=COMPLETE,msr(E)=PARTIAL_END_OF_CONTIG,ompK36_D135DGD=POINT,oqxA=COMPLETE,oqxB=…
Klebsiella pneumoniae		"333","ERS4295775"		PDT000715745.1	2020-03-28T22:13:14Z	Saudi Arabia	clinical		PDS000060609.1	27		SAMEA6531377	GCA_022187825.1	aac(3)-IIe=COMPLETE,aac(6')-Ib-cr5=COMPLETE,aac(6')-Ib-cr=PARTIAL_END_OF_CONTIG,aph(3'')-Ib=COMPLETE,aph(6)-Id=COMPLETE,blaCTX-M-15=COMPLETE,blaOXA-1=COMPLETE,blaOXA-48=COMPLETE,blaSHV-11=COMPLETE,blaTEM-1=COMPLETE,catB3=PARTIAL_END_OF_CONTIG,dfrA14=COMPLETE,emrD=COMPLETE,fosA=COMPLETE,oqxA=COMPLETE,oqxB25=COMPLETE,qnrB1=COMPLETE,sul2=COMPLETE,sul2=PARTIAL_END_OF_CONTIG,tet(A)=COMPLETE
Klebsiella pneumoniae		"387","ERS4295777"		PDT000715747.1	2020-03-28T22:13:15Z	Saudi Arabia	clinical		PDS000060581.77	1		SAMEA6531379		aac(6')-Ib-cr5=COMPLETE,aadA2=COMPLETE,armA=COMPLETE,blaCTX-M-15=COMPLETE,blaOXA-1=COMPLETE,blaOXA-232=COMPLETE,blaSHV-28=COMPLETE,blaTEM-1=COMPLETE,catB3=PARTIAL,catB3=PARTIAL_END_OF_CONTIG,dfrA12=COMPLETE,dfrA14=COMPLETE,dfrA1=COMPLETE,emrD=COMPLETE,fosA=COMPLETE,gyrA_D87G=POINT,gyrA_S83Y=POINT,mph(E)=COMPLETE,msr(E)=COMPLETE,ompK36_D135DGD=POINT,oqxA=COMPLETE,oqxB=COMPLETE,parC_S80I=POINT,sat2…
Klebsiella pneumoniae		"401","ERS4295778"		PDT000715748.1	2020-03-28T22:13:15Z	Saudi Arabia	clinical		PDS000060608.3	0		SAMEA6531380	GCA_022187785.1	aph(3'')-Ib=COMPLETE,aph(3')-Ia=COMPLETE,aph(6)-Id=COMPLETE,armA=COMPLETE,blaCTX-M-14=COMPLETE,blaCTX-M-15=COMPLETE,blaCTX-M=COMPLETE,blaOXA-48=COMPLETE,blaSHV-1=COMPLETE,dfrA50=COMPLETE,dfrA5=COMPLETE,emrD=COMPLETE,fosA=COMPLETE,gyrA_D87N=POINT,gyrA_S83Y=POINT,mph(A)=COMPLETE,mph(E)=COMPLETE,msr(E)=COMPLETE,ompK36_D135DGD=POINT,oqxA=COMPLETE,oqxB20=COMPLETE,parC_S80I=POINT,sul1=COMPLETE,sul2=COM…
Klebsiella pneumoniae		"415","ERS4295779"		PDT000715749.1	2020-03-28T22:13:15Z	Saudi Arabia	clinical		PDS000060581.77	5		SAMEA6531381		aac(6')-Ib-cr5=COMPLETE,aadA2=COMPLETE,armA=COMPLETE,blaCTX-M-15=COMPLETE,blaOXA-1=COMPLETE,blaOXA-232=COMPLETE,blaSHV-28=COMPLETE,blaTEM-1=COMPLETE,catA1=COMPLETE,catB3=PARTIAL,catB3=PARTIAL_END_OF_CONTIG,dfrA12=COMPLETE,dfrA14=COMPLETE,dfrA1=COMPLETE,emrD=COMPLETE,fosA=COMPLETE,gyrA_D87G=POINT,gyrA_S83Y=POINT,mph(E)=COMPLETE,msr(E)=COMPLETE,ompK36_D135DGD=POINT,oqxA=COMPLETE,oqxB=COMPLETE,parC_…
Klebsiella pneumoniae		"428","ERS4295780"		PDT000715750.1	2020-03-28T22:13:16Z	Saudi Arabia	clinical		PDS000060581.77	0		SAMEA6531382		aac(6')-Ib-cr5=COMPLETE,aadA2=COMPLETE,armA=COMPLETE,blaCTX-M-15=COMPLETE,blaOXA-1=COMPLETE,blaOXA-232=COMPLETE,blaSHV-28=COMPLETE,blaTEM-1=COMPLETE,blaTEM=COMPLETE,catA1=COMPLETE,catB3=PARTIAL,catB3=PARTIAL_END_OF_CONTIG,dfrA12=COMPLETE,dfrA14=COMPLETE,dfrA1=COMPLETE,dfrA1=PARTIAL_END_OF_CONTIG,emrD=COMPLETE,fosA=COMPLETE,gyrA_D87G=POINT,gyrA_S83Y=POINT,mph(E)=COMPLETE,msr(E)=COMPLETE,ompK36_D13…
Klebsiella pneumoniae		"458","ERS4295782"		PDT000715752.1	2020-03-28T22:13:16Z	Saudi Arabia	clinical		PDS000060581.77	9		SAMEA6531384		aac(6')-Ib-cr5=COMPLETE,aadA2=COMPLETE,armA=COMPLETE,blaCTX-M-15=COMPLETE,blaOXA-1=COMPLETE,blaOXA-232=COMPLETE,blaSHV-28=COMPLETE,blaTEM-1=COMPLETE,catA1=COMPLETE,catB3=PARTIAL,catB3=PARTIAL_END_OF_CONTIG,dfrA12=COMPLETE,dfrA14=COMPLETE,dfrA1=COMPLETE,emrD=COMPLETE,fosA=COMPLETE,gyrA_D87G=POINT,gyrA_S83Y=POINT,mph(E)=COMPLETE,msr(E)=COMPLETE,ompK36_D135DGD=POINT,oqxA=COMPLETE,oqxB=COMPLETE,parC_…
Klebsiella pneumoniae		"457","ERS4295783"		PDT000715753.1	2020-03-28T22:13:17Z	Saudi Arabia	clinical		PDS000060581.77	1		SAMEA6531385		aac(6')-Ib-cr5=COMPLETE,aadA2=COMPLETE,armA=COMPLETE,blaCTX-M-15=COMPLETE,blaOXA-1=COMPLETE,blaOXA-232=COMPLETE,blaSHV-28=COMPLETE,blaTEM-1=COMPLETE,catB3=PARTIAL,catB3=PARTIAL_END_OF_CONTIG,dfrA12=COMPLETE,dfrA14=COMPLETE,dfrA1=COMPLETE,emrD=COMPLETE,fosA=COMPLETE,gyrA_D87G=POINT,gyrA_S83Y=POINT,mph(E)=COMPLETE,msr(E)=COMPLETE,ompK36_D135DGD=POINT,oqxA=COMPLETE,oqxB=COMPLETE,parC_S80I=POINT,sat2…
Klebsiella pneumoniae		"456","ERS4295784"		PDT000715754.1	2020-03-28T22:13:17Z	Saudi Arabia	clinical		PDS000060581.77	0		SAMEA6531386		aac(6')-Ib-cr5=COMPLETE,aadA2=COMPLETE,armA=COMPLETE,blaCTX-M-15=COMPLETE,blaOXA-1=COMPLETE,blaOXA-232=COMPLETE,blaSHV-28=COMPLETE,blaTEM-1=COMPLETE,catA1=COMPLETE,catB3=PARTIAL,catB3=PARTIAL_END_OF_CONTIG,dfrA12=COMPLETE,dfrA14=COMPLETE,dfrA1=COMPLETE,emrD=COMPLETE,fosA=COMPLETE,gyrA_D87G=POINT,gyrA_S83Y=POINT,mph(E)=COMPLETE,msr(E)=COMPLETE,ompK36_D135DGD=POINT,oqxA=COMPLETE,oqxB=COMPLETE,parC_…
Klebsiella pneumoniae		"453","ERS4295785"		PDT000715755.1	2020-03-28T22:13:17Z	Saudi Arabia	clinical		PDS000060581.77	2		SAMEA6531387		aac(6')-Ib-cr5=COMPLETE,aadA2=COMPLETE,armA=COMPLETE,blaOXA-1=COMPLETE,blaOXA-232=COMPLETE,blaSHV-28=COMPLETE,catA1=COMPLETE,catB3=PARTIAL,catB3=PARTIAL_END_OF_CONTIG,dfrA12=COMPLETE,dfrA12=PARTIAL_END_OF_CONTIG,dfrA14=COMPLETE,dfrA1=COMPLETE,emrD=COMPLETE,fosA=COMPLETE,gyrA_D87G=POINT,gyrA_S83Y=POINT,mph(E)=COMPLETE,msr(E)=COMPLETE,ompK36_D135DGD=POINT,oqxA=COMPLETE,oqxB=COMPLETE,parC_S80I=POINT…
Klebsiella pneumoniae		"462","ERS4295788"		PDT000715758.1	2020-03-28T22:13:19Z	Saudi Arabia	clinical		PDS000060581.77	1		SAMEA6531390		aac(6')-Ib-cr5=COMPLETE,aadA2=COMPLETE,armA=COMPLETE,blaCTX-M-15=COMPLETE,blaOXA-1=COMPLETE,blaOXA-232=COMPLETE,blaSHV-28=COMPLETE,blaTEM-1=COMPLETE,catB3=PARTIAL,catB3=PARTIAL_END_OF_CONTIG,dfrA12=COMPLETE,dfrA14=COMPLETE,dfrA1=COMPLETE,emrD=COMPLETE,fosA=COMPLETE,gyrA_D87G=POINT,gyrA_S83Y=POINT,mph(E)=COMPLETE,msr(E)=COMPLETE,ompK36_D135DGD=POINT,oqxA=COMPLETE,oqxB=COMPLETE,parC_S80I=POINT,sat2…
Klebsiella pneumoniae		"464","ERS4295789"		PDT000715759.1	2020-03-28T22:13:19Z	Saudi Arabia	clinical		PDS000060581.77	0		SAMEA6531391		aac(6')-Ib-cr5=COMPLETE,aadA2=COMPLETE,armA=COMPLETE,blaCTX-M-15=COMPLETE,blaOXA-1=COMPLETE,blaOXA-232=COMPLETE,blaSHV-28=COMPLETE,blaTEM-1=COMPLETE,catB3=PARTIAL,catB3=PARTIAL_END_OF_CONTIG,dfrA12=COMPLETE,dfrA14=COMPLETE,dfrA1=COMPLETE,emrD=COMPLETE,fosA=COMPLETE,gyrA_D87G=POINT,gyrA_S83Y=POINT,mph(E)=COMPLETE,msr(E)=COMPLETE,ompK36_D135DGD=POINT,oqxA=COMPLETE,oqxB=COMPLETE,parC_S80I=POINT,pmrA…
Klebsiella pneumoniae		"465","ERS4295790"		PDT000715760.1	2020-03-28T22:13:19Z	Saudi Arabia	clinical		PDS000060581.77	13		SAMEA6531392		aac(6')-Ib-cr5=COMPLETE,aadA2=COMPLETE,armA=COMPLETE,blaCTX-M-15=COMPLETE,blaOXA-1=COMPLETE,blaOXA-232=COMPLETE,blaSHV-28=COMPLETE,blaTEM-1=COMPLETE,catB3=PARTIAL,catB3=PARTIAL_END_OF_CONTIG,dfrA12=COMPLETE,dfrA14=COMPLETE,dfrA1=COMPLETE,emrD=COMPLETE,fosA=COMPLETE,gyrA_D87G=POINT,gyrA_S83Y=POINT,mph(E)=COMPLETE,msr(E)=COMPLETE,ompK36_D135DGD=POINT,oqxA=COMPLETE,oqxB=COMPLETE,parC_S80I=POINT,sat2…
Klebsiella pneumoniae		"466","ERS4295791"		PDT000715761.1	2020-03-28T22:13:20Z	Saudi Arabia	clinical		PDS000060598.1	3		SAMEA6531393		aac(3)-IIe=COMPLETE,aac(6')-Ib-cr5=COMPLETE,aac(6')-Ib=COMPLETE,aph(3')-Ia=COMPLETE,arr-2=COMPLETE,blaCTX-M-15=COMPLETE,blaNDM-1=COMPLETE,blaOXA-1=COMPLETE,blaOXA-48=COMPLETE,blaSHV-11=COMPLETE,ble=COMPLETE,catA2=COMPLETE,catB3=PARTIAL,catB3=PARTIAL_END_OF_CONTIG,catB=COMPLETE,dfrA12=COMPLETE,dfrA14=COMPLETE,dfrA50=COMPLETE,emrD=COMPLETE,fosA=COMPLETE,gyrA_S83I=POINT,mph(A)=COMPLETE,oqxA=COMPLETE…
Klebsiella pneumoniae		"469","ERS4295792"		PDT000715762.1	2020-03-28T22:13:20Z	Saudi Arabia	clinical		PDS000060581.77	5		SAMEA6531394		aac(6')-Ib-cr5=COMPLETE,aadA2=COMPLETE,armA=COMPLETE,blaOXA-1=COMPLETE,blaOXA-232=COMPLETE,blaSHV-28=COMPLETE,catA1=COMPLETE,catB3=PARTIAL,catB3=PARTIAL_END_OF_CONTIG,dfrA12=COMPLETE,dfrA14=COMPLETE,dfrA1=COMPLETE,emrD=COMPLETE,fosA=COMPLETE,gyrA_D87G=POINT,gyrA_S83Y=POINT,mph(E)=COMPLETE,msr(E)=COMPLETE,ompK36_D135DGD=POINT,oqxA=COMPLETE,oqxB=COMPLETE,parC_S80I=POINT,pmrA_G53S=POINT,sat2=COMPLET…
Klebsiella pneumoniae		"470","ERS4295793"		PDT000715763.1	2020-03-28T22:13:20Z	Saudi Arabia	clinical		PDS000060598.1	3		SAMEA6531395		aac(3)-IIe=COMPLETE,aac(6')-Ib-cr5=COMPLETE,aac(6')-Ib=COMPLETE,aph(3')-Ia=COMPLETE,arr-2=COMPLETE,blaCTX-M-15=COMPLETE,blaNDM-1=COMPLETE,blaOXA-1=COMPLETE,blaOXA-48=COMPLETE,blaSHV-11=COMPLETE,ble=COMPLETE,catA2=COMPLETE,catB3=PARTIAL,catB3=PARTIAL_END_OF_CONTIG,catB=COMPLETE,dfrA12=COMPLETE,dfrA14=COMPLETE,dfrA50=COMPLETE,emrD=COMPLETE,fosA=COMPLETE,gyrA_S83I=POINT,mph(A)=COMPLETE,oqxA=COMPLETE…
Klebsiella pneumoniae		"471","ERS4295794"		PDT000715764.1	2020-03-28T22:13:21Z	Saudi Arabia	clinical		PDS000060581.77	1		SAMEA6531396		aac(6')-Ib-cr5=COMPLETE,aadA2=COMPLETE,armA=COMPLETE,blaOXA-1=COMPLETE,blaOXA-232=COMPLETE,blaSHV-28=COMPLETE,catB3=PARTIAL,catB3=PARTIAL_END_OF_CONTIG,dfrA12=COMPLETE,dfrA1=COMPLETE,emrD=COMPLETE,fosA=COMPLETE,gyrA_D87G=POINT,gyrA_S83Y=POINT,mph(E)=COMPLETE,msr(E)=COMPLETE,ompK36_D135DGD=POINT,oqxA=COMPLETE,oqxB=COMPLETE,parC_S80I=POINT,pmrA_G53S=POINT,sat2=COMPLETE,sul1=COMPLETE
Klebsiella pneumoniae		"472","ERS4295795"		PDT000715765.1	2020-03-28T22:13:21Z	Saudi Arabia	clinical		PDS000060581.77	1		SAMEA6531397		aac(6')-Ib-cr5=COMPLETE,aadA2=COMPLETE,armA=COMPLETE,blaCTX-M-15=COMPLETE,blaOXA-1=COMPLETE,blaOXA-232=COMPLETE,blaSHV-28=COMPLETE,blaTEM-1=COMPLETE,catA1=COMPLETE,catB3=PARTIAL,catB3=PARTIAL_END_OF_CONTIG,dfrA12=COMPLETE,dfrA14=COMPLETE,dfrA1=COMPLETE,emrD=COMPLETE,fosA=COMPLETE,gyrA_D87G=POINT,gyrA_S83Y=POINT,mph(E)=COMPLETE,msr(E)=COMPLETE,ompK36_D135DGD=POINT,oqxA=COMPLETE,oqxB=COMPLETE,parC_…
Klebsiella pneumoniae		"26C","ERS4295796"		PDT000715766.1	2020-03-28T22:13:21Z	Saudi Arabia	clinical		PDS000060610.1	8		SAMEA6531398	GCA_022187545.1	blaSHV-1=COMPLETE,emrD=COMPLETE,fosA=COMPLETE,gyrA_S83F=POINT,oqxA=COMPLETE,oqxB5=COMPLETE
Klebsiella pneumoniae		"125","ERS4295797"		PDT000715767.1	2020-03-28T22:13:22Z	Saudi Arabia	clinical		PDS000056139.15	7		SAMEA6531399		aac(3)-IId=COMPLETE,aac(6')-Ib-cr5=COMPLETE,aadA1=COMPLETE,aadA2=COMPLETE,aph(3'')-Ib=COMPLETE,aph(3')-VI=COMPLETE,aph(6)-Id=COMPLETE,armA=COMPLETE,arr-2=COMPLETE,blaCTX-M-15=COMPLETE,blaCTX-M=COMPLETE,blaNDM-1=COMPLETE,blaOXA-1=COMPLETE,blaSHV-11=COMPLETE,blaSHV-28=COMPLETE,blaTEM-1=COMPLETE,ble=COMPLETE,catA1=COMPLETE,catB3=PARTIAL,catB3=PARTIAL_END_OF_CONTIG,cmlA5=COMPLETE,dfrA12=COMPLETE,dfrA…
Klebsiella pneumoniae		"133B","ERS4295798"		PDT000715768.1	2020-03-28T22:13:23Z	Saudi Arabia	clinical		PDS000060597.1	10		SAMEA6531400	GCA_022187705.1	aac(6')-Ib-cr5=COMPLETE,aac(6')-Ib-cr=PARTIAL_END_OF_CONTIG,aac(6')-Ib=COMPLETE,aac(6')-Ib=PARTIAL_END_OF_CONTIG,aadA1=COMPLETE,blaCTX-M-15=COMPLETE,blaOXA-1=COMPLETE,blaOXA-48=COMPLETE,blaOXA-9=COMPLETE,blaSHV-1=COMPLETE,blaTEM-1=COMPLETE,catB3=PARTIAL_END_OF_CONTIG,dfrA14=COMPLETE,emrD=COMPLETE,fosA=COMPLETE,oqxA11=COMPLETE,oqxB19=COMPLETE,qnrB1=COMPLETE
Klebsiella pneumoniae		"138","ERS4295799"		PDT000715769.1	2020-03-28T22:13:23Z	Saudi Arabia	clinical		PDS000060613.1	36		SAMEA6531401	GCA_022187525.1	aac(3)-IIe=COMPLETE,aac(6')-Ib-cr5=COMPLETE,aac(6')-Ib-cr=PARTIAL_END_OF_CONTIG,aac(6')-Ib=COMPLETE,aadA1=COMPLETE,aadA1=PARTIAL_END_OF_CONTIG,blaCTX-M-15=COMPLETE,blaCTX-M=COMPLETE,blaOXA-1=COMPLETE,blaOXA-48=COMPLETE,blaOXA-9=COMPLETE,blaSHV-28=COMPLETE,blaTEM-1=COMPLETE,blaTEM=COMPLETE,catB3=PARTIAL_END_OF_CONTIG,dfrA15=COMPLETE,emrD=COMPLETE,fosA=COMPLETE,gyrA_D87A=POINT,gyrA_S83F=POINT,mph(A…
Klebsiella pneumoniae		"312","ERS4295800"		PDT000715770.1	2020-03-28T22:13:23Z	Saudi Arabia	clinical		PDS000060581.77	17		SAMEA6531402		aac(6')-Ib-cr5=COMPLETE,aadA2=COMPLETE,aadA2=PARTIAL_END_OF_CONTIG,armA=COMPLETE,blaCTX-M-15=COMPLETE,blaOXA-1=COMPLETE,blaOXA-232=COMPLETE,blaOXA=COMPLETE,blaSHV-28=COMPLETE,blaTEM-1=COMPLETE,catA1=COMPLETE,catB3=PARTIAL,catB3=PARTIAL_END_OF_CONTIG,dfrA12=COMPLETE,dfrA14=COMPLETE,dfrA1=COMPLETE,emrD=COMPLETE,fosA=COMPLETE,gyrA_D87G=POINT,gyrA_S83Y=POINT,mph(E)=COMPLETE,mph(E)=PARTIAL_END_OF_CONT…
Klebsiella pneumoniae		"365","ERS4295802"		PDT000715772.1	2020-03-28T22:13:25Z	Saudi Arabia	clinical		PDS000060581.77	2		SAMEA6531404		aac(6')-Ib-cr5=COMPLETE,aadA2=COMPLETE,armA=COMPLETE,blaOXA-1=COMPLETE,blaOXA-48=COMPLETE,blaSHV-28=COMPLETE,catB3=PARTIAL,catB3=PARTIAL_END_OF_CONTIG,dfrA12=COMPLETE,dfrA1=COMPLETE,emrD=COMPLETE,fosA=COMPLETE,gyrA_D87G=POINT,gyrA_S83Y=POINT,mgrB_I45T=POINT,mph(E)=COMPLETE,msr(E)=COMPLETE,ompK36_D135DGD=POINT,oqxA=COMPLETE,oqxB=COMPLETE,parC_S80I=POINT,sat2=COMPLETE,sul1=COMPLETE
Klebsiella pneumoniae		"432","ERS4295803"		PDT000715773.1	2020-03-28T22:13:25Z	Saudi Arabia	clinical		PDS000056139.15	25		SAMEA6531405		aac(3)-IId=COMPLETE,aac(6')-Ib-cr5=COMPLETE,aadA1=COMPLETE,aadA2=COMPLETE,aph(3'')-Ib=COMPLETE,aph(6)-Id=COMPLETE,armA=COMPLETE,arr-2=COMPLETE,blaCTX-M-15=COMPLETE,blaOXA-1=COMPLETE,blaSHV-11=COMPLETE,blaSHV-28=COMPLETE,blaTEM-1=COMPLETE,catA1=COMPLETE,catB3=PARTIAL,catB3=PARTIAL_END_OF_CONTIG,cmlA5=COMPLETE,dfrA12=COMPLETE,dfrA1=COMPLETE,emrD=COMPLETE,ere(A)=COMPLETE,fosA=COMPLETE,gyrA_D87G=POIN…
Klebsiella pneumoniae		"434","ERS4295804"		PDT000715774.1	2020-03-28T22:13:25Z	Saudi Arabia	clinical		PDS000060596.1	6		SAMEA6531406	GCA_022187485.1	aac(6')-Ib=COMPLETE,aadA1=COMPLETE,blaOXA-48=COMPLETE,blaOXA-9=COMPLETE,blaSHV-1=COMPLETE,blaTEM-1=COMPLETE,dfrA14=COMPLETE,emrD=COMPLETE,fosA=COMPLETE,gyrA_D87N=POINT,gyrA_S83Y=POINT,ompK36_D135DGD=POINT,oqxA=COMPLETE,oqxB20=COMPLETE,parC_S80I=POINT,tet(D)=COMPLETE
Klebsiella pneumoniae		"164","ERS4295805"		PDT000715775.1	2020-03-28T22:13:25Z	Saudi Arabia	clinical		PDS000056139.15	7		SAMEA6531407	GCA_022187465.1	aac(3)-IId=COMPLETE,aac(6')-Ib-cr5=COMPLETE,aadA2=COMPLETE,aph(3'')-Ib=COMPLETE,aph(3')-VI=COMPLETE,aph(6)-Id=COMPLETE,armA=COMPLETE,blaCTX-M-15=COMPLETE,blaNDM-1=COMPLETE,blaOXA-1=COMPLETE,blaSHV-11=COMPLETE,blaSHV-28=COMPLETE,blaTEM-1=COMPLETE,ble=COMPLETE,catA1=COMPLETE,catB3=PARTIAL_END_OF_CONTIG,dfrA12=COMPLETE,dfrA1=COMPLETE,emrD=COMPLETE,fosA=COMPLETE,gyrA_D87G=POINT,gyrA_S83Y=POINT,mph(E)…
Klebsiella pneumoniae		"330","ERS4295806"		PDT000715776.1	2020-03-28T22:13:25Z	Saudi Arabia	clinical		PDS000060581.77	14		SAMEA6531408		aac(6')-Ib-cr5=COMPLETE,aadA2=COMPLETE,armA=COMPLETE,blaOXA-1=COMPLETE,blaOXA-48=COMPLETE,blaSHV-28=COMPLETE,catB3=PARTIAL,catB3=PARTIAL_END_OF_CONTIG,dfrA12=COMPLETE,dfrA1=COMPLETE,emrD=COMPLETE,fosA=COMPLETE,gyrA_D87G=POINT,gyrA_S83Y=POINT,mgrB_I45T=POINT,mph(E)=COMPLETE,msr(E)=COMPLETE,ompK36_D135DGD=POINT,oqxA=COMPLETE,oqxB=COMPLETE,parC_S80I=POINT,sat2=COMPLETE,sul1=COMPLETE
Klebsiella pneumoniae		"196","ERS4295807"		PDT000715777.1	2020-03-28T22:13:26Z	Saudi Arabia	clinical		PDS000056139.15	18		SAMEA6531409		aac(6')-Ib-cr5=COMPLETE,aadA2=COMPLETE,aph(3')-VI=COMPLETE,armA=COMPLETE,blaNDM-1=COMPLETE,blaOXA-1=COMPLETE,blaOXA=PARTIAL_END_OF_CONTIG,blaSHV-28=COMPLETE,ble=COMPLETE,ble=PARTIAL_END_OF_CONTIG,catA1=COMPLETE,catB3=PARTIAL,catB3=PARTIAL_END_OF_CONTIG,dfrA12=COMPLETE,dfrA1=COMPLETE,emrD=COMPLETE,fosA=COMPLETE,gyrA_D87G=POINT,gyrA_S83Y=POINT,mph(E)=COMPLETE,msr(E)=COMPLETE,ompK36_D135DGD=POINT,oq…
Klebsiella pneumoniae		"368","ERS4295808"		PDT000715778.1	2020-03-28T22:13:26Z	Saudi Arabia	clinical		PDS000060581.77	5		SAMEA6531410		aac(6')-Ib-cr5=COMPLETE,aadA2=COMPLETE,armA=COMPLETE,blaOXA-1=COMPLETE,blaOXA-48=COMPLETE,blaSHV-28=COMPLETE,catB3=PARTIAL,catB3=PARTIAL_END_OF_CONTIG,dfrA12=COMPLETE,dfrA1=COMPLETE,emrD=COMPLETE,fosA=COMPLETE,gyrA_D87G=POINT,gyrA_S83Y=POINT,mgrB_I45T=POINT,mph(E)=COMPLETE,msr(E)=COMPLETE,ompK36_D135DGD=POINT,oqxA=COMPLETE,oqxB=COMPLETE,parC_S80I=POINT,sat2=COMPLETE,sul1=COMPLETE
Klebsiella pneumoniae		"361","ERS4295809"		PDT000715779.1	2020-03-28T22:13:26Z	Saudi Arabia	clinical		PDS000060615.1	8		SAMEA6531411		aac(6')-Ib-cr5=COMPLETE,aadA2=COMPLETE,armA=COMPLETE,blaCTX-M-15=COMPLETE,blaOXA-1=COMPLETE,blaOXA-232=COMPLETE,blaSHV-28=COMPLETE,blaTEM-1=COMPLETE,catB3=PARTIAL,catB3=PARTIAL_END_OF_CONTIG,dfrA12=COMPLETE,dfrA14=COMPLETE,dfrA1=COMPLETE,emrD=COMPLETE,fosA=COMPLETE,gyrA_D87G=POINT,gyrA_S83Y=POINT,mph(E)=COMPLETE,msr(E)=COMPLETE,ompK36_D135DGD=POINT,oqxA=COMPLETE,oqxB=COMPLETE,parC_S80I=POINT,sat2…
Klebsiella pneumoniae		"395","ERS4295810"		PDT000715780.1	2020-03-28T22:13:27Z	Saudi Arabia	clinical		PDS000060581.77	20		SAMEA6531412		aac(6')-Ib-cr5=COMPLETE,aadA2=COMPLETE,armA=COMPLETE,blaOXA-1=COMPLETE,blaOXA-48=COMPLETE,blaSHV-28=COMPLETE,catB3=PARTIAL,catB3=PARTIAL_END_OF_CONTIG,dfrA12=COMPLETE,dfrA1=COMPLETE,emrD=COMPLETE,fosA=COMPLETE,gyrA_D87G=POINT,gyrA_S83Y=POINT,mgrB_I45T=POINT,mph(E)=COMPLETE,msr(E)=COMPLETE,ompK36_D135DGD=POINT,oqxA=COMPLETE,oqxB=COMPLETE,parC_S80I=POINT,sat2=COMPLETE,sul1=COMPLETE
Klebsiella pneumoniae		"95A","ERS4295811"		PDT000715781.1	2020-03-28T22:13:27Z	Saudi Arabia	clinical		PDS000060612.1	30		SAMEA6531413	GCA_022187725.1	aac(6')-Ib-cr5=COMPLETE,blaCTX-M-15=COMPLETE,blaOXA-1=COMPLETE,blaOXA-48=COMPLETE,blaOXA=COMPLETE,blaSHV-11=COMPLETE,blaTEM-1=COMPLETE,catA1=COMPLETE,catB3=PARTIAL_END_OF_CONTIG,dfrA50=COMPLETE,emrD=COMPLETE,ere(B)=COMPLETE,fosA=COMPLETE,gyrA_S83I=POINT,oqxA=COMPLETE,oqxB=COMPLETE,parC_S80I=POINT
Klebsiella pneumoniae		"396","ERS4295812"		PDT000715782.1	2020-03-28T22:13:28Z	Saudi Arabia	clinical		PDS000060615.1	10		SAMEA6531414		aac(6')-Ib-cr5=COMPLETE,aac(6')-Ib-cr=PARTIAL_END_OF_CONTIG,blaOXA-1=COMPLETE,blaOXA-232=COMPLETE,blaSHV-28=COMPLETE,catB3=PARTIAL,catB3=PARTIAL_END_OF_CONTIG,dfrA1=COMPLETE,emrD=COMPLETE,fosA=COMPLETE,gyrA_D87G=POINT,gyrA_S83Y=POINT,ompK36_D135DGD=POINT,oqxA=COMPLETE,oqxB=COMPLETE,parC_S80I=POINT,rpsJ_V57L=POINT,sat2=COMPLETE
Klebsiella pneumoniae		"402","ERS4295813"		PDT000715783.1	2020-03-28T22:13:28Z	Saudi Arabia	clinical		PDS000060615.1	8		SAMEA6531415		aac(6')-Ib-cr5=COMPLETE,aadA2=COMPLETE,armA=COMPLETE,blaCTX-M-15=COMPLETE,blaOXA-1=COMPLETE,blaSHV-28=COMPLETE,blaTEM-1=COMPLETE,catB3=PARTIAL,catB3=PARTIAL_END_OF_CONTIG,dfrA12=COMPLETE,dfrA14=COMPLETE,dfrA1=COMPLETE,emrD=COMPLETE,fosA=COMPLETE,gyrA_D87G=POINT,gyrA_S83Y=POINT,mph(E)=COMPLETE,msr(E)=COMPLETE,ompK36_D135DGD=POINT,oqxA=COMPLETE,oqxB=COMPLETE,parC_S80I=POINT,sat2=COMPLETE,sul1=COMPL…
Klebsiella pneumoniae		"41B","ERS4295814"		PDT000715784.1	2020-03-28T22:13:28Z	Saudi Arabia	clinical		PDS000060601.1	20		SAMEA6531416	GCA_022187445.1	aac(3)-IIe=COMPLETE,aadA1=COMPLETE,aph(3'')-Ib=COMPLETE,aph(6)-Id=COMPLETE,blaCTX-M-15=COMPLETE,blaOXA-48=COMPLETE,blaSHV-110=COMPLETE,catA1=COMPLETE,dfrA15=COMPLETE,emrD=COMPLETE,fosA=COMPLETE,gyrA_D87A=POINT,gyrA_S83Y=POINT,oqxA=COMPLETE,oqxB19=COMPLETE,parC_S80I=POINT,sul1=COMPLETE,sul2=COMPLETE
Klebsiella pneumoniae		"467","ERS4295815"		PDT000715785.1	2020-03-28T22:13:28Z	Saudi Arabia	clinical		PDS000060581.77	1		SAMEA6531417		aac(6')-Ib-cr5=COMPLETE,aadA2=COMPLETE,armA=COMPLETE,blaCTX-M-15=COMPLETE,blaOXA-1=COMPLETE,blaOXA-232=COMPLETE,blaSHV-28=COMPLETE,blaTEM-1=COMPLETE,catA1=COMPLETE,catB3=PARTIAL,catB3=PARTIAL_END_OF_CONTIG,dfrA12=COMPLETE,dfrA14=COMPLETE,dfrA1=COMPLETE,emrD=COMPLETE,fosA=COMPLETE,gyrA_D87G=POINT,gyrA_S83Y=POINT,mph(E)=COMPLETE,msr(E)=COMPLETE,ompK36_D135DGD=POINT,oqxA=COMPLETE,oqxB=COMPLETE,parC_…
Klebsiella pneumoniae		"455","ERS4295816"		PDT000715786.1	2020-03-28T22:13:29Z	Saudi Arabia	clinical		PDS000060581.77	0		SAMEA6531419		aac(6')-Ib-cr5=COMPLETE,aadA2=COMPLETE,armA=COMPLETE,blaCTX-M-15=COMPLETE,blaOXA-1=COMPLETE,blaOXA-232=COMPLETE,blaSHV-28=COMPLETE,blaTEM-1=COMPLETE,catA1=COMPLETE,catB3=PARTIAL,catB3=PARTIAL_END_OF_CONTIG,dfrA12=COMPLETE,dfrA14=COMPLETE,dfrA1=COMPLETE,emrD=COMPLETE,fosA=COMPLETE,gyrA_D87G=POINT,gyrA_S83Y=POINT,mph(E)=COMPLETE,msr(E)=COMPLETE,msr(E)=PARTIAL_END_OF_CONTIG,ompK36_D135DGD=POINT,oqxA…
Klebsiella pneumoniae		"433","ERS4295817"		PDT000715787.1	2020-03-28T22:13:29Z	Saudi Arabia	clinical		PDS000060581.77	0		SAMEA6531420		aac(6')-Ib-cr5=COMPLETE,aadA2=COMPLETE,armA=COMPLETE,blaOXA-1=COMPLETE,blaOXA-232=COMPLETE,blaSHV-28=COMPLETE,catB3=PARTIAL,catB3=PARTIAL_END_OF_CONTIG,dfrA12=COMPLETE,dfrA14=COMPLETE,dfrA1=COMPLETE,emrD=COMPLETE,fosA=COMPLETE,gyrA_D87G=POINT,gyrA_S83Y=POINT,mph(E)=COMPLETE,msr(E)=COMPLETE,ompK36_D135DGD=POINT,oqxA=COMPLETE,oqxB=COMPLETE,parC_S80I=POINT,sat2=COMPLETE,sul1=COMPLETE
Klebsiella pneumoniae		"431","ERS4295818"		PDT000715788.1	2020-03-28T22:13:29Z	Saudi Arabia	clinical		PDS000060581.77	5		SAMEA6531421		aac(6')-Ib-cr5=COMPLETE,aadA2=COMPLETE,armA=COMPLETE,blaCTX-M-15=COMPLETE,blaOXA-1=COMPLETE,blaOXA-232=COMPLETE,blaSHV-28=COMPLETE,blaTEM-1=COMPLETE,catA1=COMPLETE,catB3=PARTIAL,catB3=PARTIAL_END_OF_CONTIG,dfrA12=COMPLETE,dfrA14=COMPLETE,dfrA1=COMPLETE,emrD=COMPLETE,fosA=COMPLETE,gyrA_D87G=POINT,gyrA_S83Y=POINT,mph(E)=COMPLETE,msr(E)=COMPLETE,ompK36_D135DGD=POINT,oqxA=COMPLETE,oqxB=COMPLETE,parC_…
Klebsiella pneumoniae		"441-S","ERS4295820"		PDT000715790.1	2020-03-28T22:13:30Z	Saudi Arabia	clinical		PDS000060601.1	18		SAMEA6531423	GCA_022187685.1	aac(3)-IIe=COMPLETE,aadA1=COMPLETE,aph(3'')-Ib=COMPLETE,aph(6)-Id=COMPLETE,blaCTX-M-15=COMPLETE,blaOXA-48=COMPLETE,blaSHV-110=COMPLETE,catA1=COMPLETE,dfrA15=COMPLETE,emrD=COMPLETE,fosA=COMPLETE,gyrA_D87A=POINT,gyrA_S83Y=POINT,oqxA=COMPLETE,oqxB19=COMPLETE,parC_S80I=POINT,sul1=COMPLETE,sul2=COMPLETE
Klebsiella pneumoniae		"99A","ERS4295821"		PDT000715791.1	2020-03-28T22:13:30Z	Saudi Arabia	clinical		PDS000056139.15	9		SAMEA6531424		aac(6')-Ib-cr5=COMPLETE,aadA2=COMPLETE,aph(3'')-Ib=COMPLETE,aph(6)-Id=COMPLETE,blaOXA-1=COMPLETE,blaOXA=COMPLETE,blaSHV-28=COMPLETE,catA1=COMPLETE,catB3=PARTIAL,catB3=PARTIAL_END_OF_CONTIG,dfrA12=COMPLETE,dfrA1=COMPLETE,emrD=COMPLETE,fosA=COMPLETE,gyrA_D87G=POINT,gyrA_S83Y=POINT,ompK36_D135DGD=POINT,oqxA=COMPLETE,oqxB=COMPLETE,parC_S80I=POINT,sat2=COMPLETE,sul1=COMPLETE,sul2=COMPLETE
Klebsiella pneumoniae		"3","ERS4295822"		PDT000715792.1	2020-03-28T22:13:30Z	Saudi Arabia	clinical		PDS000060597.1	4		SAMEA6531425	GCA_022187425.1	aac(6')-Ib-cr5=COMPLETE,aac(6')-Ib=COMPLETE,aadA1=COMPLETE,aph(3'')-Ib=COMPLETE,aph(6)-Id=COMPLETE,blaCTX-M-15=COMPLETE,blaOXA-1=COMPLETE,blaOXA-48=COMPLETE,blaOXA-9=COMPLETE,blaSHV-11=COMPLETE,blaSHV-12=COMPLETE,blaSHV-1=COMPLETE,blaSHV-5=COMPLETE,blaSHV=PARTIAL_END_OF_CONTIG,blaTEM-1=COMPLETE,catB3=PARTIAL_END_OF_CONTIG,dfrA14=COMPLETE,emrD=COMPLETE,fosA=COMPLETE,oqxA11=COMPLETE,oqxB19=COMPLETE…
Klebsiella pneumoniae		"5","ERS4295823"		PDT000715793.1	2020-03-28T22:13:30Z	Saudi Arabia	clinical		PDS000060597.1	4		SAMEA6531426	GCA_022187645.1	aac(6')-Ib-cr5=COMPLETE,aac(6')-Ib=COMPLETE,aadA1=COMPLETE,aph(3'')-Ib=COMPLETE,aph(6)-Id=COMPLETE,blaCTX-M-15=COMPLETE,blaOXA-1=COMPLETE,blaOXA-48=COMPLETE,blaOXA-9=COMPLETE,blaSHV-11=COMPLETE,blaSHV-12=COMPLETE,blaSHV-1=COMPLETE,blaSHV-5=COMPLETE,blaSHV=PARTIAL_END_OF_CONTIG,blaTEM-1=COMPLETE,catB3=PARTIAL_END_OF_CONTIG,dfrA14=COMPLETE,emrD=COMPLETE,fosA=COMPLETE,oqxA11=COMPLETE,oqxB19=COMPLETE…
Klebsiella pneumoniae		"15","ERS4295824"		PDT000715794.1	2020-03-28T22:13:31Z	Saudi Arabia	clinical		PDS000056139.15	23		SAMEA6531427		aac(3)-IId=COMPLETE,aac(6')-Ib-cr5=COMPLETE,aadA1=COMPLETE,aadA2=COMPLETE,aph(3'')-Ib=COMPLETE,aph(3')-VI=COMPLETE,aph(6)-Id=COMPLETE,armA=COMPLETE,arr-2=COMPLETE,blaCTX-M-15=COMPLETE,blaNDM-1=COMPLETE,blaOXA-1=COMPLETE,blaSHV-11=COMPLETE,blaSHV-28=COMPLETE,blaTEM-1=COMPLETE,ble=COMPLETE,catA1=COMPLETE,catB3=PARTIAL,catB3=PARTIAL_END_OF_CONTIG,cmlA5=COMPLETE,dfrA12=COMPLETE,dfrA1=COMPLETE,emrD=CO…
Klebsiella pneumoniae		"16A","ERS4295825"		PDT000715795.1	2020-03-28T22:13:31Z	Saudi Arabia	clinical		PDS000060610.1	13		SAMEA6531428	GCA_022187665.1	blaSHV-1=COMPLETE,emrD=COMPLETE,fosA=COMPLETE,gyrA_S83F=POINT,oqxA=COMPLETE,oqxB5=COMPLETE
Klebsiella pneumoniae		"17","ERS4295826"		PDT000715796.1	2020-03-28T22:13:31Z	Saudi Arabia	clinical		PDS000189621.29	19	52	SAMEA6531429	GCA_022187405.1	blaSHV-28=COMPLETE,emrD=COMPLETE,fosA=COMPLETE,gyrA_S83I=POINT,oqxA=COMPLETE,oqxB19=COMPLETE,parC_S80I=POINT
Klebsiella pneumoniae		"19","ERS4295827"		PDT000715797.1	2020-03-28T22:13:32Z	Saudi Arabia	clinical		PDS000060601.1	11		SAMEA6531430	GCA_022187385.1	aadA1=COMPLETE,aph(3'')-Ib=COMPLETE,aph(6)-Id=COMPLETE,blaOXA-48=COMPLETE,blaSHV-110=COMPLETE,dfrA15=COMPLETE,emrD=COMPLETE,fosA=COMPLETE,gyrA_D87A=POINT,gyrA_S83Y=POINT,oqxA=COMPLETE,oqxB19=COMPLETE,parC_S80I=POINT,sul1=COMPLETE,sul2=COMPLETE
Klebsiella pneumoniae		"26b","ERS4295829"		PDT000715799.1	2020-03-28T22:13:32Z	Saudi Arabia	clinical		PDS000060610.1	8		SAMEA6531432	GCA_022187325.1	blaSHV-1=COMPLETE,emrD=COMPLETE,fosA=COMPLETE,gyrA_S83F=POINT,oqxA=COMPLETE,oqxB5=COMPLETE
Klebsiella pneumoniae		"29A","ERS4295830"		PDT000715800.1	2020-03-28T22:13:33Z	Saudi Arabia	clinical		PDS000060595.1	2		SAMEA6531433	GCA_022187345.1	aac(6')-Ib-cr5=COMPLETE,aph(3'')-Ib=COMPLETE,aph(6)-Id=COMPLETE,blaCTX-M-15=COMPLETE,blaOXA-1=COMPLETE,blaOXA-48=COMPLETE,blaSHV-27=COMPLETE,blaTEM-1=COMPLETE,blaTEM=PARTIAL_END_OF_CONTIG,catB3=PARTIAL_END_OF_CONTIG,dfrA14=COMPLETE,emrD=MISTRANSLATION,fosA=COMPLETE,oqxA=COMPLETE,oqxB19=COMPLETE,qnrB1=COMPLETE,sul2=COMPLETE,tet(A)=COMPLETE
Klebsiella pneumoniae		"29B","ERS4295831"		PDT000715801.1	2020-03-28T22:13:33Z	Saudi Arabia	clinical		PDS000060595.1	2		SAMEA6531434	GCA_022187365.1	aac(6')-Ib-cr5=COMPLETE,aph(3'')-Ib=COMPLETE,aph(6)-Id=COMPLETE,blaCTX-M-15=COMPLETE,blaOXA-1=COMPLETE,blaOXA-48=COMPLETE,blaSHV-27=COMPLETE,blaTEM=PARTIAL_END_OF_CONTIG,catB3=PARTIAL_END_OF_CONTIG,dfrA14=COMPLETE,emrD=MISTRANSLATION,fosA=COMPLETE,oqxA=COMPLETE,oqxB19=COMPLETE,qnrB1=COMPLETE,sul2=COMPLETE,tet(A)=COMPLETE
Klebsiella pneumoniae		"30","ERS4295832"		PDT000715802.1	2020-03-28T22:13:33Z	Saudi Arabia	clinical		PDS000060602.1	7		SAMEA6531435	GCA_022187305.1	aac(3)-IIe=COMPLETE,aac(6')-Ib-cr5=COMPLETE,aph(3'')-Ib=COMPLETE,aph(6)-Id=COMPLETE,blaCTX-M-15=COMPLETE,blaOXA-1=COMPLETE,blaOXA-48=COMPLETE,blaSHV-11=COMPLETE,blaSHV-1=COMPLETE,blaTEM-1=COMPLETE,catB3=PARTIAL_END_OF_CONTIG,dfrA14=COMPLETE,emrD=COMPLETE,fosA=COMPLETE,gyrA_S83I=POINT,oqxA=COMPLETE,oqxB=COMPLETE,parC_S80I=POINT,qnrB1=COMPLETE,sul2=COMPLETE,tet(A)=COMPLETE
Klebsiella pneumoniae		"30p","ERS4295833"		PDT000715803.1	2020-03-28T22:13:33Z	Saudi Arabia	clinical		PDS000046311.33	24		SAMEA6531436	GCA_022187285.1	aac(3)-IIe=COMPLETE,aac(6')-Ib-cr5=COMPLETE,aph(3'')-Ib=COMPLETE,aph(6)-Id=COMPLETE,blaCTX-M-15=COMPLETE,blaOXA-1=COMPLETE,blaSHV-187=COMPLETE,blaTEM-1=COMPLETE,catB3=PARTIAL_END_OF_CONTIG,dfrA14=COMPLETE,emrD=COMPLETE,fosA=COMPLETE,oqxA=COMPLETE,oqxB25=COMPLETE,qnrB1=COMPLETE,sul2=COMPLETE
Klebsiella pneumoniae		"30pp","ERS4295834"		PDT000715804.1	2020-03-28T22:13:34Z	Saudi Arabia	clinical		PDS000060602.1	7		SAMEA6531437	GCA_022187265.1	aac(3)-IIe=COMPLETE,aac(6')-Ib-cr5=COMPLETE,aph(3'')-Ib=COMPLETE,aph(6)-Id=COMPLETE,blaCTX-M-15=COMPLETE,blaOXA-1=COMPLETE,blaSHV-11=COMPLETE,blaTEM-1=COMPLETE,catB3=PARTIAL_END_OF_CONTIG,dfrA14=COMPLETE,emrD=COMPLETE,fosA=COMPLETE,gyrA_S83I=POINT,oqxA=COMPLETE,oqxB=COMPLETE,parC_S80I=POINT,qnrB1=COMPLETE,sul2=COMPLETE,tet(A)=COMPLETE
Klebsiella pneumoniae		"36B","ERS4295836"		PDT000715806.1	2020-03-28T22:13:34Z	Saudi Arabia	clinical		PDS000041740.153	4	39	SAMEA6531439	GCA_022187245.1	aac(3)-IIe=COMPLETE,aac(6')-Ib-cr5=COMPLETE,aadA1=COMPLETE,aph(3'')-Ib=COMPLETE,aph(6)-Id=COMPLETE,blaCTX-M-15=COMPLETE,blaOXA-1=COMPLETE,blaSHV-28=COMPLETE,blaTEM-1=COMPLETE,catB3=PARTIAL_END_OF_CONTIG,dfrA14=COMPLETE,emrD=COMPLETE,floR=COMPLETE,fosA=COMPLETE,gyrA_S83I=POINT,oqxA=COMPLETE,oqxB19=COMPLETE,parC_S80I=POINT,qnrB1=COMPLETE,sul2=COMPLETE,sul3=COMPLETE,tet(A)=COMPLETE
Klebsiella pneumoniae		"44","ERS4295837"		PDT000715807.1	2020-03-28T22:13:35Z	Saudi Arabia	clinical		PDS000056139.15	9		SAMEA6531440		aac(3)-IId=COMPLETE,aac(6')-Ib-cr5=COMPLETE,aadA12=COMPLETE,aadA1=COMPLETE,aadA2=COMPLETE,aadA2=PARTIAL_END_OF_CONTIG,aph(3'')-Ib=COMPLETE,aph(3')-VI=COMPLETE,aph(6)-Id=COMPLETE,armA=COMPLETE,arr-2=COMPLETE,blaCTX-M-15=COMPLETE,blaNDM-1=COMPLETE,blaOXA-1=COMPLETE,blaSHV-11=COMPLETE,blaSHV-28=COMPLETE,blaTEM-1=COMPLETE,ble=COMPLETE,catA1=COMPLETE,catB3=PARTIAL,catB3=PARTIAL_END_OF_CONTIG,cmlA5=COM…
Klebsiella pneumoniae		"48A","ERS4295838"		PDT000715808.1	2020-03-28T22:13:35Z	Saudi Arabia	clinical		PDS000056139.15	3		SAMEA6531441	GCA_022187205.1	aac(6')-Ib-cr5=COMPLETE,aadA2=COMPLETE,armA=COMPLETE,blaOXA-1=COMPLETE,blaSHV-11=COMPLETE,blaSHV-28=COMPLETE,catB3=PARTIAL_END_OF_CONTIG,dfrA12=COMPLETE,dfrA1=COMPLETE,emrD=COMPLETE,fosA=COMPLETE,gyrA_D87G=POINT,gyrA_S83Y=POINT,mph(E)=COMPLETE,msr(E)=COMPLETE,ompK36_D135DGD=POINT,oqxA=COMPLETE,oqxB=COMPLETE,parC_S80I=POINT,sat2=COMPLETE,sul1=COMPLETE
Klebsiella pneumoniae		"54","ERS4295840"		PDT000715810.1	2020-03-28T22:13:36Z	Saudi Arabia	clinical		PDS000060616.3	0		SAMEA6531443	GCA_022187185.1	aac(3)-IIe=COMPLETE,aadA12=COMPLETE,aph(3')-Ia=COMPLETE,blaSHV-11=COMPLETE,blaTEM-1=COMPLETE,dfrA14=COMPLETE,emrD=COMPLETE,erm(B)=COMPLETE,fosA=COMPLETE,mcr-1.1=COMPLETE,mcr-8.1=COMPLETE,mph(A)=COMPLETE,oqxA=COMPLETE,oqxB=COMPLETE,sul1=COMPLETE
Klebsiella pneumoniae		"99B","ERS4295842"		PDT000715812.1	2020-03-28T22:13:37Z	Saudi Arabia	clinical		PDS000056139.15	10		SAMEA6531445		aac(6')-Ib-cr5=COMPLETE,aadA2=COMPLETE,aph(3'')-Ib=COMPLETE,aph(6)-Id=COMPLETE,blaOXA-1=COMPLETE,blaSHV-28=COMPLETE,catA1=COMPLETE,catB3=PARTIAL,catB3=PARTIAL_END_OF_CONTIG,dfrA12=COMPLETE,dfrA1=COMPLETE,emrD=COMPLETE,fosA=COMPLETE,gyrA_D87G=POINT,gyrA_S83Y=POINT,ompK36_D135DGD=POINT,oqxA=COMPLETE,oqxB=COMPLETE,parC_S80I=POINT,sat2=COMPLETE,sul1=COMPLETE,sul2=COMPLETE
Klebsiella pneumoniae		"100C","ERS4295843"		PDT000715813.1	2020-03-28T22:13:37Z	Saudi Arabia	clinical		PDS000060601.1	16		SAMEA6531446	GCA_022187145.1	aadA1=COMPLETE,blaOXA-48=COMPLETE,blaSHV-110=COMPLETE,dfrA15=COMPLETE,emrD=COMPLETE,fosA=COMPLETE,gyrA_D87A=POINT,gyrA_S83Y=POINT,oqxA=COMPLETE,oqxB19=COMPLETE,parC_S80I=POINT,sul1=COMPLETE
Klebsiella pneumoniae		"105B","ERS4295844"		PDT000715814.1	2020-03-28T22:13:37Z	Saudi Arabia	clinical		PDS000056139.15	3		SAMEA6531447		aadA2=COMPLETE,armA=PARTIAL_END_OF_CONTIG,blaNDM-1=COMPLETE,blaSHV-28=COMPLETE,ble=COMPLETE,catA1=COMPLETE,dfrA12=COMPLETE,dfrA1=COMPLETE,emrD=COMPLETE,fosA=COMPLETE,gyrA_D87G=POINT,gyrA_S83Y=POINT,ompK36_D135DGD=POINT,oqxA=COMPLETE,oqxB=COMPLETE,parC_S80I=POINT,sat2=COMPLETE,sul1=COMPLETE
Klebsiella pneumoniae		"105C","ERS4295845"		PDT000715815.1	2020-03-28T22:13:38Z	Saudi Arabia	clinical		PDS000056139.15	3		SAMEA6531448		aac(6')-Ib-cr5=COMPLETE,aadA2=COMPLETE,aph(3')-VI=COMPLETE,armA=COMPLETE,blaNDM-1=COMPLETE,blaOXA-1=COMPLETE,blaSHV-28=COMPLETE,ble=COMPLETE,catA1=COMPLETE,catB3=PARTIAL,catB3=PARTIAL_END_OF_CONTIG,dfrA12=COMPLETE,dfrA1=COMPLETE,emrD=COMPLETE,fosA=COMPLETE,gyrA_D87G=POINT,gyrA_S83Y=POINT,mph(E)=COMPLETE,msr(E)=COMPLETE,ompK36_D135DGD=POINT,oqxA=COMPLETE,oqxB=COMPLETE,parC_S80I=POINT,sat2=COMPLETE…
Klebsiella pneumoniae		"105D","ERS4295846"		PDT000715816.1	2020-03-28T22:13:38Z	Saudi Arabia	clinical		PDS000056139.15	1		SAMEA6531449		aac(6')-Ib-cr5=COMPLETE,blaOXA-1=COMPLETE,blaSHV-28=COMPLETE,catB3=PARTIAL,catB3=PARTIAL_END_OF_CONTIG,dfrA1=COMPLETE,emrD=COMPLETE,fosA=COMPLETE,gyrA_D87G=POINT,gyrA_S83Y=POINT,ompK36_D135DGD=POINT,oqxA=COMPLETE,oqxB=COMPLETE,parC_S80I=POINT,sat2=COMPLETE
Klebsiella pneumoniae		"112A","ERS4295847"		PDT000715817.1	2020-03-28T22:13:38Z	Saudi Arabia	clinical		PDS000056139.15	12		SAMEA6531450		aac(6')-Ib-cr5=COMPLETE,blaOXA-1=COMPLETE,blaSHV-28=COMPLETE,catB3=PARTIAL,catB3=PARTIAL_END_OF_CONTIG,dfrA1=COMPLETE,emrD=COMPLETE,fosA=COMPLETE,gyrA_D87G=POINT,gyrA_S83Y=POINT,ompK36_D135DGD=POINT,oqxA=COMPLETE,oqxB=COMPLETE,parC_S80I=POINT,sat2=COMPLETE
Klebsiella pneumoniae		"112B","ERS4295848"		PDT000715818.1	2020-03-28T22:13:39Z	Saudi Arabia	clinical		PDS000056139.15	0		SAMEA6531451		aac(3)-IId=COMPLETE,aac(6')-Ib-cr5=COMPLETE,aadA1=COMPLETE,aadA2=COMPLETE,aph(3'')-Ib=COMPLETE,aph(3')-VI=COMPLETE,aph(6)-Id=COMPLETE,armA=COMPLETE,arr-2=COMPLETE,blaCTX-M-15=COMPLETE,blaNDM-1=COMPLETE,blaOXA-1=COMPLETE,blaOXA-48=COMPLETE,blaSHV-11=COMPLETE,blaSHV-28=COMPLETE,blaTEM-1=COMPLETE,ble=COMPLETE,catA1=COMPLETE,catB3=PARTIAL,catB3=PARTIAL_END_OF_CONTIG,cmlA5=COMPLETE,dfrA12=COMPLETE,dfr…
Klebsiella pneumoniae		"113B","ERS4295849"		PDT000715819.1	2020-03-28T22:13:39Z	Saudi Arabia	clinical		PDS000079862.22	3	50	SAMEA6531452	GCA_022187085.1	aac(3)-IIe=COMPLETE,aac(6')-Ib-cr5=COMPLETE,aph(3'')-Ib=COMPLETE,aph(6)-Id=COMPLETE,blaCTX-M-15=COMPLETE,blaCTX-M=COMPLETE,blaOXA-1=COMPLETE,blaSHV-187=COMPLETE,blaTEM-1=COMPLETE,catB3=PARTIAL_END_OF_CONTIG,dfrA14=COMPLETE,emrD=COMPLETE,fosA=COMPLETE,oqxA=COMPLETE,oqxB25=COMPLETE,qnrB1=COMPLETE,sul2=COMPLETE,tet(A)=COMPLETE
Klebsiella pneumoniae		"148","ERS4295850"		PDT000715820.1	2020-03-28T22:13:40Z	Saudi Arabia	clinical		PDS000056139.15	5		SAMEA6531453		aac(3)-IId=COMPLETE,aac(6')-Ib-cr5=COMPLETE,aadA1=COMPLETE,aph(3'')-Ib=COMPLETE,aph(6)-Id=COMPLETE,arr-2=COMPLETE,blaCTX-M-15=COMPLETE,blaOXA-1=COMPLETE,blaSHV-11=COMPLETE,blaSHV-28=COMPLETE,blaTEM-1=COMPLETE,catA1=COMPLETE,catB3=PARTIAL,catB3=PARTIAL_END_OF_CONTIG,cmlA5=COMPLETE,dfrA1=COMPLETE,emrD=COMPLETE,ere(A)=COMPLETE,fosA=COMPLETE,gyrA_D87G=POINT,gyrA_S83Y=POINT,ompK36_D135DGD=POINT,oqxA=C…
Klebsiella pneumoniae		"153","ERS4295851"		PDT000715821.1	2020-03-28T22:13:40Z	Saudi Arabia	clinical		PDS000060610.1	19		SAMEA6531454	GCA_022187105.1	aac(3)-IIg=COMPLETE,aac(6')-IIc=COMPLETE,aac(6')-Ib-cr5=COMPLETE,aac(6')-Ib-cr=PARTIAL_END_OF_CONTIG,aac(6')-Ib=COMPLETE,aadA1=COMPLETE,aph(3')-Ia=COMPLETE,arr=COMPLETE,blaCTX-M-15=COMPLETE,blaDHA-25=COMPLETE,blaOXA-1=COMPLETE,blaOXA=MISTRANSLATION,blaSHV-11=COMPLETE,blaSHV-12=COMPLETE,blaSHV-1=COMPLETE,blaSHV-5=COMPLETE,blaSHV=PARTIAL_END_OF_CONTIG,blaTEM-1=COMPLETE,blaTEM=COMPLETE,catA1=COMPLET…
Klebsiella pneumoniae		"214","ERS4295852"		PDT000715822.1	2020-03-28T22:13:40Z	Saudi Arabia	clinical		PDS000046919.12	23		SAMEA6531455	GCA_022187065.1	aac(3)-IIe=COMPLETE,aac(6')-Ib=COMPLETE,aadA1=COMPLETE,aadA1=PARTIAL_END_OF_CONTIG,aadA2=COMPLETE,aph(3'')-Ib=COMPLETE,aph(3')-VIb=COMPLETE,blaCTX-M-27=COMPLETE,blaOXA-48=COMPLETE,blaOXA-9=COMPLETE,blaSHV-1=COMPLETE,blaTEM-1=COMPLETE,blaTEM=COMPLETE,blaTEM=PARTIAL_END_OF_CONTIG,cmlA1=COMPLETE,cmlA1=PARTIAL_END_OF_CONTIG,dfrA14=COMPLETE,emrD=COMPLETE,floR=COMPLETE,fosA=COMPLETE,gyrA_D87N=POINT,gyr…
Klebsiella pneumoniae		"225","ERS4295853"		PDT000715823.1	2020-03-28T22:13:40Z	Saudi Arabia	clinical		PDS000060581.77	3		SAMEA6531456		aac(6')-Ib-cr5=COMPLETE,aadA2=COMPLETE,armA=COMPLETE,blaOXA-1=COMPLETE,blaOXA-232=COMPLETE,blaSHV-28=COMPLETE,catA1=COMPLETE,catB3=PARTIAL,catB3=PARTIAL_END_OF_CONTIG,dfrA12=COMPLETE,dfrA1=COMPLETE,emrD=COMPLETE,fosA=COMPLETE,gyrA_D87G=POINT,gyrA_S83Y=POINT,mgrB_D31N=POINT,mph(E)=COMPLETE,msr(E)=COMPLETE,ompK36_D135DGD=POINT,oqxA=COMPLETE,oqxB=COMPLETE,parC_S80I=POINT,sat2=COMPLETE,sul1=COMPLETE
Klebsiella pneumoniae		"231","ERS4295854"		PDT000715824.1	2020-03-28T22:13:41Z	Saudi Arabia	clinical		PDS000060581.77	2		SAMEA6531457		aac(6')-Ib-cr5=COMPLETE,aadA2=COMPLETE,armA=COMPLETE,blaCTX-M-15=COMPLETE,blaOXA-1=COMPLETE,blaOXA-232=COMPLETE,blaSHV-28=COMPLETE,blaTEM-1=COMPLETE,catB3=PARTIAL,catB3=PARTIAL_END_OF_CONTIG,dfrA12=COMPLETE,dfrA14=COMPLETE,dfrA1=COMPLETE,emrD=COMPLETE,fosA=COMPLETE,gyrA_D87G=POINT,gyrA_S83Y=POINT,mph(E)=COMPLETE,msr(E)=COMPLETE,ompK36_D135DGD=POINT,oqxA=COMPLETE,oqxB=COMPLETE,parC_S80I=POINT,sat2…
Klebsiella pneumoniae		"247","ERS4295856"		PDT000715826.1	2020-03-28T22:13:42Z	Saudi Arabia	clinical		PDS000060581.77	10		SAMEA6531459		aac(6')-Ib-cr5=COMPLETE,aadA2=COMPLETE,armA=COMPLETE,blaCTX-M-15=COMPLETE,blaOXA-1=COMPLETE,blaOXA-232=COMPLETE,blaSHV-28=COMPLETE,blaTEM-1=COMPLETE,catA1=COMPLETE,catB3=PARTIAL,catB3=PARTIAL_END_OF_CONTIG,dfrA12=COMPLETE,dfrA14=COMPLETE,dfrA1=COMPLETE,emrD=COMPLETE,fosA=COMPLETE,gyrA_D87G=POINT,gyrA_S83Y=POINT,mph(E)=COMPLETE,msr(E)=COMPLETE,ompK36_D135DGD=POINT,oqxA=COMPLETE,oqxB=COMPLETE,parC_…
Klebsiella pneumoniae		"248","ERS4295857"		PDT000715827.1	2020-03-28T22:13:42Z	Saudi Arabia	clinical		PDS000060581.77	4		SAMEA6531460		aac(6')-Ib-cr5=COMPLETE,aac(6')-Ib-cr=COMPLETE,aadA2=COMPLETE,armA=COMPLETE,blaCTX-M-15=COMPLETE,blaOXA-1=COMPLETE,blaOXA-232=COMPLETE,blaOXA=PARTIAL_END_OF_CONTIG,blaSHV-28=COMPLETE,blaTEM-1=COMPLETE,catA1=COMPLETE,catA1=MISTRANSLATION,catA1=PARTIAL,catB3=PARTIAL,catB3=PARTIAL_END_OF_CONTIG,dfrA12=COMPLETE,dfrA1=COMPLETE,emrD=COMPLETE,fosA=COMPLETE,gyrA_D87G=POINT,gyrA_S83Y=POINT,mgrB_I45T=POINT…
Klebsiella pneumoniae		"301B","ERS4295858"		PDT000715828.1	2020-03-28T22:13:42Z	Saudi Arabia	clinical		PDS000060594.2	1		SAMEA6531461	GCA_022187045.1	aac(6')-Ib=COMPLETE,aadA12=COMPLETE,aadA1=COMPLETE,aadA1=PARTIAL_END_OF_CONTIG,aph(3')-VI=COMPLETE,blaCTX-M-15=COMPLETE,blaNDM-1=COMPLETE,blaOXA-48=COMPLETE,blaOXA-9=COMPLETE,blaSHV-1=COMPLETE,blaTEM-1=COMPLETE,blaTEM=COMPLETE,ble=COMPLETE,dfrA14=COMPLETE,emrD=COMPLETE,erm(B)=COMPLETE,fosA=COMPLETE,gyrA_D87N=POINT,gyrA_S83Y=POINT,mph(A)=COMPLETE,ompK36_D135DGD=POINT,oqxA=COMPLETE,oqxB20=COMPLETE,…
Klebsiella pneumoniae		"303","ERS4295859"		PDT000715829.1	2020-03-28T22:13:43Z	Saudi Arabia	clinical		PDS000060609.1	0		SAMEA6531462	GCA_022187025.1	aac(3)-IIe=COMPLETE,aac(6')-Ib-cr5=COMPLETE,aph(3'')-Ib=COMPLETE,aph(6)-Id=COMPLETE,blaCTX-M-15=COMPLETE,blaOXA-1=COMPLETE,blaOXA-232=COMPLETE,blaOXA-48=COMPLETE,blaSHV-11=COMPLETE,blaTEM-1=COMPLETE,catB3=PARTIAL_END_OF_CONTIG,dfrA14=COMPLETE,emrD=COMPLETE,fosA=COMPLETE,oqxA=COMPLETE,oqxB25=COMPLETE,oqxB=COMPLETE,qnrB1=COMPLETE,sul2=COMPLETE,tet(A)=COMPLETE
Klebsiella pneumoniae		"304","ERS4295860"		PDT000715830.1	2020-03-28T22:13:43Z	Saudi Arabia	clinical		PDS000060581.77	15		SAMEA6531463		aac(6')-Ib-cr5=COMPLETE,aadA2=COMPLETE,armA=COMPLETE,blaCTX-M-15=COMPLETE,blaOXA-1=COMPLETE,blaOXA-232=COMPLETE,blaSHV-28=COMPLETE,blaTEM-1=COMPLETE,catA1=COMPLETE,catB3=PARTIAL,catB3=PARTIAL_END_OF_CONTIG,dfrA12=COMPLETE,dfrA1=COMPLETE,emrD=COMPLETE,fosA=COMPLETE,gyrA_D87G=POINT,gyrA_S83Y=POINT,mgrB_I45T=POINT,mph(E)=COMPLETE,msr(E)=COMPLETE,ompK36_D135DGD=POINT,oqxA=COMPLETE,oqxB=COMPLETE,parC_…
Klebsiella pneumoniae		"305","ERS4295861"		PDT000715831.1	2020-03-28T22:13:44Z	Saudi Arabia	clinical		PDS000056139.15	22		SAMEA6531464		aac(3)-IId=COMPLETE,aac(6')-Ib-cr5=COMPLETE,aadA1=COMPLETE,aadA1=PARTIAL_END_OF_CONTIG,aadA2=COMPLETE,aph(3'')-Ib=COMPLETE,aph(6)-Id=COMPLETE,armA=COMPLETE,arr-2=COMPLETE,blaCTX-M-15=COMPLETE,blaNDM-1=COMPLETE,blaOXA-1=COMPLETE,blaSHV-11=COMPLETE,blaSHV-28=COMPLETE,blaTEM-1=COMPLETE,ble=COMPLETE,catA1=COMPLETE,catB3=PARTIAL,catB3=PARTIAL_END_OF_CONTIG,cmlA5=COMPLETE,dfrA12=COMPLETE,dfrA1=COMPLETE…
Klebsiella pneumoniae		"316","ERS4295863"		PDT000715833.1	2020-03-28T22:13:44Z	Saudi Arabia	clinical		PDS000060581.77	6		SAMEA6531466		aac(6')-Ib-cr5=COMPLETE,aadA2=COMPLETE,armA=COMPLETE,blaCTX-M-15=COMPLETE,blaOXA-1=COMPLETE,blaOXA-232=COMPLETE,blaSHV-28=COMPLETE,blaTEM-1=COMPLETE,catA1=COMPLETE,catB3=PARTIAL,catB3=PARTIAL_END_OF_CONTIG,dfrA12=COMPLETE,dfrA1=COMPLETE,emrD=COMPLETE,fosA=COMPLETE,gyrA_D87G=POINT,gyrA_S83Y=POINT,mgrB_I45T=POINT,mph(E)=COMPLETE,msr(E)=COMPLETE,ompK36_D135DGD=POINT,oqxA=COMPLETE,oqxB=COMPLETE,parC_…
Klebsiella pneumoniae		"29C","ERS4295864"		PDT000715834.1	2020-03-28T22:13:45Z	Saudi Arabia	clinical		PDS000060610.1	1		SAMEA6531467	GCA_022186985.1	aac(3)-IIg=COMPLETE,aac(6')-IIc=COMPLETE,aac(6')-Ib-cr5=COMPLETE,aac(6')-Ib=COMPLETE,aadA1=COMPLETE,aph(3')-Ia=COMPLETE,arr=COMPLETE,blaCTX-M-15=COMPLETE,blaOXA-1=COMPLETE,blaOXA-48=COMPLETE,blaOXA=MISTRANSLATION,blaSHV-11=COMPLETE,blaSHV-12=COMPLETE,blaSHV-1=COMPLETE,blaSHV-5=COMPLETE,blaSHV=PARTIAL_END_OF_CONTIG,blaTEM-1=COMPLETE,blaTEM=COMPLETE,catA1=COMPLETE,catB3=PARTIAL_END_OF_CONTIG,dfrA30…
Klebsiella pneumoniae		"424","ERS4295865"		PDT000715835.1	2020-03-28T22:13:45Z	Saudi Arabia	clinical		PDS000060581.77	7		SAMEA6531468	GCA_022186945.1	aac(6')-Ib-cr5=COMPLETE,aadA2=COMPLETE,armA=COMPLETE,blaCTX-M-15=COMPLETE,blaOXA-1=COMPLETE,blaSHV-28=COMPLETE,blaTEM-1=COMPLETE,catA1=COMPLETE,catB3=PARTIAL_END_OF_CONTIG,dfrA12=COMPLETE,dfrA1=COMPLETE,emrD=COMPLETE,fosA=COMPLETE,gyrA_D87G=POINT,gyrA_S83Y=POINT,mgrB_I45T=POINT,mph(E)=COMPLETE,msr(E)=COMPLETE,oqxA=COMPLETE,oqxB=COMPLETE,parC_S80I=POINT,pmrB_T140P=POINT,sat2=COMPLETE,sul1=COMPLETE…
Klebsiella pneumoniae		"112C","ERS4295866"		PDT000715836.1	2020-03-28T22:13:46Z	Saudi Arabia	clinical		PDS000060610.1	1		SAMEA6531469	GCA_022186965.1	aac(3)-IIg=COMPLETE,aac(6')-IIc=COMPLETE,aac(6')-Ib-cr5=COMPLETE,aac(6')-Ib=COMPLETE,aadA1=COMPLETE,aph(3')-Ia=COMPLETE,arr=COMPLETE,blaCTX-M-15=COMPLETE,blaDHA-25=COMPLETE,blaOXA-1=COMPLETE,blaOXA-48=COMPLETE,blaOXA=MISTRANSLATION,blaSHV-11=COMPLETE,blaSHV-12=COMPLETE,blaSHV-1=COMPLETE,blaSHV-5=COMPLETE,blaSHV=PARTIAL_END_OF_CONTIG,blaTEM-1=COMPLETE,blaTEM=COMPLETE,catA1=COMPLETE,catB3=PARTIAL_E…
Klebsiella pneumoniae		"105H","ERS4295867"		PDT000715837.1	2020-03-28T22:13:46Z	Saudi Arabia	clinical		PDS000060593.1	10		SAMEA6531470	GCA_022186925.1	aac(3)-IIe=COMPLETE,aac(6')-Ib-cr5=COMPLETE,aac(6')-Ib=COMPLETE,aadA1=COMPLETE,aph(3'')-Ib=COMPLETE,aph(3')-VI=COMPLETE,aph(6)-Id=COMPLETE,blaCTX-M-15=COMPLETE,blaNDM-1=COMPLETE,blaOXA-1=COMPLETE,blaOXA=MISTRANSLATION,blaSHV-28=COMPLETE,blaTEM-1=COMPLETE,blaTEM=PARTIAL_END_OF_CONTIG,ble=COMPLETE,catB3=PARTIAL_END_OF_CONTIG,dfrA14=COMPLETE,emrD=COMPLETE,fosA=COMPLETE,gyrA_S83I=POINT,oqxA=COMPLETE,…
Klebsiella pneumoniae		"105K","ERS4295868"		PDT000715838.1	2020-03-28T22:13:46Z	Saudi Arabia	clinical		PDS000060581.77	1		SAMEA6531471		aac(6')-Ib-cr5=COMPLETE,aadA2=COMPLETE,armA=COMPLETE,blaCTX-M-15=COMPLETE,blaOXA-1=COMPLETE,blaOXA-232=COMPLETE,blaSHV-28=COMPLETE,blaTEM-1=COMPLETE,catB3=PARTIAL,catB3=PARTIAL_END_OF_CONTIG,dfrA12=COMPLETE,dfrA14=COMPLETE,dfrA1=COMPLETE,emrD=COMPLETE,fosA=COMPLETE,gyrA_D87G=POINT,gyrA_S83Y=POINT,mph(E)=COMPLETE,msr(E)=COMPLETE,ompK36_D135DGD=POINT,oqxA=COMPLETE,oqxB=COMPLETE,parC_S80I=POINT,sat2…
Klebsiella pneumoniae		"440S","ERS4295869"		PDT000715839.1	2020-03-28T22:13:47Z	Saudi Arabia	clinical		PDS000060593.1	10		SAMEA6531472	GCA_022186905.1	aac(6')-Ib=COMPLETE,aadA1=COMPLETE,aph(3')-VI=COMPLETE,blaCTX-M-15=COMPLETE,blaNDM-1=COMPLETE,blaOXA=MISTRANSLATION,blaSHV-28=COMPLETE,blaTEM-1=COMPLETE,blaTEM=COMPLETE,ble=COMPLETE,emrD=COMPLETE,fosA=COMPLETE,gyrA_S83I=POINT,oqxA=COMPLETE,oqxB19=COMPLETE,parC_S80I=POINT,qnrS1=COMPLETE
Klebsiella pneumoniae		"105A","ERS4295870"		PDT000715840.1	2020-03-28T22:13:47Z	Saudi Arabia	clinical		PDS000056139.15	0		SAMEA6531473		aac(3)-IId=COMPLETE,aac(6')-Ib-cr5=COMPLETE,aadA1=COMPLETE,aadA2=COMPLETE,aph(3'')-Ib=COMPLETE,aph(3')-VI=COMPLETE,aph(6)-Id=COMPLETE,armA=COMPLETE,arr-2=COMPLETE,blaCTX-M-15=COMPLETE,blaNDM-1=COMPLETE,blaOXA-1=COMPLETE,blaOXA-48=COMPLETE,blaSHV-11=COMPLETE,blaSHV-28=COMPLETE,blaTEM-1=COMPLETE,ble=COMPLETE,catA1=COMPLETE,catB3=PARTIAL,catB3=PARTIAL_END_OF_CONTIG,cmlA5=COMPLETE,dfrA12=COMPLETE,dfr…
Klebsiella pneumoniae		"105KRp","ERS4295871"		PDT000715841.1	2020-03-28T22:13:47Z	Saudi Arabia	clinical		PDS000104512.15	2		SAMEA6531474	GCA_022186845.1	aac(3)-IIe=COMPLETE,aac(6')-Ib=COMPLETE,aadA1=COMPLETE,aph(3')-VI=COMPLETE,blaCTX-M-15=COMPLETE,blaNDM-1=COMPLETE,blaOXA-48=COMPLETE,blaOXA-9=COMPLETE,blaSHV-1=COMPLETE,blaTEM-1=COMPLETE,ble=COMPLETE,emrD=COMPLETE,fosA=COMPLETE,gyrA_D87N=POINT,gyrA_S83Y=POINT,mgrB_Q30STOP=POINT,mph(A)=COMPLETE,oqxA=COMPLETE,oqxB20=COMPLETE,parC_S80I=POINT,qnrS1=COMPLETE,tet(D)=COMPLETE
Klebsiella pneumoniae		"410","ERS4295872"		PDT000715842.1	2020-03-28T22:13:48Z	Saudi Arabia	clinical		PDS000056139.15	1		SAMEA6531475		aac(6')-Ib-cr5=COMPLETE,blaOXA-1=COMPLETE,blaSHV-28=COMPLETE,catA1=COMPLETE,catB3=PARTIAL,catB3=PARTIAL_END_OF_CONTIG,dfrA1=COMPLETE,emrD=COMPLETE,fosA=COMPLETE,gyrA_D87G=POINT,gyrA_S83Y=POINT,ompK36_D135DGD=POINT,oqxA=COMPLETE,oqxB=COMPLETE,parC_S80I=POINT,sat2=COMPLETE
Klebsiella pneumoniae		"435","ERS4295873"		PDT000715843.1	2020-03-28T22:13:48Z	Saudi Arabia	clinical		PDS000056139.15	2		SAMEA6531476		aac(6')-Ib-cr5=COMPLETE,blaOXA-1=COMPLETE,blaSHV-28=COMPLETE,catB3=PARTIAL,catB3=PARTIAL_END_OF_CONTIG,emrD=COMPLETE,fosA=COMPLETE,gyrA_D87G=POINT,gyrA_S83Y=POINT,ompK36_D135DGD=POINT,oqxA=COMPLETE,oqxB=COMPLETE,parC_S80I=POINT
Klebsiella pneumoniae		"425","ERS4295875"		PDT000715845.1	2020-03-28T22:13:49Z	Saudi Arabia	clinical		PDS000060581.77	7		SAMEA6531478		aac(6')-Ib-cr5=COMPLETE,aadA2=COMPLETE,armA=COMPLETE,blaCTX-M-15=COMPLETE,blaOXA-1=COMPLETE,blaOXA-232=COMPLETE,blaSHV-28=COMPLETE,blaTEM-1=COMPLETE,catA1=COMPLETE,catB3=PARTIAL,catB3=PARTIAL_END_OF_CONTIG,dfrA12=COMPLETE,dfrA14=COMPLETE,dfrA1=COMPLETE,emrD=COMPLETE,fosA=COMPLETE,gyrA_D87G=POINT,gyrA_S83Y=POINT,mph(E)=COMPLETE,msr(E)=COMPLETE,ompK36_D135DGD=POINT,oqxA=COMPLETE,oqxB=COMPLETE,parC_…
Klebsiella pneumoniae		"382","ERS4295876"		PDT000715846.1	2020-03-28T22:13:49Z	Saudi Arabia	clinical		PDS000060581.77	10		SAMEA6531479		aac(6')-Ib-cr5=COMPLETE,blaCTX-M-15=COMPLETE,blaOXA-1=COMPLETE,blaOXA-232=COMPLETE,blaSHV-28=COMPLETE,catB3=PARTIAL,catB3=PARTIAL_END_OF_CONTIG,dfrA1=COMPLETE,emrD=COMPLETE,fosA=COMPLETE,gyrA_D87G=POINT,gyrA_S83Y=POINT,ompK36_D135DGD=POINT,oqxA=COMPLETE,oqxB=COMPLETE,parC_S80I=POINT,rpsJ_V57L=POINT,sat2=COMPLETE
Klebsiella pneumoniae		"391","ERS4295877"		PDT000715847.1	2020-03-28T22:13:49Z	Saudi Arabia	clinical		PDS000080100.1	4		SAMEA6531480		aac(6')-Ib-cr5=COMPLETE,blaOXA-1=COMPLETE,blaOXA-48=COMPLETE,blaSHV-28=COMPLETE,catB3=PARTIAL,dfrA1=COMPLETE,emrD=COMPLETE,fosA=COMPLETE,gyrA_D87G=POINT,gyrA_S83Y=POINT,mgrB_I45T=POINT,ompK36_D135DGD=POINT,oqxA=COMPLETE,oqxB=COMPLETE,parC_S80I=POINT,sat2=COMPLETE
Klebsiella pneumoniae		"343","ERS4295878"		PDT000715848.1	2020-03-28T22:13:50Z	Saudi Arabia	clinical		PDS000060581.77	4		SAMEA6531481		aac(6')-Ib-cr5=COMPLETE,aadA2=COMPLETE,armA=COMPLETE,blaCTX-M-15=COMPLETE,blaOXA-1=COMPLETE,blaOXA-232=COMPLETE,blaSHV-28=COMPLETE,catA1=COMPLETE,catB3=PARTIAL,catB3=PARTIAL_END_OF_CONTIG,dfrA12=COMPLETE,dfrA1=COMPLETE,emrD=COMPLETE,fosA=COMPLETE,gyrA_D87G=POINT,gyrA_S83Y=POINT,mph(E)=COMPLETE,msr(E)=COMPLETE,ompK36_D135DGD=POINT,oqxA=COMPLETE,oqxB=COMPLETE,parC_S80I=POINT,pmrA_G53S=POINT,sat2=CO…
Klebsiella pneumoniae		"362","ERS4295879"		PDT000715849.1	2020-03-28T22:13:50Z	Saudi Arabia	clinical		PDS000060581.77	1		SAMEA6531482		aac(6')-Ib-cr5=COMPLETE,aadA2=COMPLETE,armA=COMPLETE,blaCTX-M-15=COMPLETE,blaOXA-1=COMPLETE,blaSHV-28=COMPLETE,blaTEM-1=COMPLETE,catA1=COMPLETE,catB3=PARTIAL,catB3=PARTIAL_END_OF_CONTIG,dfrA12=COMPLETE,dfrA1=COMPLETE,emrD=COMPLETE,fosA=COMPLETE,gyrA_D87G=POINT,gyrA_S83Y=POINT,mgrB_I45T=POINT,mph(E)=COMPLETE,msr(E)=COMPLETE,ompK36_D135DGD=POINT,oqxA=COMPLETE,oqxB=COMPLETE,parC_S80I=POINT,sat2=COMP…
Klebsiella pneumoniae		"442S","ERS4295880"		PDT000715850.1	2020-03-28T22:13:50Z	Saudi Arabia	clinical		PDS000060603.1	0		SAMEA6531483	GCA_022186865.1	blaSHV-11=COMPLETE,emrD=COMPLETE,fosA=COMPLETE,oqxA=COMPLETE,oqxB19=COMPLETE
Klebsiella pneumoniae		"208F","ERS4295881"		PDT000715851.1	2020-03-28T22:13:51Z	Saudi Arabia	clinical		PDS000060594.2	1		SAMEA6531484		aac(6')-Ib=COMPLETE,aadA12=COMPLETE,aadA1=COMPLETE,aadA1=PARTIAL_END_OF_CONTIG,aph(3')-VI=COMPLETE,blaCTX-M-15=COMPLETE,blaNDM-1=COMPLETE,blaOXA-48=COMPLETE,blaOXA-9=COMPLETE,blaSHV-1=COMPLETE,blaTEM-1=COMPLETE,blaTEM=COMPLETE,ble=COMPLETE,dfrA14=COMPLETE,emrD=COMPLETE,erm(B)=COMPLETE,fosA=COMPLETE,gyrA_D87N=POINT,gyrA_S83Y=POINT,mph(A)=COMPLETE,ompK36_D135DGD=POINT,oqxA=COMPLETE,oqxB20=COMPLETE,…
Klebsiella pneumoniae		"404","ERS4295882"		PDT000715852.1	2020-03-28T22:13:51Z	Saudi Arabia	clinical		PDS000060581.77	18		SAMEA6531485		aac(6')-Ib-cr5=COMPLETE,aadA2=COMPLETE,armA=COMPLETE,blaCTX-M-15=COMPLETE,blaOXA-1=COMPLETE,blaOXA-232=COMPLETE,blaSHV-28=COMPLETE,blaTEM-1=COMPLETE,catA1=COMPLETE,catB3=PARTIAL,catB3=PARTIAL_END_OF_CONTIG,dfrA12=COMPLETE,dfrA14=COMPLETE,dfrA1=COMPLETE,emrD=COMPLETE,fosA=COMPLETE,gyrA_D87G=POINT,gyrA_S83Y=POINT,mph(E)=COMPLETE,msr(E)=COMPLETE,ompK36_D135DGD=POINT,oqxA=COMPLETE,oqxB=COMPLETE,parC_…
Klebsiella pneumoniae		"29Crp","ERS4295883"		PDT000715853.1	2020-03-28T22:13:51Z	Saudi Arabia	clinical		PDS000060610.1	1		SAMEA6531486	GCA_022186685.1	aac(3)-IIg=COMPLETE,aac(6')-IIc=COMPLETE,aac(6')-Ib-cr5=COMPLETE,aac(6')-Ib=COMPLETE,aadA1=COMPLETE,aph(3')-Ia=COMPLETE,arr=COMPLETE,blaCTX-M-15=COMPLETE,blaDHA-25=COMPLETE,blaOXA-1=COMPLETE,blaOXA-48=COMPLETE,blaOXA=MISTRANSLATION,blaSHV-11=COMPLETE,blaSHV-12=COMPLETE,blaSHV-1=COMPLETE,blaSHV-5=COMPLETE,blaSHV=PARTIAL_END_OF_CONTIG,blaTEM-1=COMPLETE,blaTEM=COMPLETE,catA1=COMPLETE,catB3=PARTIAL_E…
Klebsiella pneumoniae		"339","ERS4295884"		PDT000715854.1	2020-03-28T22:13:51Z	Saudi Arabia	clinical		PDS000060594.2	10		SAMEA6531487	GCA_022186825.1	aac(6')-Ib=COMPLETE,aadA12=COMPLETE,aadA1=COMPLETE,aadA1=PARTIAL_END_OF_CONTIG,aph(3')-VI=COMPLETE,blaCTX-M-15=COMPLETE,blaNDM-1=COMPLETE,blaOXA-48=COMPLETE,blaOXA-9=COMPLETE,blaSHV-1=COMPLETE,blaTEM-1=COMPLETE,blaTEM=COMPLETE,ble=COMPLETE,dfrA14=COMPLETE,emrD=COMPLETE,erm(B)=COMPLETE,fosA=COMPLETE,gyrA_D87N=POINT,gyrA_S83Y=POINT,mph(A)=COMPLETE,ompK36_D135DGD=POINT,oqxA=COMPLETE,oqxB20=COMPLETE,…
Klebsiella pneumoniae		"345","ERS4295885"		PDT000715855.1	2020-03-28T22:13:52Z	Saudi Arabia	clinical		PDS000041740.153	20	38	SAMEA6531488	GCA_022186805.1	aac(3)-IIe=COMPLETE,aac(6')-Ib-cr5=COMPLETE,aph(3'')-Ib=COMPLETE,aph(3'')-Ib=PARTIAL_END_OF_CONTIG,aph(3')-VIb=COMPLETE,aph(6)-Id=COMPLETE,aph(6)-Id=PARTIAL_END_OF_CONTIG,blaCTX-M-15=COMPLETE,blaOXA-1=COMPLETE,blaOXA-48=COMPLETE,blaSHV-28=COMPLETE,blaTEM-1=COMPLETE,catB3=PARTIAL_END_OF_CONTIG,dfrA14=COMPLETE,emrD=COMPLETE,fosA=COMPLETE,gyrA_S83I=POINT,oqxA=COMPLETE,oqxB19=COMPLETE,parC_S80I=POINT…
Klebsiella pneumoniae		"105F","ERS4295886"		PDT000715856.1	2020-03-28T22:13:52Z	Saudi Arabia	clinical		PDS000056139.15	1		SAMEA6531489		aac(6')-Ib-cr5=COMPLETE,blaOXA-1=COMPLETE,blaSHV-28=COMPLETE,catA1=COMPLETE,catB3=PARTIAL,catB3=PARTIAL_END_OF_CONTIG,dfrA1=COMPLETE,emrD=COMPLETE,fosA=COMPLETE,gyrA_D87G=POINT,gyrA_S83Y=POINT,ompK36_D135DGD=POINT,oqxA=COMPLETE,oqxB=COMPLETE,parC_S80I=POINT,sat2=COMPLETE
Klebsiella pneumoniae		"105ARp","ERS4295887"		PDT000715857.1	2020-03-28T22:13:53Z	Saudi Arabia	clinical		PDS000056139.15	1		SAMEA6531490		aac(6')-Ib-cr5=COMPLETE,blaOXA-1=COMPLETE,blaSHV-28=COMPLETE,catA1=COMPLETE,catB3=PARTIAL,catB3=PARTIAL_END_OF_CONTIG,dfrA1=COMPLETE,emrD=COMPLETE,fosA=COMPLETE,gyrA_D87G=POINT,gyrA_S83Y=POINT,ompK36_D135DGD=POINT,oqxA=COMPLETE,oqxB=COMPLETE,parC_S80I=POINT,sat2=COMPLETE
Klebsiella pneumoniae		"124F","ERS4295888"		PDT000715858.1	2020-03-28T22:13:54Z	Saudi Arabia	clinical		PDS000104512.15	2		SAMEA6531491	GCA_022186765.1	aac(3)-IIe=COMPLETE,aac(6')-Ib=COMPLETE,aadA1=COMPLETE,aph(3')-VI=COMPLETE,blaCTX-M-15=COMPLETE,blaNDM-1=COMPLETE,blaOXA-48=COMPLETE,blaOXA-9=COMPLETE,blaSHV-1=COMPLETE,blaTEM-1=COMPLETE,blaTEM=COMPLETE,ble=COMPLETE,dfrA14=COMPLETE,emrD=COMPLETE,fosA=COMPLETE,gyrA_D87N=POINT,gyrA_S83Y=POINT,mgrB_Q30STOP=POINT,mph(A)=COMPLETE,ompK36_D135DGD=POINT,oqxA=COMPLETE,oqxB20=COMPLETE,parC_S80I=POINT,qnrS1…
Klebsiella pneumoniae		"324Rp","ERS4295889"		PDT000715859.1	2020-03-28T22:13:55Z	Saudi Arabia	clinical		PDS000060581.77	0		SAMEA6531492		aac(6')-Ib-cr5=COMPLETE,aadA2=COMPLETE,armA=COMPLETE,blaOXA-1=COMPLETE,blaOXA-48=COMPLETE,blaSHV-28=COMPLETE,catB3=PARTIAL,catB3=PARTIAL_END_OF_CONTIG,dfrA12=COMPLETE,dfrA1=COMPLETE,emrD=COMPLETE,fosA=COMPLETE,gyrA_D87G=POINT,gyrA_S83Y=POINT,mgrB_I45T=POINT,mph(E)=COMPLETE,msr(E)=COMPLETE,ompK36_D135DGD=POINT,oqxA=COMPLETE,oqxB=COMPLETE,parC_S80I=POINT,rpsJ_V57L=POINT,sat2=COMPLETE,sul1=COMPLETE
Klebsiella pneumoniae		"105J","ERS4295890"		PDT000715860.1	2020-03-28T22:13:55Z	Saudi Arabia	clinical		PDS000056139.15	19		SAMEA6531493		aac(6')-Ib-cr5=COMPLETE,blaOXA-1=COMPLETE,blaSHV-28=COMPLETE,catB3=PARTIAL,catB3=PARTIAL_END_OF_CONTIG,dfrA1=COMPLETE,emrD=COMPLETE,fosA=COMPLETE,gyrA_D87G=POINT,gyrA_S83Y=POINT,ompK36_D135DGD=POINT,oqxA=COMPLETE,oqxB=COMPLETE,parC_S80I=POINT,sat2=COMPLETE
Klebsiella pneumoniae		"235","ERS4295891"		PDT000715861.1	2020-03-28T22:13:55Z	Saudi Arabia	clinical		PDS000060581.77	3		SAMEA6531494		aac(6')-Ib-cr5=COMPLETE,blaCTX-M-15=COMPLETE,blaOXA-1=COMPLETE,blaOXA-232=COMPLETE,blaSHV-28=COMPLETE,blaTEM-1=COMPLETE,catA1=COMPLETE,catB3=PARTIAL,catB3=PARTIAL_END_OF_CONTIG,dfrA1=COMPLETE,emrD=COMPLETE,fosA=COMPLETE,gyrA_D87G=POINT,gyrA_S83Y=POINT,mgrB_I45T=POINT,ompK36_D135DGD=POINT,oqxA=COMPLETE,oqxB=COMPLETE,parC_S80I=POINT,pmrB_T140P=POINT,sat2=COMPLETE,tet(D)=COMPLETE
Klebsiella pneumoniae		"329","ERS4295892"		PDT000715862.1	2020-03-28T22:13:55Z	Saudi Arabia	clinical		PDS000060581.77	0		SAMEA6531495		aac(6')-Ib-cr5=COMPLETE,aadA2=COMPLETE,armA=COMPLETE,blaOXA-1=COMPLETE,blaOXA-48=COMPLETE,blaSHV-28=COMPLETE,catB3=PARTIAL,catB3=PARTIAL_END_OF_CONTIG,dfrA12=COMPLETE,dfrA1=COMPLETE,emrD=COMPLETE,fosA=COMPLETE,gyrA_D87G=POINT,gyrA_S83Y=POINT,mgrB_I45T=POINT,mph(E)=COMPLETE,msr(E)=COMPLETE,ompK36_D135DGD=POINT,oqxA=COMPLETE,oqxB=COMPLETE,parC_S80I=POINT,rpsJ_V57L=POINT,sat2=COMPLETE,sul1=COMPLETE
Klebsiella pneumoniae		"207B","ERS4295893"		PDT000715863.1	2020-03-28T22:13:56Z	Saudi Arabia	clinical		PDS000060581.77	2		SAMEA6531496		aac(6')-Ib-cr5=COMPLETE,blaOXA-1=COMPLETE,blaOXA-232=COMPLETE,blaSHV-28=COMPLETE,catB3=PARTIAL,catB3=PARTIAL_END_OF_CONTIG,dfrA1=COMPLETE,emrD=COMPLETE,fosA=COMPLETE,gyrA_D87G=POINT,gyrA_S83Y=POINT,ompK36_D135DGD=POINT,oqxA=COMPLETE,oqxB=COMPLETE,parC_S80I=POINT,sat2=COMPLETE
Klebsiella pneumoniae	KLB_201804_004	"KLB_201804_004","SRS6338553"		PDT000721360.1	2020-04-10T03:02:28Z	Lebanon	clinical		PDS000061038.3	10		SAMN14404321	GCA_012271755.1	aac(6')-Ib=COMPLETE,aadA1=COMPLETE,aph(3'')-Ib=COMPLETE,aph(3')-Ia=COMPLETE,aph(3')-VI=COMPLETE,aph(3')-VIb=COMPLETE,aph(6)-Id=PARTIAL_END_OF_CONTIG,armA=COMPLETE,blaCTX-M-14=COMPLETE,blaCTX-M-15=COMPLETE,blaNDM-5=COMPLETE,blaOXA-48=COMPLETE,blaOXA=MISTRANSLATION,blaSHV-1=COMPLETE,blaTEM=COMPLETE,ble=COMPLETE,catA1=PARTIAL_END_OF_CONTIG,dfrA5=COMPLETE,emrD=COMPLETE,fosA=COMPLETE,gyrA_D87N=POINT,g…
Klebsiella pneumoniae	KLB_201804_003	"KLB_201804_003","SRS6338552"		PDT000721361.1	2020-04-10T03:02:35Z	Lebanon	clinical		PDS000061038.3	10		SAMN14404320	GCA_012271775.1	aac(6')-Ib=COMPLETE,aadA1=COMPLETE,aph(3'')-Ib=COMPLETE,aph(3')-Ia=COMPLETE,aph(3')-VI=COMPLETE,aph(3')-VIb=COMPLETE,aph(6)-Id=PARTIAL_END_OF_CONTIG,armA=COMPLETE,blaCTX-M-14=COMPLETE,blaCTX-M-15=COMPLETE,blaNDM-5=COMPLETE,blaOXA-48=COMPLETE,blaOXA=MISTRANSLATION,blaSHV-1=COMPLETE,blaTEM=COMPLETE,ble=COMPLETE,catA1=PARTIAL_END_OF_CONTIG,dfrA5=COMPLETE,emrD=COMPLETE,fosA=COMPLETE,gyrA_D87N=POINT,g…
Klebsiella pneumoniae	microbial	"RZ108","SRS6468443","microbial","rectal swab"		PDT000751226.1	2020-05-30T16:14:59Z	Kuwait	clinical		PDS000090379.3	8		SAMN14589625	GCA_022174285.1	aac(6')-Ib-cr5=COMPLETE,aac(6')-Ib3=COMPLETE,aac(6')-Ib=COMPLETE,aadA1=COMPLETE,aadA1=PARTIAL_END_OF_CONTIG,aph(3')-Ia=COMPLETE,aph(3')-VI=PARTIAL,blaCTX-M-15=COMPLETE,blaNDM-1=COMPLETE,blaOXA-1=COMPLETE,blaOXA-9=COMPLETE,blaOXA=COMPLETE,blaSHV-28=COMPLETE,blaTEM-1=COMPLETE,blaTEM=PARTIAL_END_OF_CONTIG,ble=COMPLETE,catB3=PARTIAL_END_OF_CONTIG,catB=COMPLETE,cmlA5=COMPLETE,dfrA7=COMPLETE,emrD=COMPL…
Klebsiella pneumoniae	microbial	"MK14","SRS6468439","microbial","rectal swab"		PDT000751230.1	2020-05-30T16:15:01Z	Kuwait	clinical		PDS000122484.31	42		SAMN14589623	GCA_022174265.1	aac(6')-Ib=COMPLETE,aadA2=COMPLETE,arr-2=COMPLETE,blaCTX-M-15=COMPLETE,blaCTX-M=COMPLETE,blaNDM-5=COMPLETE,blaOXA-232=COMPLETE,blaSHV-1=COMPLETE,blaTEM-1=COMPLETE,ble=COMPLETE,catA1=COMPLETE,catB=COMPLETE,dfrA12=COMPLETE,dfrA51=COMPLETE,emrD=COMPLETE,erm(B)=COMPLETE,fosA=COMPLETE,gyrA_S83I=POINT,mph(A)=COMPLETE,ompK36_T136TDT=POINT,oqxA=COMPLETE,oqxB=PARTIAL,oqxB=PARTIAL_END_OF_CONTIG,parC_S80I=P…
Klebsiella pneumoniae	microbial	"MK120","SRS6468438","microbial","rectal swab"		PDT000751231.1	2020-05-30T16:15:02Z	Kuwait	clinical		PDS000219437.3	7		SAMN14589622	GCA_022174245.1	aac(6')-Ib=COMPLETE,aadA2=COMPLETE,arr-2=COMPLETE,blaCTX-M-15=COMPLETE,blaCTX-M=PARTIAL_END_OF_CONTIG,blaSHV-1=COMPLETE,blaTEM-1=COMPLETE,catA1=COMPLETE,catB=COMPLETE,dfrA12=COMPLETE,emrD=COMPLETE,erm(B)=COMPLETE,fosA=COMPLETE,gyrA_S83I=POINT,mph(A)=COMPLETE,ompK36_T136TDT=POINT,oqxA=COMPLETE,oqxB=PARTIAL,oqxB=PARTIAL_END_OF_CONTIG,parC_S80I=POINT,qnrS1=COMPLETE,rmtF1=COMPLETE,rmtF=COMPLETE,sul1=…
Klebsiella pneumoniae	microbial	"MK347","SRS6468437","microbial","rectal swab"		PDT000751232.1	2020-05-30T16:15:02Z	Kuwait	clinical		PDS000219437.3	9		SAMN14589621	GCA_022174225.1	aac(6')-Ib=COMPLETE,aadA2=COMPLETE,arr-2=COMPLETE,blaCTX-M-15=COMPLETE,blaCTX-M=PARTIAL_END_OF_CONTIG,blaOXA-232=COMPLETE,blaSHV-1=COMPLETE,catA1=COMPLETE,catB=COMPLETE,dfrA12=COMPLETE,emrD=COMPLETE,erm(B)=COMPLETE,fosA=COMPLETE,gyrA_S83I=POINT,mph(A)=COMPLETE,ompK36_T136TDT=POINT,oqxA=COMPLETE,oqxB=PARTIAL,oqxB=PARTIAL_END_OF_CONTIG,parC_S80I=POINT,rmtF1=COMPLETE,rmtF=COMPLETE,sul1=COMPLETE
Klebsiella pneumoniae	microbial	"MK381","SRS6468436","microbial","rectal swab"		PDT000751233.1	2020-05-30T16:15:02Z	Kuwait	clinical		PDS000219437.3	21		SAMN14589620	GCA_022174185.1	aac(6')-Ib=COMPLETE,aadA2=COMPLETE,arr-2=COMPLETE,blaCTX-M-15=COMPLETE,blaCTX-M=PARTIAL_END_OF_CONTIG,blaOXA-232=COMPLETE,blaSHV-1=COMPLETE,blaTEM-1=COMPLETE,catA1=COMPLETE,catB=COMPLETE,dfrA12=COMPLETE,emrD=COMPLETE,erm(B)=COMPLETE,fosA=COMPLETE,gyrA_S83I=POINT,mph(A)=COMPLETE,ompK36_T136TDT=POINT,oqxA=COMPLETE,oqxB=PARTIAL,oqxB=PARTIAL_END_OF_CONTIG,parC_S80I=POINT,qnrS1=COMPLETE,rmtF1=COMPLETE…
Klebsiella pneumoniae	microbial	"RZ175","SRS6468432","microbial","rectal swab"		PDT000751237.1	2020-05-30T16:15:04Z	Kuwait	clinical		PDS000219437.3	2		SAMN14589631	GCA_022174205.1	aac(6')-Ib=COMPLETE,aadA2=COMPLETE,arr-2=COMPLETE,blaCTX-M-15=COMPLETE,blaCTX-M=COMPLETE,blaSHV-1=COMPLETE,blaTEM-1=COMPLETE,catA1=COMPLETE,catB=COMPLETE,dfrA12=COMPLETE,emrD=COMPLETE,erm(B)=COMPLETE,fosA=COMPLETE,gyrA_S83I=POINT,mph(A)=COMPLETE,ompK36_T136TDT=POINT,oqxA=COMPLETE,oqxB=PARTIAL,oqxB=PARTIAL_END_OF_CONTIG,parC_S80I=POINT,qnrS1=COMPLETE,rmtF1=COMPLETE,rmtF=COMPLETE,sul1=COMPLETE
Klebsiella pneumoniae	microbial	"RZ132","SRS6468428","microbial","rectal swab"		PDT000751241.1	2020-05-30T16:15:08Z	Kuwait	clinical		PDS000219437.3	2		SAMN14589627	GCA_022174165.1	aac(6')-Ib=COMPLETE,aadA2=COMPLETE,arr-2=COMPLETE,blaCTX-M-15=COMPLETE,blaCTX-M=COMPLETE,blaSHV-1=COMPLETE,blaTEM-1=COMPLETE,catA1=COMPLETE,catB=COMPLETE,dfrA12=COMPLETE,emrD=COMPLETE,erm(B)=COMPLETE,fosA=COMPLETE,gyrA_S83I=POINT,mph(A)=COMPLETE,oqxA=COMPLETE,oqxB=PARTIAL,oqxB=PARTIAL_END_OF_CONTIG,parC_S80I=POINT,qnrS1=COMPLETE,rmtF1=COMPLETE,rmtF=COMPLETE,sul1=COMPLETE
Klebsiella pneumoniae	NICU_2_P6	"NICU_2_P6"		PDT000795592.1	2020-07-22T03:22:40Z	Israel	clinical		PDS000065989.3	3		SAMN11270034	GCA_013450285.1	aadA2=COMPLETE,aph(3'')-Ib=COMPLETE,aph(6)-Id=COMPLETE,blaCTX-M-15=COMPLETE,blaSHV-11=COMPLETE,emrD=COMPLETE,fosA=COMPLETE,mph(A)=COMPLETE,oqxA=COMPLETE,oqxB=COMPLETE,qnrS1=COMPLETE,sul1=COMPLETE,sul2=COMPLETE
Klebsiella pneumoniae	NICU_2_P4	"NICU_2_P4"		PDT000795593.1	2020-07-22T03:22:55Z	Israel	clinical		PDS000065989.3	3		SAMN11270032	GCA_013450305.1	aadA2=COMPLETE,aph(3'')-Ib=COMPLETE,aph(6)-Id=COMPLETE,blaCTX-M-15=COMPLETE,blaSHV-11=COMPLETE,emrD=COMPLETE,fosA=COMPLETE,mph(A)=COMPLETE,oqxA=COMPLETE,oqxB=COMPLETE,qnrS1=COMPLETE,sul1=COMPLETE,sul2=COMPLETE
Klebsiella pneumoniae	NICU_2_P5	"NICU_2_P5"		PDT000795594.1	2020-07-22T03:23:01Z	Israel	clinical		PDS000065989.3	3		SAMN11270033	GCA_013450355.1	aadA2=COMPLETE,aph(3'')-Ib=COMPLETE,aph(6)-Id=COMPLETE,blaCTX-M-15=COMPLETE,blaSHV-11=COMPLETE,emrD=COMPLETE,fosA=COMPLETE,mph(A)=COMPLETE,oqxA=COMPLETE,oqxB=COMPLETE,qnrS1=COMPLETE,sul1=COMPLETE,sul2=COMPLETE
Klebsiella pneumoniae	NICU_2_P2	"NICU_2_P2"		PDT000795596.1	2020-07-22T03:24:14Z	Israel	clinical		PDS000065988.2	0		SAMN11270030	GCA_013450385.1	blaCTX-M-14=COMPLETE,blaLAP-2=COMPLETE,blaSHV-33=COMPLETE,dfrA1=COMPLETE,dfrA50=COMPLETE,emrD=COMPLETE,fosA=COMPLETE,oqxA3=COMPLETE,oqxB19=COMPLETE,qnrS1=COMPLETE,sul1=COMPLETE,tet(A)=COMPLETE
Klebsiella pneumoniae	NICU_3_P4	"NICU_3_P4"		PDT000795597.1	2020-07-22T03:24:20Z	Israel	clinical		PDS000065988.2	0		SAMN11270028	GCA_013450405.1	blaCTX-M-14=COMPLETE,blaLAP-2=COMPLETE,blaSHV-33=COMPLETE,dfrA1=COMPLETE,dfrA50=COMPLETE,emrD=COMPLETE,fosA=COMPLETE,oqxA3=COMPLETE,oqxB19=COMPLETE,qnrS1=COMPLETE,sul1=COMPLETE,tet(A)=COMPLETE
Klebsiella pneumoniae	NICU_3_P3	"NICU_3_P3"		PDT000795599.1	2020-07-22T03:24:31Z	Israel	clinical		PDS000110900.1	41		SAMN11270027	GCA_013450455.1	aadA2=COMPLETE,aph(3'')-Ib=COMPLETE,aph(6)-Id=COMPLETE,blaCTX-M-15=COMPLETE,blaSHV-11=COMPLETE,dfrA12=COMPLETE,emrD=COMPLETE,fosA5=COMPLETE,mph(A)=COMPLETE,oqxA=COMPLETE,oqxB5=COMPLETE,qnrS1=COMPLETE,sul1=COMPLETE,sul2=COMPLETE
Klebsiella pneumoniae	NICU_3_P1	"NICU_3_P1"		PDT000799939.1	2020-07-29T07:20:16Z	Israel	clinical		PDS000065988.2	3		SAMN11270025	GCA_013867375.1	aac(3)-IId=COMPLETE,blaCTX-M-14=COMPLETE,blaLAP-2=COMPLETE,blaSHV-33=COMPLETE,dfrA1=COMPLETE,dfrA50=COMPLETE,emrD=COMPLETE,fosA=COMPLETE,oqxA3=COMPLETE,oqxB19=COMPLETE,qnrS1=COMPLETE,sul1=COMPLETE,tet(A)=COMPLETE
Klebsiella pneumoniae	NICU_2_P7	"NICU_2_P7"		PDT000852481.1	2020-09-30T19:07:05Z	Israel	clinical		PDS000065989.3	3		SAMN11270035	GCA_014826045.1	aadA2=COMPLETE,aph(3'')-Ib=COMPLETE,aph(3')-Ia=COMPLETE,aph(6)-Id=COMPLETE,blaCTX-M-15=COMPLETE,blaSHV-11=COMPLETE,catA2=COMPLETE,dfrA12=COMPLETE,emrD=COMPLETE,fosA=COMPLETE,mph(A)=COMPLETE,oqxA=COMPLETE,oqxB=COMPLETE,qnrS1=COMPLETE,sul1=COMPLETE,sul2=COMPLETE
Klebsiella pneumoniae		"40","SRS7605741","ehuo_448"		PDT000883947.1	2020-11-09T20:24:41Z	Algeria: Oran	clinical		PDS000045409.8	28		SAMN16579470		aac(3)-IIe=COMPLETE,aac(6')-Ib-cr5=COMPLETE,aph(3'')-Ib=COMPLETE,aph(6)-Id=COMPLETE,blaCTX-M-15=COMPLETE,blaOXA-1=COMPLETE,blaSHV-76=COMPLETE,blaTEM-1=COMPLETE,catB3=PARTIAL,catB3=PARTIAL_END_OF_CONTIG,dfrA14=COMPLETE,emrD=COMPLETE,fosA7=MISTRANSLATION,fosA=COMPLETE,oqxA=COMPLETE,oqxB14=COMPLETE,qnrB1=COMPLETE,sul2=COMPLETE,tet(A)=COMPLETE
Klebsiella pneumoniae		"813","SRS7605734","ehuo_671"		PDT000883954.1	2020-11-09T20:24:44Z	Algeria: Oran	clinical		PDS000045274.52	26		SAMN16579480		aac(3)-IIe=COMPLETE,aac(6')-Ib-cr5=COMPLETE,aph(3'')-Ib=COMPLETE,aph(6)-Id=COMPLETE,blaCTX-M-15=COMPLETE,blaOXA-1=COMPLETE,blaSHV-28=COMPLETE,blaTEM-1=COMPLETE,catB3=PARTIAL,catB3=PARTIAL_END_OF_CONTIG,dfrA14=COMPLETE,emrD=COMPLETE,fosA=COMPLETE,gyrA_S83I=POINT,oqxA=COMPLETE,oqxB19=COMPLETE,parC_S80I=POINT,qnrB1=COMPLETE,sul2=COMPLETE,tet(A)=COMPLETE
Klebsiella pneumoniae		"224","SRS7605731","ehuo_657"		PDT000883957.1	2020-11-09T20:24:44Z	Algeria: Oran	clinical		PDS000075507.3	15		SAMN16579477		aac(3)-IIe=COMPLETE,aac(6')-Ib-cr5=COMPLETE,aph(3'')-Ib=COMPLETE,aph(6)-Id=COMPLETE,blaCTX-M-15=COMPLETE,blaOXA-1=COMPLETE,blaSHV-11=COMPLETE,catA2=COMPLETE,catB3=PARTIAL,catB3=PARTIAL_END_OF_CONTIG,emrD=COMPLETE,fosA7=MISTRANSLATION,fosA=COMPLETE,oqxA=COMPLETE,oqxB=COMPLETE,qnrS1=COMPLETE,sul2=COMPLETE
Klebsiella pneumoniae		"13","SRS7605730","ehuo_644"		PDT000883958.1	2020-11-09T20:24:45Z	Algeria: Oran	clinical		PDS000075509.1	28		SAMN16579476		aac(3)-IIe=COMPLETE,aac(6')-Ib-cr5=COMPLETE,aph(3'')-Ib=COMPLETE,aph(6)-Id=COMPLETE,blaCTX-M-15=COMPLETE,blaOXA-1=COMPLETE,blaSHV-11=COMPLETE,catB3=PARTIAL,catB3=PARTIAL_END_OF_CONTIG,dfrA14=COMPLETE,emrD=COMPLETE,fosA=COMPLETE,oqxA=COMPLETE,oqxB14=COMPLETE,qnrB1=COMPLETE,sul2=COMPLETE,tet(A)=COMPLETE
Klebsiella pneumoniae		"277","SRS7605728","ehuo_631"		PDT000883960.1	2020-11-09T20:24:45Z	Algeria: Oran	clinical		PDS000075509.1	28		SAMN16579474		aac(3)-IIe=COMPLETE,aac(6')-Ib-cr5=COMPLETE,aph(3'')-Ib=COMPLETE,aph(6)-Id=COMPLETE,blaCTX-M-15=COMPLETE,blaOXA-1=COMPLETE,blaOXA-48=COMPLETE,blaSHV-11=COMPLETE,catB3=PARTIAL,catB3=PARTIAL_END_OF_CONTIG,dfrA14=COMPLETE,emrD=COMPLETE,fosA=COMPLETE,oqxA=COMPLETE,oqxB14=COMPLETE,qnrB1=COMPLETE,sul2=COMPLETE,tet(A)=COMPLETE
Klebsiella pneumoniae		"157","SRS7605727","ehuo_287"		PDT000883961.1	2020-11-09T20:24:46Z	Algeria: Oran	clinical		PDS000075528.2	25		SAMN16579465		aac(3)-IIe=COMPLETE,aac(6')-Ib-cr5=COMPLETE,aph(3'')-Ib=COMPLETE,aph(6)-Id=COMPLETE,blaCTX-M-15=COMPLETE,blaOXA-1=COMPLETE,blaSHV-11=COMPLETE,catB3=PARTIAL,catB3=PARTIAL_END_OF_CONTIG,dfrA14=COMPLETE,emrD=COMPLETE,fosA=COMPLETE,oqxA=COMPLETE,oqxB19=COMPLETE,qnrB1=COMPLETE,sul2=COMPLETE,tet(A)=COMPLETE
Klebsiella pneumoniae	ET12	"ET12"		PDT000896260.1	2020-11-22T04:20:10Z	Lebanon	clinical		PDS000084235.3	13		SAMN16674509	GCA_015644675.1	aac(3)-IIe=COMPLETE,aac(6')-Ib-cr5=COMPLETE,aph(3'')-Ib=PARTIAL_END_OF_CONTIG,aph(3')-VIb=COMPLETE,aph(6)-Id=COMPLETE,blaCTX-M-14=COMPLETE,blaCTX-M-15=COMPLETE,blaOXA-1=COMPLETE,blaOXA-48=COMPLETE,blaSHV-11=COMPLETE,blaTEM-1=COMPLETE,catB3=PARTIAL,dfrA14=COMPLETE,emrD=COMPLETE,fosA=COMPLETE,oqxA=COMPLETE,oqxB32=COMPLETE,qnrB1=COMPLETE,qnrS1=COMPLETE,sul2=COMPLETE,tet(A)=COMPLETE
Klebsiella pneumoniae	2	"2","K69","SRS6837548"		PDT000907922.1	2020-12-09T16:30:02Z	Egypt: Ismailia	clinical		PDS000077095.1	0		SAMN15233233	GCA_046199075.1	aph(3'')-Ib=COMPLETE,aph(6)-Id=COMPLETE,blaSHV-115=COMPLETE,blaSHV=PARTIAL_END_OF_CONTIG,blaSHV_C-112A=POINT,blaTEM-1=COMPLETE,emrD=COMPLETE,fosA=COMPLETE,oqxA=COMPLETE,oqxB=COMPLETE,ramR_A19V=POINT,sul2=COMPLETE,tet(D)=COMPLETE
Klebsiella pneumoniae	1	"1","K04","SRS6837547"		PDT000907923.1	2020-12-09T16:30:02Z	Egypt: Ismailia	clinical		PDS000077095.1	2		SAMN15233232	GCA_046199035.1	aph(3'')-Ib=COMPLETE,aph(6)-Id=COMPLETE,blaSHV-115=COMPLETE,blaSHV=PARTIAL_END_OF_CONTIG,blaTEM-1=COMPLETE,emrD=COMPLETE,fosA=COMPLETE,oqxA=COMPLETE,oqxB=COMPLETE,ramR_A19V=POINT,sul2=COMPLETE,tet(D)=COMPLETE
Klebsiella pneumoniae	4	"4","K90","SRS6837546"		PDT000907924.1	2020-12-09T16:30:02Z	Egypt: Ismailia	clinical		PDS000077095.1	0		SAMN15233235	GCA_046199095.1	aph(3'')-Ib=COMPLETE,aph(6)-Id=COMPLETE,blaSHV-115=COMPLETE,blaSHV=PARTIAL_END_OF_CONTIG,blaTEM-1=COMPLETE,emrD=COMPLETE,fosA=COMPLETE,oqxA=COMPLETE,oqxB=COMPLETE,ramR_A19V=POINT,sul2=COMPLETE,tet(D)=COMPLETE
Klebsiella pneumoniae	3	"3","K75","SRS6837545"		PDT000907925.1	2020-12-09T16:30:03Z	Egypt: Ismailia	clinical		PDS000077095.1	1		SAMN15233234	GCA_046198945.1	aph(3'')-Ib=COMPLETE,aph(6)-Id=COMPLETE,blaSHV-115=COMPLETE,blaSHV-146=COMPLETE,blaSHV=PARTIAL_END_OF_CONTIG,blaTEM-1=COMPLETE,emrD=COMPLETE,fosA=COMPLETE,oqxA=COMPLETE,oqxB=COMPLETE,ramR_A19V=POINT,sul2=COMPLETE,tet(D)=COMPLETE
Klebsiella pneumoniae	k49	"Kp49","k49"		PDT000937789.1	2021-01-17T04:03:25Z	Egypt	clinical		PDS000079303.1	18		SAMN17207960	GCA_016651405.1	aac(3)-IIe=COMPLETE,aac(6')-Ib=COMPLETE,aadA1=COMPLETE,aph(3'')-Ib=COMPLETE,aph(3')-VI=COMPLETE,aph(3')-VIb=COMPLETE,blaCTX-M-14=COMPLETE,blaCTX-M-15=COMPLETE,blaNDM-1=COMPLETE,blaOXA-48=COMPLETE,blaOXA-9=COMPLETE,blaSHV-1=COMPLETE,blaTEM-1=COMPLETE,ble=COMPLETE,dfrA14=COMPLETE,emrD=COMPLETE,fosA=COMPLETE,gyrA_D87N=POINT,gyrA_S83Y=POINT,mph(A)=COMPLETE,ompK36_D135DGD=POINT,oqxA=COMPLETE,oqxB20=CO…
Klebsiella pneumoniae	k64	"Kp64","k64"		PDT000937791.1	2021-01-17T04:05:17Z	Egypt	clinical		PDS000079304.11	40		SAMN17207974	GCA_016651515.1	aac(6')-Ib=COMPLETE,aadA2=COMPLETE,aph(3')-Ia=COMPLETE,arr-2=COMPLETE,blaCTX-M-15=COMPLETE,blaSHV-11=COMPLETE,catB=COMPLETE,dfrA12=COMPLETE,emrD=COMPLETE,fosA=COMPLETE,gyrA_S83I=POINT,mph(A)=COMPLETE,ompK36_D135DGD=POINT,oqxA=COMPLETE,oqxB=COMPLETE,parC_S80I=POINT,qnrB1=COMPLETE,rmtF1=COMPLETE,sul1=COMPLETE
Klebsiella pneumoniae	k65	"Kp65","k65"		PDT000937793.1	2021-01-17T04:05:33Z	Egypt	clinical		PDS000101844.1	29		SAMN17207975	GCA_016651545.1	aadA2=COMPLETE,aph(3'')-Ib=COMPLETE,aph(3')-Ia=COMPLETE,aph(6)-Id=COMPLETE,blaCTX-M-15=COMPLETE,blaSHV-187=COMPLETE,dfrA12=COMPLETE,emrD=COMPLETE,fosA=COMPLETE,mph(A)=COMPLETE,oqxA=COMPLETE,oqxB25=COMPLETE,qnrS1=COMPLETE,sul1=COMPLETE,sul2=COMPLETE
Klebsiella pneumoniae	k6	"Kp6","k6"		PDT000937794.1	2021-01-17T04:05:40Z	Egypt	clinical		PDS000079305.1	2		SAMN17207971	GCA_016651535.1	blaCTX-M-14=COMPLETE,blaSHV-1=COMPLETE,emrD=COMPLETE,fosA=COMPLETE,gyrA_D87N=POINT,gyrA_S83Y=POINT,ompK36_D135DGD=POINT,oqxA=COMPLETE,oqxB20=COMPLETE,parC_S80I=POINT
Klebsiella pneumoniae	k58	"Kp58","k58"		PDT000937796.1	2021-01-17T04:06:19Z	Egypt	clinical		PDS000060581.77	6		SAMN17207969	GCA_016651605.1	aac(6')-Ib-cr5=COMPLETE,aadA2=COMPLETE,armA=COMPLETE,blaCTX-M-15=COMPLETE,blaOXA-1=COMPLETE,blaSHV-28=COMPLETE,blaTEM-1=COMPLETE,catB3=PARTIAL,dfrA12=COMPLETE,dfrA14=COMPLETE,dfrA1=COMPLETE,emrD=COMPLETE,fosA=COMPLETE,gyrA_D87G=POINT,gyrA_S83Y=POINT,mph(E)=COMPLETE,msr(E)=COMPLETE,ompK36_D135DGD=POINT,oqxA=COMPLETE,oqxB=COMPLETE,parC_S80I=POINT,sat2=COMPLETE,sul1=COMPLETE,tet(D)=COMPLETE
Klebsiella pneumoniae	k60	"Kp60","k60"		PDT000937798.1	2021-01-17T04:07:08Z	Egypt	clinical		PDS000076562.102	23		SAMN17207972	GCA_016651655.1	aac(6')-Ib=COMPLETE,blaCTX-M-14=COMPLETE,blaCTX-M-15=COMPLETE,blaSHV-11=COMPLETE,catB=COMPLETE,emrD=COMPLETE,fosA7=MISTRANSLATION,fosA=COMPLETE,gyrA_S83I=POINT,ompK36_D135DGD=POINT,oqxA=COMPLETE,oqxB=COMPLETE,parC_S80I=POINT,rmtF1=COMPLETE
Klebsiella pneumoniae	k52	"Kp52","k52"		PDT000937799.1	2021-01-17T04:07:15Z	Egypt	clinical		PDS000145286.2	26		SAMN17207963	GCA_016651685.1	aac(3)-IId=COMPLETE,aac(6')-Ib=COMPLETE,aac(6')-Il=COMPLETE,aadA1=COMPLETE,aph(3')-VI=PARTIAL,blaNDM-1=COMPLETE,blaOXA-10=COMPLETE,blaOXA-9=COMPLETE,blaSHV-1=COMPLETE,blaSHV_C-112A=POINT,blaTEM-1=COMPLETE,ble=COMPLETE,dfrA14=COMPLETE,emrD=COMPLETE,fosA=COMPLETE,ompK35_W230STOP=POINT,oqxA=COMPLETE,oqxB=COMPLETE,qnrS1=COMPLETE,sul1=COMPLETE,tet(D)=COMPLETE
Klebsiella pneumoniae	k53	"Kp53","k53"		PDT000937802.1	2021-01-17T04:08:07Z	Egypt	clinical		PDS000005975.20	1		SAMN17207964	GCA_016651735.1	acrR_V165I=POINT,acrR_Y114F=POINT,ant(2'')-Ia=COMPLETE,ant(3'')=HMM,aphA16=COMPLETE,blaOKP-B-6=COMPLETE,blaOXA-2=COMPLETE,blaSHV-18=COMPLETE,emrD=COMPLETE,fosA=COMPLETE,oqxA=COMPLETE,oqxB=COMPLETE,oqxR_D95E=POINT,sul1=COMPLETE
[truncated: 1,047 more rows]
